# Supplementary material for: Deciphering microRNA targets in pancreatic cancer using miRComb R package
Source: Oncotarget. 2018 Jan 8;9(5):6499–517. doi: 10.18632/oncotarget.24034 (PMC5814228; doi:10.18632/oncotarget.24034)
Supplement: Supplementary file 2 [file oncotarget-09-6499-s002.xlsx]

## Sheet: miRComb miRNA-mRNA in PDAC
Supplementary Table 2: All miRNA-mRNA interactions in pancreatic cancer found by miRComb (FDR<=0.05)
miRNA	mRNA	cor	logratio.miRNA	meanExp.miRNA	logratio.mRNA	meanExp.mRNA	FDR	targetScan	miRSVR	miRDB
hsa-miR-23a	HHLA1	-0.961522	2.13711	9.88724	-0.497953	3.66696	0.00879525	0	1	0
hsa-miR-148a*	KCNK1	-0.949541	-1.37884	11.0964	4.28291	8.44154	0.00879525	0	0	1
hsa-miR-148a	HLA-A	-0.952404	-1.57307	14.4823	2.00633	11.0731	0.00879525	0	1	0
hsa-miR-148a	KLF5	-0.949692	-1.57307	14.4823	4.44094	7.37205	0.00879525	1	1	0
hsa-miR-106b	LRRC55	-0.967432	1.04705	8.24223	-0.297369	3.65235	0.00879525	1	1	1
hsa-miR-943	LHX3	-0.959839	0.64379	9.50627	-0.423512	3.71503	0.00879525	0	0	1
hsa-miR-4791	NCAM2	-0.951471	0.580195	8.33165	-0.248893	3.64227	0.00879525	0	0	1
hsa-miR-148a	CTSB	-0.945978	-1.57307	14.4823	1.88041	10.3133	0.00883406	0	1	0
hsa-miR-148a	TNFRSF21	-0.944948	-1.57307	14.4823	3.01835	8.36295	0.00883406	0	1	0
hsa-miR-148b	EMG1	-0.945884	-0.940043	14.0754	1.02693	7.94874	0.00883406	0	1	0
hsa-miR-4688	ANXA2	-0.946644	-1.85325	14.3184	2.15174	8.87193	0.00883406	0	0	1
hsa-miR-25	EEF1A1	-0.942326	1.18787	10.8793	-0.708297	4.25965	0.00889377	0	1	0
hsa-miR-148a	BID	-0.942035	-1.57307	14.4823	2.04885	6.47117	0.00889377	0	1	0
hsa-miR-148a	TMSB10	-0.942858	-1.57307	14.4823	1.83927	12.3318	0.00889377	1	1	0
hsa-miR-181a	PDCD4	-0.942153	2.37092	14.9275	-2.98123	8.00038	0.00889377	1	0	0
hsa-miR-218	EMG1	-0.939575	-0.93991	14.062	1.02693	7.94874	0.00897746	0	1	0
hsa-miR-148a	TMEM123	-0.939509	-1.57307	14.4823	1.27485	8.80924	0.00898536	0	1	0
hsa-miR-23a	SND1	-0.93905	2.13711	9.88724	-1.20792	8.47157	0.00908432	0	1	0
hsa-miR-217	TNFRSF21	-0.938563	-1.18036	7.83386	3.01835	8.36295	0.00908432	0	1	1
hsa-miR-320a	WNT9B	-0.938219	1.09926	11.1494	-0.622572	4.20806	0.00912253	1	0	0
hsa-miR-217	CTNNA1	-0.937353	-1.18036	7.83386	1.68566	9.3816	0.00923787	0	1	0
hsa-miR-2861	S100A11	-0.936945	-1.67086	14.5008	3.99786	9.70349	0.00933646	0	0	1
hsa-miR-148a	KCNK1	-0.93676	-1.57307	14.4823	4.28291	8.44154	0.00935727	0	1	0
hsa-miR-217	ARPC2	-0.935364	-1.18036	7.83386	1.36139	11.1972	0.00949739	0	1	0
hsa-miR-4292	JUP	-0.935221	-1.31149	13.6565	1.83458	8.65342	0.00950313	0	0	1
hsa-let-7c	MS4A10	-0.93026	1.51896	12.2317	-0.394057	3.95413	0.00954513	0	1	0
hsa-miR-21	PDCD4	-0.933131	3.30882	12.9633	-2.98123	8.00038	0.00954513	1	1	1
hsa-miR-21	IFRD1	-0.925336	3.30882	12.9633	-2.43795	7.72716	0.00954513	0	1	0
hsa-miR-30a*	ARF6	-0.931561	-0.866263	8.83975	2.28175	8.53288	0.00954513	0	0	1
hsa-miR-107	GDF10	-0.934294	1.05893	9.79953	-1.40756	3.9599	0.00954513	0	1	0
hsa-miR-107	EPB41L4B	-0.926712	1.05893	9.79953	-2.71472	7.12124	0.00954513	0	1	0
hsa-miR-107	TEX11	-0.933451	1.05893	9.79953	-5.59643	5.47613	0.00954513	0	1	0
hsa-miR-107	TTYH2	-0.926727	1.05893	9.79953	-0.467639	3.98486	0.00954513	0	1	0
hsa-miR-148a*	RAB11A	-0.932034	-1.37884	11.0964	1.71696	8.25342	0.00954513	0	0	1
hsa-miR-148a	PGRMC1	-0.929588	-1.57307	14.4823	1.37879	8.2506	0.00954513	0	1	0
hsa-miR-148a	ENDOD1	-0.926977	-1.57307	14.4823	2.02052	6.57974	0.00954513	0	1	0
hsa-miR-148a	B2M	-0.934811	-1.57307	14.4823	0.794423	12.5545	0.00954513	0	1	0
hsa-miR-148a	YWHAB	-0.928247	-1.57307	14.4823	1.63665	9.60876	0.00954513	1	1	1
hsa-miR-148a	TAGLN2	-0.927649	-1.57307	14.4823	2.68577	8.27857	0.00954513	0	1	0
hsa-miR-181a	IFRD1	-0.932373	2.37092	14.9275	-2.43795	7.72716	0.00954513	0	1	0
hsa-miR-216a	RRS1	-0.930647	1.98672	13.5017	-0.912854	7.47308	0.00954513	0	1	0
hsa-miR-217	RAB11A	-0.930828	-1.18036	7.83386	1.71696	8.25342	0.00954513	0	1	0
hsa-miR-217	CLINT1	-0.934369	-1.18036	7.83386	1.57608	9.13203	0.00954513	0	1	0
hsa-miR-223	HSBP1	-0.930201	-0.962062	14.4612	0.926482	9.33716	0.00954513	0	1	0
hsa-miR-143	HHLA1	-0.925396	2.30561	13.4164	-0.497953	3.66696	0.00954513	0	1	0
hsa-miR-320a	PDCD4	-0.927578	1.09926	11.1494	-2.98123	8.00038	0.00954513	1	1	0
hsa-miR-106b	FNDC5	-0.927483	1.04705	8.24223	-0.388449	4.00407	0.00954513	0	1	0
hsa-miR-302c*	TM4SF1	-0.926122	-0.720073	10.514	1.53796	10.7442	0.00954513	0	0	1
hsa-miR-373	ENDOD1	-0.926021	-1.91148	12.3218	2.02052	6.57974	0.00954513	0	1	0
hsa-miR-373	HLA-A	-0.928635	-1.91148	12.3218	2.00633	11.0731	0.00954513	0	1	0
hsa-miR-448	ENDOD1	-0.926912	-1.73658	12.5252	2.02052	6.57974	0.00954513	0	1	0
hsa-miR-146b-3p	GAS2	-0.927388	0.479417	9.17208	-1.44659	4.03541	0.00954513	0	0	1
hsa-miR-624*	SAT1	-0.933183	-1.06203	7.68593	1.51591	10.0712	0.00954513	0	0	1
hsa-miR-1224-3p	CCDC47	-0.926512	-0.993384	7.99577	0.780917	7.67654	0.00954513	0	0	1
hsa-miR-320b	ACSS1	-0.932872	0.733376	9.56219	-1.3998	5.98851	0.00954513	1	0	0
hsa-miR-761	RAP1GAP2	-0.932944	0.995015	8.82735	-0.47566	3.99442	0.00954513	0	0	1
hsa-miR-761	FIBCD1	-0.928724	0.995015	8.82735	-0.367956	4.01685	0.00954513	0	0	1
hsa-miR-877*	PMEPA1	-0.928211	-1.95022	12.2572	2.37658	9.1925	0.00954513	0	0	1
hsa-miR-374b	PMEPA1	-0.932827	-1.92387	12.3076	2.37658	9.1925	0.00954513	1	1	0
hsa-miR-3666	VGLL4	-0.927448	-1.62456	10.2749	0.921048	5.79938	0.00954513	0	0	1
hsa-miR-4429	KLF5	-0.93399	-1.18375	10.8237	4.44094	7.37205	0.00954513	0	0	1
hsa-miR-2964a-5p	ENDOD1	-0.927638	-1.8852	12.3362	2.02052	6.57974	0.00954513	0	0	1
hsa-miR-21	PPAPDC1B	-0.923881	3.30882	12.9633	-1.49219	6.31189	0.00964732	0	1	0
hsa-miR-148a	PTPN12	-0.924026	-1.57307	14.4823	1.90799	8.50182	0.00964732	0	1	0
hsa-miR-548l	DYNLT1	-0.924263	-0.963495	14.0693	1.52182	9.5674	0.00964732	0	0	1
hsa-miR-377	DYNLT1	-0.923181	-0.950875	14.0672	1.52182	9.5674	0.00971511	0	1	0
hsa-miR-25	FAM129A	-0.922896	1.18787	10.8793	-3.52157	6.25674	0.00972269	0	1	0
hsa-miR-93	IFRD1	-0.922464	1.38126	9.11848	-2.43795	7.72716	0.00972269	0	1	0
hsa-miR-148a*	SPTLC2	-0.922431	-1.37884	11.0964	2.06443	6.51967	0.00972269	0	0	1
hsa-miR-34a	GRIN3B	-0.920405	1.03905	8.41568	-0.36335	3.79628	0.00972269	0	1	0
hsa-miR-320a	TMED6	-0.921093	1.09926	11.1494	-6.68578	6.16501	0.00972269	0	1	0
hsa-miR-155	SHH	-0.922489	2.01123	8.73554	-0.537022	3.83845	0.00972269	1	0	0
hsa-miR-670	GBP2	-0.922072	-1.81367	12.3669	2.56701	7.14918	0.00972269	0	0	1
hsa-miR-1298	VMP1	-0.920689	-1.91213	12.2984	1.48561	7.88649	0.00972269	1	0	0
hsa-miR-374b	CD58	-0.920713	-1.92387	12.3076	2.34377	6.21172	0.00972269	0	1	0
hsa-miR-548n	DYNLT1	-0.921503	-0.956142	14.0512	1.52182	9.5674	0.00972269	0	0	1
hsa-miR-193b	HSBP1	-0.920354	-1.03629	10.1972	0.926482	9.33716	0.00973461	0	1	0
hsa-miR-1825	UBAC2	-0.920312	-1.16117	7.83063	0.974051	5.38979	0.00974054	0	0	1
hsa-miR-615-3p	UBAC2	-0.920004	-0.908349	9.28225	0.974051	5.38979	0.00975172	0	1	0
hsa-miR-148a	UBE2A	-0.919431	-1.57307	14.4823	1.60361	7.6437	0.00985173	0	1	0
hsa-miR-4313	ILDR2	-0.919209	1.17748	10.2344	-0.703123	3.81342	0.00988616	0	0	1
hsa-miR-107	ATXN7L2	-0.918606	1.05893	9.79953	-1.03505	4.32475	0.00990964	0	1	0
hsa-miR-148a	ACSL3	-0.917879	-1.57307	14.4823	1.51345	8.44131	0.00990964	0	1	0
hsa-miR-217	YWHAH	-0.917816	-1.18036	7.83386	1.19117	10.3544	0.00990964	1	0	0
hsa-miR-320a	PAIP2B	-0.918666	1.09926	11.1494	-3.73002	4.61245	0.00990964	1	0	0
hsa-miR-155	HYAL4	-0.917403	2.01123	8.73554	-0.508824	3.604	0.00990964	0	1	0
hsa-miR-377	HSBP1	-0.918086	-0.950875	14.0672	0.926482	9.33716	0.00990964	0	1	0
hsa-miR-539	CCDC109B	-0.917992	-0.731908	9.39331	1.72617	7.65511	0.00990964	0	1	0
hsa-miR-320b	GATM	-0.917865	0.733376	9.56219	-3.68814	9.28174	0.00990964	0	1	0
hsa-miR-374b	TMSB10	-0.918732	-1.92387	12.3076	1.83927	12.3318	0.00990964	1	1	0
hsa-miR-3660	FAM129A	-0.917642	1.10462	8.51746	-3.52157	6.25674	0.00990964	0	0	1
hsa-miR-3187-5p	CERCAM	-0.917107	0.682265	8.56947	-0.245418	3.87198	0.0099109	0	0	1
hsa-miR-557	LIMS1	-0.916923	-1.96084	14.2222	1.71187	8.52338	0.00991997	0	0	1
hsa-miR-320b	PACRG	-0.91691	0.733376	9.56219	-0.468601	4.27996	0.00992187	0	1	0
hsa-miR-320a	SFTPC	-0.916455	1.09926	11.1494	-0.539341	3.80668	0.00992674	0	1	0
hsa-miR-155	SLC25A53	-0.916717	2.01123	8.73554	-0.566968	3.8913	0.00992674	0	0	1
hsa-miR-373	B2M	-0.916583	-1.91148	12.3218	0.794423	12.5545	0.00992674	0	1	0
hsa-miR-1224-3p	SKAP2	-0.916714	-0.993384	7.99577	2.80779	8.05926	0.00992674	0	0	1
hsa-miR-876-5p	HSBP1	-0.915788	-0.952585	14.0515	0.926482	9.33716	0.00995823	1	1	0
hsa-miR-93	FAM129A	-0.915183	1.38126	9.11848	-3.52157	6.25674	0.0100358	1	1	1
hsa-miR-299-3p	HLA-A	-0.915073	-0.900759	8.8483	2.00633	11.0731	0.0100473	0	1	0
hsa-miR-148a	MYO1D	-0.914802	-1.57307	14.4823	1.8774	6.52295	0.0100621	0	1	0
hsa-miR-539	NQO1	-0.914624	-0.731908	9.39331	4.97123	8.84653	0.0100679	0	1	0
hsa-miR-107	TMED6	-0.91445	1.05893	9.79953	-6.68578	6.16501	0.0100948	0	1	0
hsa-miR-3184	GPI	-0.913792	-1.74047	14.4108	1.75589	8.86831	0.0102083	0	0	1
hsa-miR-98	MLC1	-0.91367	0.99917	8.72628	-0.326577	3.98485	0.0102113	0	1	0
hsa-miR-761	TTYH2	-0.913357	0.995015	8.82735	-0.467639	3.98486	0.0102272	0	0	1
hsa-miR-155	PDCD4	-0.913288	2.01123	8.73554	-2.98123	8.00038	0.0102336	0	1	0
hsa-miR-330-5p	KCNK1	-0.913071	-1.8652	14.3281	4.28291	8.44154	0.0102474	0	1	0
hsa-miR-2052	SMYD3	-0.912962	-1.91823	12.2792	1.53141	7.24382	0.010249	0	0	1
hsa-miR-217	KLF5	-0.912825	-1.18036	7.83386	4.44094	7.37205	0.0102788	0	1	0
hsa-miR-107	HPCAL4	-0.912758	1.05893	9.79953	-0.53806	3.7084	0.0102817	0	1	0
hsa-miR-181a	DFFB	-0.912716	2.37092	14.9275	-0.344824	3.85348	0.0102817	0	1	0
hsa-miR-320a	ADRA1B	-0.912498	1.09926	11.1494	-0.51331	3.80771	0.0103167	0	1	0
hsa-miR-148a	AMMECR1	-0.912473	-1.57307	14.4823	1.75727	6.08861	0.010324	1	0	0
hsa-miR-148a	PLEKHB2	-0.912348	-1.57307	14.4823	2.15203	7.09163	0.0103514	0	1	1
hsa-miR-373	PGRMC1	-0.912334	-1.91148	12.3218	1.37879	8.2506	0.0103514	0	1	0
hsa-miR-875-5p	SAT1	-0.912308	-0.792393	8.54163	1.51591	10.0712	0.0103514	0	1	0
hsa-miR-217	PFKP	-0.912158	-1.18036	7.83386	3.9017	7.4017	0.0103625	0	1	0
hsa-miR-4463	FAT1	-0.91123	-1.85295	14.3205	2.53665	9.9303	0.0104725	0	0	1
hsa-miR-19b	SLC1A6	-0.911049	0.997788	9.36469	-0.660247	3.9225	0.0105042	0	1	0
hsa-miR-196a	FAT1	-0.910074	-1.98751	14.1878	2.53665	9.9303	0.0105042	0	1	0
hsa-miR-181a	EPB41L4B	-0.910692	2.37092	14.9275	-2.71472	7.12124	0.0105042	0	1	0
hsa-miR-2861	ALDOA	-0.909919	-1.67086	14.5008	1.73076	10.5774	0.0105042	0	0	1
hsa-miR-3714	RGS9	-0.910359	1.34766	10.4254	-0.440301	3.81614	0.0105042	0	0	1
hsa-miR-199a-3p	PLCE1	-0.909686	1.92147	11.3601	-1.89058	5.01983	0.0105104	1	0	0
hsa-miR-320a	MS4A10	-0.909553	1.09926	11.1494	-0.394057	3.95413	0.0105155	0	1	0
hsa-miR-148a	ACTG1	-0.909502	-1.57307	14.4823	0.765967	12.3987	0.0105201	0	1	0
hsa-miR-330-5p	GPI	-0.909358	-1.8652	14.3281	1.75589	8.86831	0.0105404	1	1	1
hsa-miR-374b	CCL20	-0.909082	-1.92387	12.3076	5.41782	8.09169	0.0105751	0	1	0
hsa-miR-181a	ANGPT1	-0.908926	2.37092	14.9275	-0.657991	4.16969	0.0105861	0	1	0
hsa-miR-330-5p	BHLHE40	-0.908789	-1.8652	14.3281	2.99395	7.71748	0.0105861	1	1	1
hsa-miR-635	CCL20	-0.908721	-1.84986	12.3345	5.41782	8.09169	0.0105861	0	0	1
hsa-miR-143	SND1	-0.908627	2.30561	13.4164	-1.20792	8.47157	0.0106033	1	0	0
hsa-miR-181a	LRIG1	-0.908592	2.37092	14.9275	-2.04737	5.2465	0.0106071	0	1	0
hsa-miR-25	EPB41L4B	-0.908461	1.18787	10.8793	-2.71472	7.12124	0.0106271	0	1	0
hsa-miR-148a	PSEN1	-0.908373	-1.57307	14.4823	1.06557	5.81475	0.0106405	1	0	0
hsa-miR-374b	CTSB	-0.908318	-1.92387	12.3076	1.88041	10.3133	0.0106476	0	1	0
hsa-miR-943	PDCD1LG2	-0.908235	0.64379	9.50627	-0.378979	3.98261	0.0106677	0	0	1
hsa-miR-21	LMO3	-0.907957	3.30882	12.9633	-2.02652	4.18608	0.0107086	0	1	0
hsa-miR-199b-3p	PLCE1	-0.907715	1.53319	11.7067	-1.89058	5.01983	0.010755	1	0	0
hsa-miR-4786-5p	PPP1CA	-0.907661	-0.949505	9.33173	0.905878	8.95275	0.0107776	0	0	1
hsa-miR-148a	CTNNA1	-0.907615	-1.57307	14.4823	1.68566	9.3816	0.0107794	0	1	0
hsa-miR-107	HEMGN	-0.907449	1.05893	9.79953	-0.50577	3.66291	0.0107974	0	1	0
hsa-miR-670	JUP	-0.907275	-1.81367	12.3669	1.83458	8.65342	0.0108056	0	0	1
hsa-miR-1206	ARPC1B	-0.907189	-0.950541	7.86068	2.37961	9.21909	0.0108197	0	0	1
hsa-miR-3187-5p	SEC63	-0.906683	0.682265	8.56947	-1.34976	8.08766	0.010897	0	0	1
hsa-miR-148a	CAPN2	-0.906457	-1.57307	14.4823	1.85785	7.9863	0.0109056	0	1	0
hsa-miR-155	PDK4	-0.90648	2.01123	8.73554	-3.68385	6.2824	0.0109056	0	1	0
hsa-miR-567	DDX60	-0.906462	-1.02827	8.39624	3.02777	7.22829	0.0109056	0	0	1
hsa-miR-3187-5p	KCNJ16	-0.906463	0.682265	8.56947	-2.29529	4.83126	0.0109056	0	0	1
hsa-miR-205	SLC12A2	-0.906375	-1.3291	12.7337	2.82303	6.71967	0.0109183	0	1	0
hsa-miR-93	LRIG1	-0.90619	1.38126	9.11848	-2.04737	5.2465	0.0109529	1	1	1
hsa-miR-23a	LRIG1	-0.905948	2.13711	9.88724	-2.04737	5.2465	0.0109743	1	1	1
hsa-miR-208b	PSMA4	-0.905969	-0.946061	14.5273	1.16193	9.27012	0.0109743	0	1	0
hsa-miR-3942-3p	HEMGN	-0.905914	0.80793	6.55023	-0.50577	3.66291	0.0109782	0	0	1
hsa-miR-106b	ZNF385A	-0.905817	1.04705	8.24223	-0.519687	4.05989	0.010988	1	1	0
hsa-miR-25	PMM2	-0.905297	1.18787	10.8793	-0.472442	4.38401	0.0110427	0	1	0
hsa-miR-148a	ARF4	-0.905212	-1.57307	14.4823	1.07476	10.2394	0.011067	1	1	1
hsa-miR-374b	HSPH1	-0.904985	-1.92387	12.3076	1.81783	8.47001	0.0111133	1	1	0
hsa-miR-181a	KCNN1	-0.904784	2.37092	14.9275	-0.834974	3.99014	0.0111454	0	1	0
hsa-miR-320a	HHIPL1	-0.904765	1.09926	11.1494	-0.568908	3.91077	0.0111454	0	1	0
hsa-miR-4290	CAPZA1	-0.904663	-1.15214	8.54429	1.20331	9.12826	0.0111678	0	0	1
hsa-miR-3666	SOCS6	-0.904494	-1.62456	10.2749	1.43178	6.35543	0.0111732	0	0	1
hsa-miR-4667-5p	YARS	-0.904433	0.992054	8.91283	-1.25136	6.6194	0.01118	0	0	1
hsa-miR-19b	DMD	-0.904418	0.997788	9.36469	-1.44792	4.08942	0.0111834	0	1	0
hsa-miR-106b	SH2D5	-0.904374	1.04705	8.24223	-0.873829	3.97071	0.0111854	1	1	0
hsa-miR-374b	DNMT1	-0.904154	-1.92387	12.3076	1.62874	6.55135	0.011223	0	1	0
hsa-miR-3666	SLC44A1	-0.904132	-1.62456	10.2749	1.33378	9.69898	0.011223	0	0	1
hsa-miR-4642	PKNOX2	-0.904193	1.56415	10.3887	-0.503238	3.75039	0.011223	0	0	1
hsa-miR-26b*	YEATS2	-0.903864	-0.680267	9.57921	1.51748	6.25013	0.0112527	0	0	1
hsa-miR-106b	FAM129A	-0.90386	1.04705	8.24223	-3.52157	6.25674	0.0112527	1	1	1
hsa-miR-373	BID	-0.903693	-1.91148	12.3218	2.04885	6.47117	0.0112561	0	1	0
hsa-miR-3189-5p	SLC1A4	-0.903668	1.0739	8.85736	-0.857384	4.45043	0.0112611	0	0	1
hsa-miR-21	GAS2	-0.90348	3.30882	12.9633	-1.44659	4.03541	0.0112918	0	1	0
hsa-miR-148a	NMI	-0.903146	-1.57307	14.4823	1.92953	6.83092	0.0113244	0	1	0
hsa-miR-25	IMPA2	-0.902883	1.18787	10.8793	-3.39039	7.65253	0.0113646	1	1	0
hsa-miR-21	ACAT1	-0.902804	3.30882	12.9633	-2.78617	7.89049	0.0113693	0	1	0
hsa-miR-143	NLRP8	-0.902688	2.30561	13.4164	-0.448458	3.70139	0.0113827	0	1	0
hsa-miR-2117	ANXA3	-0.902666	-0.796889	8.63325	1.97443	8.65118	0.0113827	0	0	1
hsa-miR-372	MYL12B	-0.902369	-0.750532	7.82412	0.977281	11.9516	0.0113911	0	1	0
hsa-miR-21	RUNDC3A	-0.902348	3.30882	12.9633	-0.989876	4.25788	0.0113914	0	1	0
hsa-miR-107	ACADVL	-0.902104	1.05893	9.79953	-1.03207	7.53332	0.0114281	0	1	0
hsa-miR-219-5p	BID	-0.901996	-1.92882	12.2589	2.04885	6.47117	0.0114285	0	1	0
hsa-miR-410	CD9	-0.901745	-1.54318	13.3656	1.88088	9.80258	0.0114447	0	1	1
hsa-miR-320b	TMEM97	-0.901672	0.733376	9.56219	-3.51005	8.50079	0.0114527	0	1	0
hsa-miR-148a*	MAP4K4	-0.901576	-1.37884	11.0964	1.90334	5.82028	0.0114584	0	0	1
hsa-miR-181a	NUCB2	-0.901472	2.37092	14.9275	-3.87033	8.679	0.0114713	0	1	0
hsa-miR-217	MAP4K4	-0.901064	-1.18036	7.83386	1.90334	5.82028	0.0115002	0	1	0
hsa-miR-4255	GNAI2	-0.901015	-1.21009	7.01313	1.76752	6.99895	0.0115069	0	0	1
hsa-miR-25	PAX5	-0.900779	1.18787	10.8793	-0.387994	3.89466	0.0115473	1	0	0
hsa-miR-320a	CACNB1	-0.900775	1.09926	11.1494	-0.439278	3.9	0.0115473	0	1	0
hsa-miR-107	PAIP2B	-0.900689	1.05893	9.79953	-3.73002	4.61245	0.0115567	1	0	0
hsa-miR-320a	AOX1	-0.900327	1.09926	11.1494	-4.00071	5.31507	0.0116026	0	1	0
hsa-miR-148a	CTSA	-0.900071	-1.57307	14.4823	1.90894	8.53721	0.0116497	1	1	0
hsa-miR-92b	MPZL2	-0.900046	-1.20111	13.8347	1.82268	7.33891	0.0116535	0	1	0
hsa-miR-93	ATXN7L2	-0.899972	1.38126	9.11848	-1.03505	4.32475	0.0116579	0	1	0
hsa-miR-148a	ACVR1	-0.899863	-1.57307	14.4823	1.07974	6.18604	0.0116785	1	1	1
hsa-miR-217	YWHAB	-0.899832	-1.18036	7.83386	1.63665	9.60876	0.0116892	1	1	0
hsa-miR-539	SULF2	-0.899477	-0.731908	9.39331	3.38304	8.90828	0.0117624	0	1	0
hsa-miR-148a	KIAA1430	-0.899031	-1.57307	14.4823	0.650022	6.3569	0.011802	0	1	0
hsa-miR-624*	STK38	-0.898973	-1.06203	7.68593	1.73994	7.58427	0.0118095	0	0	1
hsa-miR-93	MLC1	-0.89886	1.38126	9.11848	-0.326577	3.98485	0.011824	0	1	0
hsa-miR-148a	CTTNBP2NL	-0.898681	-1.57307	14.4823	1.46368	5.51223	0.0118526	1	1	1
hsa-miR-217	CAP1	-0.898616	-1.18036	7.83386	2.40272	9.07741	0.0118663	0	1	0
hsa-miR-19a	SLC1A6	-0.898538	0.819338	9.09655	-0.660247	3.9225	0.0118762	0	1	0
hsa-miR-148a	CCNK	-0.898549	-1.57307	14.4823	1.73376	7.12951	0.0118762	1	0	0
hsa-miR-320a	IFRD1	-0.898539	1.09926	11.1494	-2.43795	7.72716	0.0118762	0	1	0
hsa-miR-3677-5p	ADORA2A	-0.89855	0.66945	8.29102	-0.647527	4.11251	0.0118762	0	0	1
hsa-miR-98	MS4A10	-0.898271	0.99917	8.72628	-0.394057	3.95413	0.0119254	0	1	0
hsa-miR-30a*	ARPP19	-0.898182	-0.866263	8.83975	0.889613	6.53089	0.0119352	0	0	1
hsa-miR-107	PDK4	-0.89821	1.05893	9.79953	-3.68385	6.2824	0.0119352	1	1	1
hsa-miR-155	SLC13A3	-0.898136	2.01123	8.73554	-0.283704	3.79705	0.0119352	0	1	0
hsa-miR-93	EPB41L4B	-0.897885	1.38126	9.11848	-2.71472	7.12124	0.0119732	0	1	0
hsa-miR-448	GBP2	-0.897813	-1.73658	12.5252	2.56701	7.14918	0.0119767	0	1	0
hsa-miR-148a	PTTG1IP	-0.897648	-1.57307	14.4823	1.33512	7.14731	0.0119876	0	1	0
hsa-miR-4477a	BHLHE40	-0.897481	-1.39629	14.9704	2.99395	7.71748	0.0120173	0	0	1
hsa-miR-21	PAIP2B	-0.897397	3.30882	12.9633	-3.73002	4.61245	0.0120335	1	1	0
hsa-miR-148a	GPI	-0.897226	-1.57307	14.4823	1.75589	8.86831	0.0120506	0	1	0
hsa-miR-148a	RNF111	-0.897237	-1.57307	14.4823	0.870979	5.84853	0.0120506	0	1	0
hsa-miR-155	GAS2	-0.897172	2.01123	8.73554	-1.44659	4.03541	0.0120572	0	1	0
hsa-miR-148a	CD58	-0.897114	-1.57307	14.4823	2.34377	6.21172	0.0120589	0	1	0
hsa-miR-125a-3p	SERPINH1	-0.897141	-0.728779	9.4323	2.04197	7.44255	0.0120589	0	1	0
hsa-miR-155	PLCE1	-0.897067	2.01123	8.73554	-1.89058	5.01983	0.0120615	1	0	0
hsa-miR-33a	CLP1	-0.897006	-0.506465	7.3032	0.927054	6.41759	0.0120784	0	1	0
hsa-let-7e	BCDIN3D	-0.896986	1.90074	10.4393	-0.453718	4.52576	0.0120805	0	1	0
hsa-miR-21	GFI1	-0.896692	3.30882	12.9633	-0.744708	4.18779	0.0120838	0	1	0
hsa-miR-23a	FAM217A	-0.896723	2.13711	9.88724	-0.399429	3.60177	0.0120838	0	0	1
hsa-miR-93	SH2D5	-0.896756	1.38126	9.11848	-0.873829	3.97071	0.0120838	1	1	0
hsa-miR-148a	DGUOK	-0.896843	-1.57307	14.4823	1.17631	8.45682	0.0120838	0	1	0
hsa-miR-181a	DMGDH	-0.896905	2.37092	14.9275	-0.513593	3.74035	0.0120838	0	1	0
hsa-miR-148a	H2AFY	-0.896546	-1.57307	14.4823	1.61176	9.94131	0.0120848	1	1	0
hsa-miR-320b	CSMD1	-0.896561	0.733376	9.56219	-0.225752	3.61771	0.0120848	0	1	0
hsa-miR-30a*	TMEM87A	-0.896243	-0.866263	8.83975	0.540298	5.90851	0.0121179	0	0	1
hsa-miR-107	KLF15	-0.896174	1.05893	9.79953	-3.59754	5.67991	0.0121179	0	1	0
hsa-miR-144	PAX5	-0.895774	0.702113	7.78925	-0.387994	3.89466	0.0121812	1	0	0
hsa-miR-106b	MYT1	-0.895671	1.04705	8.24223	-0.45653	3.85238	0.0121938	0	1	0
hsa-miR-448	LITAF	-0.89545	-1.73658	12.5252	1.12152	9.0875	0.0122402	1	0	0
hsa-miR-148a	CKS2	-0.895269	-1.57307	14.4823	3.63337	7.20416	0.0122746	0	1	0
hsa-miR-93	ANGPT1	-0.895164	1.38126	9.11848	-0.657991	4.16969	0.0122827	0	1	0
hsa-miR-320a	SND1	-0.894789	1.09926	11.1494	-1.20792	8.47157	0.0123153	1	1	0
hsa-miR-410	BIRC3	-0.89481	-1.54318	13.3656	2.44507	7.58222	0.0123153	0	1	0
hsa-miR-106b	MLC1	-0.894608	1.04705	8.24223	-0.326577	3.98485	0.012332	0	1	0
hsa-miR-155	EPB41L4B	-0.894577	2.01123	8.73554	-2.71472	7.12124	0.0123366	0	1	0
hsa-miR-299-3p	NDUFB2	-0.89452	-0.900759	8.8483	1.09244	10.0384	0.0123464	0	1	0
hsa-miR-148a	BTBD10	-0.894179	-1.57307	14.4823	1.49817	5.85611	0.0123963	0	1	1
hsa-miR-202	EIF2AK3	-0.894136	0.86204	8.90443	-1.31362	6.28777	0.0123963	0	1	0
hsa-miR-106b	LMO3	-0.89404	1.04705	8.24223	-2.02652	4.18608	0.0124097	1	1	1
hsa-let-7e	MLC1	-0.893856	1.90074	10.4393	-0.326577	3.98485	0.0124422	0	1	0
hsa-miR-148a	C1GALT1	-0.893827	-1.57307	14.4823	2.6742	6.46918	0.0124422	1	1	1
hsa-miR-144	PCMTD1	-0.893746	0.702113	7.78925	-1.11528	9.58564	0.0124517	0	1	0
hsa-miR-892a	PGRMC1	-0.893773	-1.71521	12.737	1.37879	8.2506	0.0124517	0	0	1
hsa-miR-205	ACBD5	-0.893269	-1.3291	12.7337	1.43438	6.3854	0.0124758	1	0	0
hsa-miR-136	ERH	-0.893414	-0.92854	14.0837	1.0514	10.7022	0.0124758	0	1	0
hsa-miR-330-5p	CAPN12	-0.89323	-1.8652	14.3281	1.99664	6.11133	0.0124758	1	1	1
hsa-miR-448	LIMS1	-0.893252	-1.73658	12.5252	1.71187	8.52338	0.0124758	1	0	0
hsa-miR-4429	YWHAH	-0.893206	-1.18375	10.8237	1.19117	10.3544	0.0124758	0	0	1
hsa-miR-448	DNMT1	-0.893052	-1.73658	12.5252	1.62874	6.55135	0.0124827	0	1	0
hsa-miR-93	ISM2	-0.89301	1.38126	9.11848	-0.394891	3.84619	0.012489	1	1	0
hsa-miR-122	NAGK	-0.892981	-0.975087	14.4734	1.93531	6.37277	0.0124969	0	1	0
hsa-miR-106b	IFRD1	-0.89291	1.04705	8.24223	-2.43795	7.72716	0.0125125	0	1	0
hsa-miR-764	LIMS1	-0.892282	-1.91921	12.2929	1.71187	8.52338	0.012589	0	0	1
hsa-let-7f-1*	NRXN1	-0.892164	0.811044	8.20732	-0.428181	3.84727	0.0125897	0	0	1
hsa-miR-320a	CECR2	-0.891973	1.09926	11.1494	-1.03226	4.11591	0.0126096	0	1	0
hsa-miR-148a	STK38	-0.891785	-1.57307	14.4823	1.73994	7.58427	0.012643	0	1	0
hsa-miR-106b	C17orf67	-0.891672	1.04705	8.24223	-0.545026	4.16188	0.012643	0	1	0
hsa-miR-3653	MGAT4A	-0.891724	0.801562	10.4496	-0.866743	4.32518	0.012643	0	0	1
hsa-miR-106b	KPNA7	-0.891277	1.04705	8.24223	-1.56448	5.49103	0.0126608	0	1	0
hsa-miR-424	RPH3AL	-0.891278	0.86361	7.271	-0.691769	4.38725	0.0126608	0	1	1
hsa-miR-148a	TBL1XR1	-0.891121	-1.57307	14.4823	1.04104	8.44721	0.0126778	1	1	1
hsa-miR-155	RBMXL2	-0.890742	2.01123	8.73554	-0.418773	3.8838	0.0127255	0	1	0
hsa-miR-19b	EGF	-0.890323	0.997788	9.36469	-3.49734	4.52687	0.0127277	1	0	0
hsa-miR-19b	PDCD4	-0.890313	0.997788	9.36469	-2.98123	8.00038	0.0127277	0	1	0
hsa-miR-19b	ATOH8	-0.890579	0.997788	9.36469	-0.571476	3.92325	0.0127277	0	1	0
hsa-miR-148a	DNAJB6	-0.890662	-1.57307	14.4823	1.18012	4.91065	0.0127277	0	1	0
hsa-miR-148a	SOX4	-0.89031	-1.57307	14.4823	2.55382	8.54963	0.0127277	0	1	0
hsa-miR-330-5p	PLEC	-0.890182	-1.8652	14.3281	2.63421	6.11562	0.0127277	1	1	0
hsa-miR-323-3p	LDHA	-0.890452	-1.31281	9.60629	1.71953	11.0865	0.0127277	1	0	0
hsa-miR-92b	KLF5	-0.890302	-1.20111	13.8347	4.44094	7.37205	0.0127277	0	1	0
hsa-miR-539	KCNK1	-0.890085	-0.731908	9.39331	4.28291	8.44154	0.0127282	0	1	1
hsa-miR-106b	APOBEC3H	-0.88991	1.04705	8.24223	-0.277857	3.79034	0.0127409	0	1	0
hsa-miR-144	CECR2	-0.88966	0.702113	7.78925	-1.03226	4.11591	0.0127541	0	1	0
hsa-miR-875-5p	HS3ST1	-0.889526	-0.792393	8.54163	2.69298	6.27592	0.0127541	0	1	0
hsa-miR-148a	CDS1	-0.88946	-1.57307	14.4823	2.5231	7.4005	0.012758	0	1	1
hsa-miR-320b	KIAA1324	-0.889426	0.733376	9.56219	-3.61078	5.65501	0.012758	1	1	1
hsa-miR-30a*	GSKIP	-0.889307	-0.866263	8.83975	2.48675	9.00364	0.0127582	0	0	1
hsa-miR-144	WNT9B	-0.889298	0.702113	7.78925	-0.622572	4.20806	0.0127582	0	1	0
hsa-miR-19b	AGPHD1	-0.889218	0.997788	9.36469	-0.532606	4.10689	0.0127611	0	1	0
hsa-miR-372	CLINT1	-0.889243	-0.750532	7.82412	1.57608	9.13203	0.0127611	0	1	0
hsa-miR-374b	DIS3	-0.889261	-1.92387	12.3076	1.08399	5.3504	0.0127611	0	1	0
hsa-miR-148a	DKK1	-0.88917	-1.57307	14.4823	4.03931	6.73462	0.012772	0	1	0
hsa-miR-19b	OPHN1	-0.888852	0.997788	9.36469	-0.282228	3.90233	0.0128077	0	1	0
hsa-miR-802	DIS3	-0.888611	-1.91321	12.5514	1.08399	5.3504	0.0128249	0	0	1
hsa-miR-330-5p	SNRPD3	-0.888513	-1.8652	14.3281	1.22918	8.85077	0.0128422	0	1	0
hsa-miR-875-5p	CTTN	-0.888455	-0.792393	8.54163	1.1817	6.53702	0.0128422	0	1	0
hsa-miR-148a	G3BP2	-0.888225	-1.57307	14.4823	0.92965	6.10396	0.0128548	0	1	0
hsa-miR-410	LDHA	-0.888177	-1.54318	13.3656	1.71953	11.0865	0.0128576	0	1	1
hsa-miR-320a	GPHA2	-0.888102	1.09926	11.1494	-4.87031	5.22366	0.0128676	0	1	0
hsa-miR-497	SNRPB2	-0.888081	-0.956865	14.5291	0.877226	8.48221	0.0128685	0	0	1
hsa-miR-106b	SLC41A1	-0.888052	1.04705	8.24223	-2.82222	6.26416	0.0128742	1	1	0
hsa-miR-1254	UBAC2	-0.887968	-0.893425	9.92885	0.974051	5.38979	0.012884	0	0	1
hsa-miR-148a	2007-09-01	-0.887885	-1.57307	14.4823	1.54334	9.04982	0.0128996	0	1	0
hsa-miR-192	ACADSB	-0.887841	1.61178	12.8243	-0.299809	4.2077	0.0129033	0	1	0
hsa-miR-144	TCEAL6	-0.887538	0.702113	7.78925	-0.806669	3.89694	0.0129299	0	1	0
hsa-miR-4255	PLEC	-0.887535	-1.21009	7.01313	2.63421	6.11562	0.0129301	0	0	1
hsa-miR-148a	VMP1	-0.887494	-1.57307	14.4823	1.48561	7.88649	0.0129373	1	0	1
hsa-miR-217	PTTG1IP	-0.887485	-1.18036	7.83386	1.33512	7.14731	0.0129373	0	1	0
hsa-miR-646	LDHA	-0.887489	-1.45906	13.5091	1.71953	11.0865	0.0129373	0	0	1
hsa-miR-21	SDPR	-0.88715	3.30882	12.9633	-2.38345	5.68632	0.0129498	0	1	0
hsa-miR-320a	KCNAB1	-0.887375	1.09926	11.1494	-0.548253	3.94517	0.0129498	1	1	0
hsa-miR-3200-5p	ID1	-0.88733	-0.962116	14.5128	3.64818	9.16805	0.0129498	0	0	1
hsa-miR-4463	STK38	-0.887113	-1.85295	14.3205	1.73994	7.58427	0.0129498	0	0	1
hsa-miR-4763-3p	HID1	-0.887313	0.936164	12.2185	-0.75164	4.39221	0.0129498	0	0	1
hsa-miR-219-5p	VPS13C	-0.887044	-1.92882	12.2589	0.464832	4.31959	0.0129514	0	1	0
hsa-miR-320a	OSBP2	-0.886975	1.09926	11.1494	-0.565218	4.06498	0.0129522	0	1	0
hsa-miR-4713-5p	ZNF707	-0.886929	1.57544	10.4022	-0.336487	3.93425	0.0129522	0	0	1
hsa-miR-25	SYBU	-0.886863	1.18787	10.8793	-3.52198	6.69131	0.0129584	0	1	0
hsa-miR-154	HLA-A	-0.886831	-0.993829	9.83101	2.00633	11.0731	0.0129601	0	1	0
hsa-miR-3160-5p	SLC38A4	-0.886776	0.67418	10.0703	-0.479299	3.92327	0.0129634	0	0	1
hsa-miR-221	LPO	-0.886677	1.6836	11.5277	-0.86753	4.02278	0.0129767	0	1	0
hsa-miR-19b	VAMP2	-0.886572	0.997788	9.36469	-0.58722	3.99199	0.0129774	0	1	0
hsa-miR-21	MYRIP	-0.886559	3.30882	12.9633	-0.562057	3.78458	0.0129774	0	1	0
hsa-miR-320a	ERO1LB	-0.886574	1.09926	11.1494	-4.2169	5.85785	0.0129774	0	1	0
hsa-miR-761	PEBP1	-0.886449	0.995015	8.82735	-1.14071	9.76702	0.0129793	0	0	1
hsa-miR-539	MARCKSL1	-0.886415	-0.731908	9.39331	2.24291	9.41691	0.012983	0	1	0
hsa-miR-217	RAC1	-0.886383	-1.18036	7.83386	1.38339	9.79745	0.0129835	0	1	0
hsa-miR-373	DIS3	-0.886376	-1.91148	12.3218	1.08399	5.3504	0.0129835	0	1	0
hsa-miR-217	SPTLC2	-0.886354	-1.18036	7.83386	2.06443	6.51967	0.012986	0	1	0
hsa-miR-217	ADAM9	-0.886317	-1.18036	7.83386	2.46854	7.94813	0.0129895	0	1	0
hsa-miR-761	XBP1	-0.886278	0.995015	8.82735	-2.37205	9.18913	0.0129914	0	0	1
hsa-miR-374b	ELF1	-0.886208	-1.92387	12.3076	0.767909	6.50985	0.0129921	0	1	0
hsa-miR-23a	MT1H	-0.885948	2.13711	9.88724	-5.35808	5.92305	0.013012	0	1	0
hsa-miR-148a	DPP3	-0.885941	-1.57307	14.4823	1.63196	5.9328	0.013012	0	1	1
hsa-miR-448	ELF1	-0.885894	-1.73658	12.5252	0.767909	6.50985	0.0130166	0	1	0
hsa-miR-4472	ZYX	-0.885881	-0.897509	14.1168	0.888746	5.31744	0.0130194	0	0	1
hsa-miR-21	ERO1LB	-0.885733	3.30882	12.9633	-4.2169	5.85785	0.0130378	0	1	0
hsa-miR-148a	STX6	-0.885663	-1.57307	14.4823	1.08269	5.19847	0.0130445	1	1	0
hsa-miR-320a	EPB41L4B	-0.885628	1.09926	11.1494	-2.71472	7.12124	0.0130506	0	1	0
hsa-miR-4255	FBXO32	-0.885548	-1.21009	7.01313	3.00479	6.52085	0.0130645	0	0	1
hsa-miR-3660	RAB39B	-0.885509	1.10462	8.51746	-0.451923	3.8215	0.0130777	0	0	1
hsa-miR-339-5p	TPM4	-0.885439	-1.89018	14.1362	2.16255	7.32474	0.0130872	0	1	0
hsa-miR-15a	SNRPB2	-0.885332	-0.973852	14.498	0.877226	8.48221	0.013103	0	0	1
hsa-miR-3660	PCMTD1	-0.885315	1.10462	8.51746	-1.11528	9.58564	0.013103	0	0	1
hsa-miR-299-3p	CHMP4B	-0.885158	-0.900759	8.8483	1.12733	9.08898	0.0131254	0	1	0
hsa-miR-3128	HPCAL4	-0.885135	0.735183	8.48345	-0.53806	3.7084	0.0131264	0	0	1
hsa-miR-21	SMARCD1	-0.884932	3.30882	12.9633	-0.593426	4.05879	0.0131311	1	1	0
hsa-miR-148a	CAMK2N1	-0.884989	-1.57307	14.4823	2.68825	8.03146	0.0131311	0	1	0
hsa-miR-143	TTYH2	-0.884916	2.30561	13.4164	-0.467639	3.98486	0.0131311	0	1	0
hsa-miR-320a	LMO3	-0.884877	1.09926	11.1494	-2.02652	4.18608	0.0131311	1	1	1
hsa-miR-606	DMD	-0.884891	0.703276	6.66538	-1.44792	4.08942	0.0131311	0	0	1
hsa-miR-4463	HSBP1	-0.884861	-1.85295	14.3205	0.926482	9.33716	0.0131338	0	0	1
hsa-miR-330-5p	LMNA	-0.884682	-1.8652	14.3281	1.96922	8.19707	0.0131545	0	1	0
hsa-miR-548b-3p	ARPC2	-0.884512	-0.95837	14.0665	1.36139	11.1972	0.0131714	0	0	1
hsa-miR-107	IP6K3	-0.88447	1.05893	9.79953	-0.526687	3.91444	0.0131776	0	1	0
hsa-miR-93	MS4A10	-0.884358	1.38126	9.11848	-0.394057	3.95413	0.0131973	0	1	0
hsa-miR-146b-3p	RASL10B	-0.884373	0.479417	9.17208	-1.34853	4.36982	0.0131973	0	0	1
hsa-miR-25	IL18RAP	-0.884334	1.18787	10.8793	-0.579798	3.81458	0.0131999	0	1	0
hsa-miR-320a	BACE1	-0.88429	1.09926	11.1494	-3.96594	5.33398	0.0132084	0	1	0
hsa-miR-148a	CAP1	-0.884255	-1.57307	14.4823	2.40272	9.07741	0.0132153	0	1	0
hsa-miR-676	DIS3	-0.884182	-1.9508	12.2372	1.08399	5.3504	0.0132364	0	0	1
hsa-miR-21	C15orf61	-0.88406	3.30882	12.9633	-0.42305	3.91208	0.0132655	0	1	0
hsa-miR-21	PHF17	-0.883809	3.30882	12.9633	-1.64641	5.01191	0.0132812	0	1	0
hsa-miR-98	BCDIN3D	-0.883764	0.99917	8.72628	-0.453718	4.52576	0.0132812	0	1	0
hsa-miR-217	PRKCI	-0.883937	-1.18036	7.83386	2.12741	7.92731	0.0132812	0	1	0
hsa-miR-155	CHRDL1	-0.883662	2.01123	8.73554	-0.475102	3.83933	0.0132812	0	1	0
hsa-miR-606	KLF11	-0.883669	0.703276	6.66538	-0.975241	4.45218	0.0132812	0	0	1
hsa-miR-2861	MTHFD1	-0.883505	-1.67086	14.5008	1.39916	7.17402	0.0132812	0	0	1
hsa-miR-4291	MPL	-0.883631	0.523633	8.34092	-0.386426	3.89302	0.0132812	0	0	1
hsa-miR-93	SYBU	-0.8833	1.38126	9.11848	-3.52198	6.69131	0.0132945	0	1	1
hsa-miR-216a	IL36RN	-0.883311	1.98672	13.5017	-0.491186	3.91643	0.0132945	1	0	0
hsa-miR-106b	TIMM8A	-0.883125	1.04705	8.24223	-1.01795	4.2241	0.0133262	0	1	0
hsa-miR-25	ERBB4	-0.883075	1.18787	10.8793	-0.455751	3.75724	0.0133332	0	1	0
hsa-miR-330-5p	RHOC	-0.882785	-1.8652	14.3281	1.79182	8.79445	0.013389	0	1	0
hsa-miR-3128	PTF1A	-0.882627	0.735183	8.48345	-5.44352	5.13582	0.0133892	0	0	1
hsa-miR-25	FKBP11	-0.882586	1.18787	10.8793	-3.08261	6.31537	0.0133943	0	1	0
hsa-miR-148a	NAGK	-0.882516	-1.57307	14.4823	1.93531	6.37277	0.0134037	0	1	0
hsa-miR-217	ISG20	-0.882276	-1.18036	7.83386	2.59971	6.9951	0.0134282	0	1	0
hsa-miR-143	KRTAP4-8	-0.882199	2.30561	13.4164	-0.756746	3.74771	0.0134282	0	1	0
hsa-miR-338-3p	NAGK	-0.882093	-0.953612	14.0475	1.93531	6.37277	0.0134282	0	1	0
hsa-miR-670	NEK7	-0.882131	-1.81367	12.3669	1.07707	6.96847	0.0134282	0	0	1
hsa-miR-4496	ARHGEF11	-0.882055	0.882632	8.44973	-0.508002	4.04565	0.0134324	0	0	1
hsa-miR-21	GDF5	-0.881894	3.30882	12.9633	-0.513286	3.78743	0.0134343	0	1	0
hsa-miR-92b	CD9	-0.881916	-1.20111	13.8347	1.88088	9.80258	0.0134343	0	1	0
hsa-miR-330-5p	SYTL2	-0.881772	-1.8652	14.3281	2.76683	7.33513	0.0134384	0	1	0
hsa-miR-106b	ATOH8	-0.881727	1.04705	8.24223	-0.571476	3.92325	0.0134431	1	0	0
hsa-miR-2052	MED21	-0.881719	-1.91823	12.2792	1.12139	6.74492	0.0134431	0	0	1
hsa-miR-320a	CFP	-0.88165	1.09926	11.1494	-0.507933	4.03635	0.0134505	0	1	0
hsa-miR-217	TES	-0.881576	-1.18036	7.83386	1.69861	9.14069	0.0134593	0	1	0
hsa-miR-320a	C15orf61	-0.881203	1.09926	11.1494	-0.42305	3.91208	0.0134823	1	1	0
hsa-miR-330-5p	EMP2	-0.881115	-1.8652	14.3281	1.73819	6.71496	0.0134823	1	1	0
hsa-miR-4463	NOP10	-0.881167	-1.85295	14.3205	2.19221	9.37351	0.0134823	0	0	1
hsa-miR-107	PIANP	-0.880994	1.05893	9.79953	-0.953718	4.09356	0.0134839	1	0	0
hsa-miR-3666	BTBD10	-0.88044	-1.62456	10.2749	1.49817	5.85611	0.0135137	0	0	1
hsa-miR-320b	PRLR	-0.880106	0.733376	9.56219	-0.394626	3.88814	0.013528	0	1	0
hsa-miR-155	CECR2	-0.879974	2.01123	8.73554	-1.03226	4.11591	0.013536	0	1	0
hsa-miR-21	FAM162A	-0.87993	3.30882	12.9633	-1.59588	9.07193	0.0135423	0	1	0
hsa-miR-372	AP2B1	-0.879885	-0.750532	7.82412	1.44401	6.92436	0.0135437	0	1	0
hsa-miR-23a	PDCD4	-0.879855	2.13711	9.88724	-2.98123	8.00038	0.0135492	1	1	0
hsa-miR-876-5p	ARPC2	-0.879801	-0.952585	14.0515	1.36139	11.1972	0.0135499	0	1	0
hsa-miR-330-5p	CCDC109B	-0.879687	-1.8652	14.3281	1.72617	7.65511	0.0135516	0	1	0
hsa-miR-4311	ASTN2	-0.879692	0.701431	7.8948	-0.619172	3.82063	0.0135516	0	0	1
hsa-miR-3942-3p	KLF11	-0.879638	0.80793	6.55023	-0.975241	4.45218	0.0135516	0	0	1
hsa-miR-4642	PYHIN1	-0.87972	1.56415	10.3887	-0.579574	3.9922	0.0135516	0	0	1
hsa-miR-23a	ASNS	-0.87952	2.13711	9.88724	-2.51176	7.43533	0.013555	0	1	0
hsa-miR-107	GAS2	-0.879301	1.05893	9.79953	-1.44659	4.03541	0.013555	0	1	0
hsa-miR-181a	FKBP11	-0.879417	2.37092	14.9275	-3.08261	6.31537	0.013555	0	1	0
hsa-miR-134	BCKDK	-0.879272	0.797791	10.4886	-0.704229	5.2809	0.013555	1	0	0
hsa-miR-155	WNT9B	-0.879347	2.01123	8.73554	-0.622572	4.20806	0.013555	0	1	0
hsa-miR-196a	FAM96A	-0.879111	-1.98751	14.1878	0.805842	8.19044	0.0135575	0	1	0
hsa-miR-148b	NAGK	-0.878911	-0.940043	14.0754	1.93531	6.37277	0.0135575	0	1	0
hsa-miR-581	ZC2HC1A	-0.879062	-1.35348	7.31589	1.60752	5.76645	0.0135575	0	0	1
hsa-miR-4463	PLEC	-0.879043	-1.85295	14.3205	2.63421	6.11562	0.0135575	0	0	1
hsa-miR-15a	ZYX	-0.878828	-0.973852	14.498	0.888746	5.31744	0.0135581	1	1	0
hsa-miR-107	GLS2	-0.878568	1.05893	9.79953	-0.895596	3.87135	0.0135688	0	1	0
hsa-miR-148a	ARPP19	-0.87837	-1.57307	14.4823	0.889613	6.53089	0.0135688	1	0	1
hsa-miR-221	FAM129A	-0.878571	1.6836	11.5277	-3.52157	6.25674	0.0135688	0	1	0
hsa-miR-320a	GRM2	-0.878169	1.09926	11.1494	-0.591064	3.8649	0.0135688	0	1	0
hsa-miR-106b	PAIP2B	-0.878464	1.04705	8.24223	-3.73002	4.61245	0.0135688	0	1	0
hsa-miR-193b	CLIC1	-0.878429	-1.03629	10.1972	2.41774	11.0456	0.0135688	0	1	0
hsa-miR-193b	C1GALT1	-0.878417	-1.03629	10.1972	2.6742	6.46918	0.0135688	1	0	0
hsa-miR-320b	NMNAT3	-0.878259	0.733376	9.56219	-0.948306	4.84046	0.0135688	0	1	0
hsa-miR-3660	MGAT4A	-0.8782	1.10462	8.51746	-0.866743	4.32518	0.0135688	0	0	1
hsa-miR-2964a-5p	NEK7	-0.878356	-1.8852	12.3362	1.07707	6.96847	0.0135688	0	0	1
hsa-miR-21	ITSN2	-0.878116	3.30882	12.9633	-1.05356	5.98693	0.0135725	0	1	0
hsa-miR-23a	PEBP1	-0.878117	2.13711	9.88724	-1.14071	9.76702	0.0135725	0	1	0
hsa-miR-373	TAGLN2	-0.877978	-1.91148	12.3218	2.68577	8.27857	0.0135745	0	1	0
hsa-miR-374b	UBAC2	-0.878	-1.92387	12.3076	0.974051	5.38979	0.0135745	0	1	0
hsa-miR-3660	PPP2R2D	-0.877966	1.10462	8.51746	-2.7446	6.56676	0.0135746	0	0	1
hsa-miR-148a	FEZ2	-0.877824	-1.57307	14.4823	1.67554	8.19413	0.0135803	1	1	0
hsa-miR-330-5p	DNAJB6	-0.877742	-1.8652	14.3281	1.18012	4.91065	0.0135905	0	1	0
hsa-miR-497	ZYX	-0.877771	-0.956865	14.5291	0.888746	5.31744	0.0135905	1	1	0
hsa-miR-30a*	TCEB1	-0.877012	-0.866263	8.83975	1.33531	8.11425	0.0135934	0	0	1
hsa-miR-107	NCAM1	-0.877232	1.05893	9.79953	-0.337574	3.9016	0.0135934	0	1	0
hsa-miR-148a	PSMD1	-0.877326	-1.57307	14.4823	1.5748	8.84247	0.0135934	0	1	0
hsa-miR-7	ARPC2	-0.876954	-0.936552	14.0665	1.36139	11.1972	0.0135934	0	1	0
hsa-miR-181a	EPB41	-0.876861	2.37092	14.9275	-0.263352	4.0666	0.0135934	1	1	0
hsa-miR-299-3p	PSMA2	-0.877346	-0.900759	8.8483	0.923742	9.84188	0.0135934	0	1	0
hsa-miR-202	MGAT4A	-0.876818	0.86204	8.90443	-0.866743	4.32518	0.0135934	0	1	0
hsa-miR-1254	PPFIA1	-0.877571	-0.893425	9.92885	0.792156	5.84137	0.0135934	0	0	1
hsa-miR-1268	CMIP	-0.877678	-1.66416	14.5026	0.906681	5.08682	0.0135934	0	0	1
hsa-miR-1197	ARPP19	-0.877281	-0.65063	8.67814	0.889613	6.53089	0.0135934	1	0	0
hsa-miR-4253	MDK	-0.87723	-1.75403	12.4455	2.74897	7.55741	0.0135934	0	0	1
hsa-miR-3662	OSBPL6	-0.877177	0.600385	9.54297	-0.354633	4.16338	0.0135934	0	0	1
hsa-miR-3714	ST18	-0.877298	1.34766	10.4254	-0.746932	3.78533	0.0135934	0	0	1
hsa-miR-2964a-5p	SKAP2	-0.877585	-1.8852	12.3362	2.80779	8.05926	0.0135934	0	0	1
hsa-miR-330-3p	COX7B	-0.876645	-1.5049	13.51	0.924427	10.5409	0.013598	1	0	0
hsa-miR-4313	PDCD4	-0.876707	1.17748	10.2344	-2.98123	8.00038	0.013598	0	0	1
hsa-miR-199b-3p	RP1	-0.876551	1.53319	11.7067	-0.420468	3.63751	0.0136134	0	0	1
hsa-miR-1262	BAZ1A	-0.876481	-0.934616	14.1336	1.96084	7.3053	0.0136151	0	0	1
hsa-miR-143	AZGP1	-0.876476	2.30561	13.4164	-3.17538	8.46903	0.0136158	0	1	0
hsa-miR-21	HERPUD1	-0.876356	3.30882	12.9633	-2.05996	9.49826	0.0136185	0	1	0
hsa-miR-181a	TMED6	-0.876123	2.37092	14.9275	-6.68578	6.16501	0.0136185	0	1	0
hsa-miR-143	HYAL4	-0.876358	2.30561	13.4164	-0.508824	3.604	0.0136185	0	1	0
hsa-miR-3128	TEX11	-0.876253	0.735183	8.48345	-5.59643	5.47613	0.0136185	0	0	1
hsa-miR-4429	BAZ1A	-0.876421	-1.18375	10.8237	1.96084	7.3053	0.0136185	0	0	1
hsa-miR-106b	ARHGAP18	-0.875937	1.04705	8.24223	-1.14342	6.69219	0.0136351	0	1	0
hsa-miR-93	SCN1A	-0.87583	1.38126	9.11848	-0.327061	3.54408	0.0136374	1	1	1
hsa-miR-107	NEURL	-0.87588	1.05893	9.79953	-0.634924	3.95838	0.0136374	0	1	0
hsa-miR-424	PTCHD2	-0.875834	0.86361	7.271	-0.358682	3.77762	0.0136374	0	1	0
hsa-miR-202	GALNT2	-0.875846	0.86204	8.90443	-0.498152	4.5669	0.0136374	0	1	1
hsa-miR-4292	TBC1D2	-0.875808	-1.31149	13.6565	2.38749	6.0831	0.0136374	0	0	1
hsa-miR-4761-3p	RAB25	-0.875825	-1.20466	14.4728	2.18369	8.66466	0.0136374	0	0	1
hsa-miR-92a-2*	ZYX	-0.875743	-0.939426	14.0736	0.888746	5.31744	0.013638	0	0	1
hsa-miR-618	SAT1	-0.875782	-1.72899	12.4559	1.51591	10.0712	0.013638	0	0	1
hsa-let-7e	ATXN7L2	-0.875564	1.90074	10.4393	-1.03505	4.32475	0.0136492	0	1	0
hsa-miR-136	LMNA	-0.87548	-0.92854	14.0837	1.96922	8.19707	0.0136492	0	1	0
hsa-miR-320a	ITSN2	-0.875604	1.09926	11.1494	-1.05356	5.98693	0.0136492	0	1	0
hsa-miR-373	CCDC47	-0.87555	-1.91148	12.3218	0.780917	7.67654	0.0136492	0	1	0
hsa-miR-323-3p	NEK6	-0.875478	-1.31281	9.60629	1.20344	5.65137	0.0136492	1	0	0
hsa-miR-642a	UBAC2	-0.875587	-1.36053	8.81748	0.974051	5.38979	0.0136492	0	0	1
hsa-miR-3136-5p	DMD	-0.875654	0.832087	9.28762	-1.44792	4.08942	0.0136492	0	0	1
hsa-miR-7	ZYX	-0.87546	-0.936552	14.0665	0.888746	5.31744	0.0136544	0	1	0
hsa-miR-802	FAT1	-0.875355	-1.91321	12.5514	2.53665	9.9303	0.0136637	1	0	0
hsa-let-7e	MYCBPAP	-0.875248	1.90074	10.4393	-0.438812	3.74303	0.0136672	0	1	0
hsa-miR-641	FAT1	-0.875196	-1.78803	12.4981	2.53665	9.9303	0.0136726	0	0	1
hsa-miR-217	DDX60	-0.874922	-1.18036	7.83386	3.02777	7.22829	0.0137091	0	1	0
hsa-miR-148a	CNIH4	-0.874893	-1.57307	14.4823	1.29671	9.7445	0.0137096	1	1	1
hsa-miR-539	ITGA2	-0.874848	-0.731908	9.39331	4.55114	7.78308	0.0137147	0	1	0
hsa-miR-148a	HIF1A	-0.874471	-1.57307	14.4823	1.87003	7.54348	0.0137389	0	1	0
hsa-miR-106b	ERO1LB	-0.874281	1.04705	8.24223	-4.2169	5.85785	0.0137428	1	1	0
hsa-miR-876-5p	PSMA2	-0.874253	-0.952585	14.0515	0.923742	9.84188	0.0137436	0	1	0
hsa-miR-4753-3p	UBE2Z	-0.874246	-0.809357	8.9533	0.772363	7.49837	0.0137436	0	0	1
hsa-miR-374b	FAT1	-0.874219	-1.92387	12.3076	2.53665	9.9303	0.0137449	0	1	0
hsa-miR-448	PTPN12	-0.874162	-1.73658	12.5252	1.90799	8.50182	0.0137522	0	1	0
hsa-miR-552	SMARCD1	-0.874138	0.70791	7.86094	-0.593426	4.05879	0.0137551	0	0	1
hsa-miR-148a	UBQLN2	-0.873692	-1.57307	14.4823	1.1057	6.31736	0.0137692	0	1	0
hsa-miR-148a	TMEM87B	-0.873774	-1.57307	14.4823	1.30864	5.74184	0.0137692	0	1	0
hsa-miR-130a	GPT2	-0.873699	0.801299	9.81214	-4.02018	5.48701	0.0137692	1	1	0
hsa-miR-202	TXNDC15	-0.873773	0.86204	8.90443	-0.690481	6.88283	0.0137692	0	1	0
hsa-miR-374b	CCDC47	-0.873664	-1.92387	12.3076	0.780917	7.67654	0.0137795	0	1	0
hsa-miR-21	KLB	-0.87351	3.30882	12.9633	-0.743641	3.91714	0.0137831	0	1	0
hsa-miR-539	PSMB8	-0.873599	-0.731908	9.39331	2.24332	7.38174	0.0137831	0	1	0
hsa-miR-320b	SLC39A8	-0.873533	0.733376	9.56219	-0.603937	3.90937	0.0137831	0	1	1
hsa-miR-4667-5p	SLC6A9	-0.873343	0.992054	8.91283	-0.4304	3.84214	0.0137929	0	0	1
hsa-miR-148a	DNMT1	-0.87326	-1.57307	14.4823	1.62874	6.55135	0.0137942	1	1	1
hsa-miR-3187-5p	MYO15A	-0.873243	0.682265	8.56947	-0.482512	3.77687	0.0137946	0	0	1
hsa-miR-320b	TRIM46	-0.873143	0.733376	9.56219	-0.7284	4.06804	0.0138065	0	1	0
hsa-miR-373	PTPN12	-0.873117	-1.91148	12.3218	1.90799	8.50182	0.0138099	0	1	0
hsa-miR-320b	RPL15	-0.873096	0.733376	9.56219	-1.06542	9.63141	0.0138099	1	1	1
hsa-miR-219-5p	FAT1	-0.873085	-1.92882	12.2589	2.53665	9.9303	0.0138101	0	1	0
hsa-miR-448	IL8	-0.873056	-1.73658	12.5252	3.63893	6.54512	0.0138109	0	1	0
hsa-miR-193b	TNFRSF21	-0.873037	-1.03629	10.1972	3.01835	8.36295	0.0138109	1	1	1
hsa-miR-2052	CTTNBP2NL	-0.872978	-1.91823	12.2792	1.46368	5.51223	0.013815	0	0	1
hsa-miR-148a	UBE2D1	-0.872913	-1.57307	14.4823	1.90423	6.74188	0.0138188	1	1	1
hsa-miR-144	CLEC4M	-0.872876	0.702113	7.78925	-0.391126	3.82422	0.0138197	0	1	0
hsa-miR-3167	CTTNBP2NL	-0.8729	-1.78593	12.5308	1.46368	5.51223	0.0138197	0	0	1
hsa-miR-3662	KRT40	-0.872873	0.600385	9.54297	-0.388048	3.74731	0.0138197	0	0	1
hsa-miR-320a	OPRM1	-0.872716	1.09926	11.1494	-0.296637	3.78626	0.0138274	0	1	0
hsa-miR-7	LMNA	-0.872345	-0.936552	14.0665	1.96922	8.19707	0.0138291	0	1	0
hsa-miR-217	TMEM87B	-0.87256	-1.18036	7.83386	1.30864	5.74184	0.0138291	0	1	0
hsa-miR-373	MDK	-0.872364	-1.91148	12.3218	2.74897	7.55741	0.0138291	0	1	0
hsa-miR-448	FAM96A	-0.872503	-1.73658	12.5252	0.805842	8.19044	0.0138291	0	1	0
hsa-miR-374b	PTPN12	-0.872382	-1.92387	12.3076	1.90799	8.50182	0.0138291	0	1	1
hsa-miR-1197	EHF	-0.872542	-0.65063	8.67814	0.750537	4.84199	0.0138291	1	0	0
hsa-miR-425	IPO7	-0.872298	-1.07051	9.50101	0.649901	7.27242	0.0138327	0	1	0
hsa-miR-374b	COPB1	-0.872258	-1.92387	12.3076	0.838437	9.59675	0.0138356	0	1	0
hsa-miR-19b	SLC30A2	-0.872207	0.997788	9.36469	-2.85435	4.56845	0.0138422	0	1	0
hsa-miR-107	IFRD1	-0.872144	1.05893	9.79953	-2.43795	7.72716	0.0138465	0	1	0
hsa-miR-4261	NFIC	-0.872178	0.903476	9.20396	-0.876954	4.89369	0.0138465	0	0	1
hsa-miR-330-5p	HSPB11	-0.872134	-1.8652	14.3281	1.22831	6.8034	0.0138466	0	1	0
hsa-miR-4679	PSMA2	-0.872106	-0.947615	14.0602	0.923742	9.84188	0.0138474	0	0	1
hsa-miR-1224-3p	WHAMM	-0.872075	-0.993384	7.99577	1.4867	6.5204	0.0138514	0	0	1
hsa-miR-107	ISM2	-0.872041	1.05893	9.79953	-0.394891	3.84619	0.013856	0	1	0
hsa-miR-320b	CHN2	-0.871981	0.733376	9.56219	-0.556056	4.19723	0.0138611	0	1	0
hsa-miR-320a	MAT1A	-0.871945	1.09926	11.1494	-1.08269	4.174	0.0138625	0	1	1
hsa-miR-761	CRAT	-0.871707	0.995015	8.82735	-2.51455	7.33076	0.0138657	0	0	1
hsa-miR-208b	BAZ1A	-0.871704	-0.946061	14.5273	1.96084	7.3053	0.0138657	0	1	0
hsa-miR-373	PON2	-0.871686	-1.91148	12.3218	3.16642	7.95086	0.0138689	1	1	0
hsa-miR-466	SAT1	-0.871523	-2.04883	8.50189	1.51591	10.0712	0.0138729	0	0	1
hsa-miR-373	MYO1D	-0.871444	-1.91148	12.3218	1.8774	6.52295	0.0138754	1	1	0
hsa-miR-196a	TMEM87A	-0.871407	-1.98751	14.1878	0.540298	5.90851	0.013876	0	1	0
hsa-miR-2052	CBX3	-0.871399	-1.91823	12.2792	1.39769	9.14402	0.013876	0	0	1
hsa-miR-802	CALM2	-0.871384	-1.91321	12.5514	1.18502	11.3887	0.0138789	0	0	1
hsa-miR-1293	ZYX	-0.871358	-0.951189	14.0544	0.888746	5.31744	0.0138799	0	0	1
hsa-miR-107	ZFYVE28	-0.871273	1.05893	9.79953	-0.352541	4.18379	0.0138861	0	1	0
hsa-miR-217	BTBD10	-0.87116	-1.18036	7.83386	1.49817	5.85611	0.0139001	0	1	0
hsa-miR-93	MYO15A	-0.871098	1.38126	9.11848	-0.482512	3.77687	0.0139081	0	1	0
hsa-miR-155	CCL27	-0.870972	2.01123	8.73554	-0.572681	3.85681	0.0139303	0	1	0
hsa-miR-107	VSTM2A	-0.870941	1.05893	9.79953	-0.490326	3.75633	0.0139344	0	1	0
hsa-miR-155	ST18	-0.870899	2.01123	8.73554	-0.746932	3.78533	0.0139358	0	1	0
hsa-miR-373	SKAP2	-0.870893	-1.91148	12.3218	2.80779	8.05926	0.0139358	0	1	0
hsa-miR-501-5p	SOX4	-0.870867	-1.21656	14.4574	2.55382	8.54963	0.0139381	0	0	1
hsa-miR-181a	LMO3	-0.870819	2.37092	14.9275	-2.02652	4.18608	0.01394	1	1	1
hsa-miR-320b	PAK3	-0.870769	0.733376	9.56219	-2.81682	6.18051	0.01394	0	1	0
hsa-miR-4255	BAG4	-0.870819	-1.21009	7.01313	0.624367	4.3075	0.01394	0	0	1
hsa-miR-107	PHF17	-0.870529	1.05893	9.79953	-1.64641	5.01191	0.013975	0	1	0
hsa-miR-193b	SLMO2	-0.870368	-1.03629	10.1972	1.60873	7.0983	0.0139836	0	1	0
hsa-miR-374b	FAM122B	-0.870245	-1.92387	12.3076	0.728453	5.23303	0.0139942	0	1	0
hsa-miR-410	TALDO1	-0.870201	-1.54318	13.3656	0.969012	10.1005	0.0140021	0	1	0
hsa-miR-144	GFRA2	-0.870176	0.702113	7.78925	-0.524772	3.99637	0.0140097	0	1	0
hsa-miR-107	CYP46A1	-0.87008	1.05893	9.79953	-0.663472	3.98562	0.0140199	0	1	0
hsa-miR-142-5p	ISM2	-0.870066	1.46828	8.43749	-0.394891	3.84619	0.0140207	1	0	0
hsa-miR-181a	VCX2	-0.870003	2.37092	14.9275	-4.9149	5.52228	0.0140256	0	1	0
hsa-miR-19b	PIANP	-0.869956	0.997788	9.36469	-0.953718	4.09356	0.0140278	1	0	0
hsa-miR-374b	IL8	-0.86993	-1.92387	12.3076	3.63893	6.54512	0.0140288	0	1	0
hsa-miR-4313	CACNB1	-0.869898	1.17748	10.2344	-0.439278	3.9	0.014029	0	0	1
hsa-miR-106b	PRND	-0.869885	1.04705	8.24223	-0.358032	4.09726	0.0140297	0	1	0
hsa-miR-93	PCMTD1	-0.869845	1.38126	9.11848	-1.11528	9.58564	0.0140352	1	1	0
hsa-miR-331-3p	MYO1E	-0.869769	-1.78022	14.3722	1.51749	4.91111	0.0140383	0	0	1
hsa-miR-568	VAMP2	-0.869798	0.782374	7.23409	-0.58722	3.99199	0.0140383	0	0	1
hsa-miR-335	LGALS3	-0.869608	-0.959582	14.4663	2.72338	12.3022	0.0140558	0	1	0
hsa-miR-125a-3p	UBE2L6	-0.869518	-0.728779	9.4323	1.5352	8.60144	0.0140694	0	1	0
hsa-miR-107	AGPHD1	-0.869446	1.05893	9.79953	-0.532606	4.10689	0.0140796	0	1	0
hsa-miR-148a	COX7B	-0.869366	-1.57307	14.4823	0.924427	10.5409	0.0140907	0	1	0
hsa-miR-373	CTTNBP2NL	-0.869348	-1.91148	12.3218	1.46368	5.51223	0.0140919	0	1	0
hsa-miR-92a-2*	SFN	-0.869291	-0.939426	14.0736	4.15647	7.28805	0.0140949	0	0	1
hsa-miR-320b	KLF11	-0.869273	0.733376	9.56219	-0.975241	4.45218	0.0140963	0	1	0
hsa-miR-1263	NOTCH1	-0.869236	0.773167	8.48085	-0.32987	4.01284	0.0140978	0	0	1
hsa-let-7e	KCNH5	-0.869145	1.90074	10.4393	-0.333732	3.59231	0.0141018	0	1	0
hsa-miR-21	GALNT11	-0.869147	3.30882	12.9633	-1.2427	5.91946	0.0141018	0	1	0
hsa-miR-323b-5p	FBXO34	-0.869097	-1.9022	12.3279	1.91577	6.78395	0.0141018	0	0	1
hsa-miR-548b-5p	XDH	-0.868947	-1.55366	13.3511	2.67774	6.19766	0.014111	0	0	1
hsa-miR-373	FAM96A	-0.868795	-1.91148	12.3218	0.805842	8.19044	0.0141217	0	1	0
hsa-miR-424	MS4A10	-0.868712	0.86361	7.271	-0.394057	3.95413	0.0141268	0	1	0
hsa-miR-4310	CCDC47	-0.868628	-1.96337	12.2336	0.780917	7.67654	0.0141268	0	0	1
hsa-miR-4261	APPL1	-0.868757	0.903476	9.20396	-0.815118	5.08455	0.0141268	0	0	1
hsa-miR-34a	SCN1A	-0.868558	1.03905	8.41568	-0.327061	3.54408	0.0141286	1	0	0
hsa-miR-148a	CXorf23	-0.868534	-1.57307	14.4823	1.25261	5.23703	0.0141326	1	1	0
hsa-miR-1267	IGF2BP2	-0.868505	-0.981979	7.89108	2.40812	5.93299	0.0141348	0	0	1
hsa-miR-320b	MOB3C	-0.868493	0.733376	9.56219	-0.834759	4.72456	0.0141349	1	0	0
hsa-miR-107	SLC1A4	-0.868453	1.05893	9.79953	-0.857384	4.45043	0.0141382	0	1	1
hsa-miR-21	PAK3	-0.868356	3.30882	12.9633	-2.81682	6.18051	0.0141464	0	1	0
hsa-miR-448	VPS13C	-0.868355	-1.73658	12.5252	0.464832	4.31959	0.0141464	0	1	0
hsa-miR-92b	LY6E	-0.868355	-1.20111	13.8347	1.67462	5.47258	0.0141464	0	1	0
hsa-miR-181a	MYO15A	-0.868316	2.37092	14.9275	-0.482512	3.77687	0.0141502	0	1	0
hsa-miR-373	IL8	-0.86832	-1.91148	12.3218	3.63893	6.54512	0.0141502	1	1	0
hsa-miR-148a	TPBG	-0.868226	-1.57307	14.4823	2.51593	7.32848	0.0141566	0	1	0
hsa-miR-193b	YWHAZ	-0.868235	-1.03629	10.1972	1.37376	11.469	0.0141566	1	1	1
hsa-miR-4436b-5p	GNAI3	-0.868231	-1.59165	12.5855	0.918963	6.52289	0.0141566	0	0	1
hsa-miR-148a	EIF4G2	-0.868063	-1.57307	14.4823	0.529371	10.4675	0.0141718	0	1	0
hsa-miR-4463	ELF3	-0.868071	-1.85295	14.3205	2.28062	9.46202	0.0141718	0	0	1
hsa-miR-330-5p	PSMB3	-0.868037	-1.8652	14.3281	1.78038	9.40793	0.0141736	0	1	0
hsa-miR-374b	CTTNBP2NL	-0.867963	-1.92387	12.3076	1.46368	5.51223	0.0141806	1	1	0
hsa-miR-330-5p	TES	-0.867878	-1.8652	14.3281	1.69861	9.14069	0.0141934	0	1	0
hsa-miR-744	SLC5A10	-0.867862	0.818387	11.4359	-0.85425	4.35237	0.0141976	1	0	0
hsa-miR-3128	RPF2	-0.867735	0.735183	8.48345	-0.988449	7.69772	0.0142217	0	0	1
hsa-miR-30a*	MTDH	-0.867575	-0.866263	8.83975	1.05388	7.41821	0.0142284	0	0	1
hsa-miR-148a	MYO1E	-0.867641	-1.57307	14.4823	1.51749	4.91111	0.0142284	0	1	0
hsa-miR-4310	PSMA2	-0.867634	-1.96337	12.2336	0.923742	9.84188	0.0142284	0	0	1
hsa-miR-1263	MAMDC2	-0.86754	0.773167	8.48085	-0.29887	3.69497	0.0142285	0	0	1
hsa-miR-302c*	CCDC6	-0.867528	-0.720073	10.514	0.762941	5.2825	0.01423	0	0	1
hsa-miR-410	TSC22D1	-0.86743	-1.54318	13.3656	1.03709	6.7705	0.0142328	1	1	0
hsa-miR-7	PSMA2	-0.86742	-0.936552	14.0665	0.923742	9.84188	0.0142328	0	1	0
hsa-miR-567	CCDC6	-0.86742	-1.02827	8.39624	0.762941	5.2825	0.0142328	0	0	1
hsa-miR-217	ARF6	-0.867365	-1.18036	7.83386	2.28175	8.53288	0.0142344	0	1	0
hsa-miR-320a	SCN1A	-0.867378	1.09926	11.1494	-0.327061	3.54408	0.0142344	1	1	0
hsa-miR-374b	FAM96A	-0.867334	-1.92387	12.3076	0.805842	8.19044	0.0142344	0	1	0
hsa-miR-373	H2AFY	-0.867088	-1.91148	12.3218	1.61176	9.94131	0.0142492	0	1	0
hsa-miR-3128	ERP27	-0.867057	0.735183	8.48345	-7.27462	7.37242	0.0142493	0	0	1
hsa-miR-21	DMD	-0.866964	3.30882	12.9633	-1.44792	4.08942	0.0142583	0	1	0
hsa-miR-23a	ITFG2	-0.866958	2.13711	9.88724	-0.446829	4.01356	0.0142583	0	1	0
hsa-miR-211	STX7	-0.866894	-0.933375	14.0779	1.55495	7.08476	0.0142583	0	1	0
hsa-let-7g	LMNA	-0.866853	-0.807443	14.6356	1.96922	8.19707	0.0142583	0	1	0
hsa-miR-320a	SLC25A53	-0.867015	1.09926	11.1494	-0.566968	3.8913	0.0142583	0	0	1
hsa-miR-299-3p	EPHA2	-0.866954	-0.900759	8.8483	2.39178	6.3496	0.0142583	0	1	0
hsa-miR-571	XDH	-0.86689	-1.88367	14.2759	2.67774	6.19766	0.0142583	0	0	1
hsa-miR-4261	PCDHA4	-0.866938	0.903476	9.20396	-0.625312	3.95248	0.0142583	0	0	1
hsa-miR-181a	RPL15	-0.866828	2.37092	14.9275	-1.06542	9.63141	0.0142596	0	1	0
hsa-miR-606	SEL1L	-0.866773	0.703276	6.66538	-2.38711	5.43646	0.0142654	0	0	1
hsa-miR-196a	CAPZA1	-0.866736	-1.98751	14.1878	1.20331	9.12826	0.0142708	0	1	0
hsa-miR-4310	COPB1	-0.866726	-1.96337	12.2336	0.838437	9.59675	0.0142714	0	0	1
hsa-miR-125a-3p	PLS3	-0.866673	-0.728779	9.4323	1.43218	9.47117	0.0142755	0	1	0
hsa-miR-148a	UBE2D3	-0.866548	-1.57307	14.4823	0.604869	9.59421	0.0142947	1	1	0
hsa-miR-636	YWHAB	-0.866551	-1.21649	8.69263	1.63665	9.60876	0.0142947	0	0	1
hsa-miR-2861	PLEC	-0.866521	-1.67086	14.5008	2.63421	6.11562	0.014296	0	0	1
hsa-miR-205	ZDHHC9	-0.866481	-1.3291	12.7337	1.03774	6.34807	0.0143019	1	0	0
hsa-miR-148a	FAM108C1	-0.86645	-1.57307	14.4823	3.80039	7.4337	0.0143058	0	1	0
hsa-miR-19b	LMO3	-0.866384	0.997788	9.36469	-2.02652	4.18608	0.014312	0	1	0
hsa-miR-25	PTF1A	-0.866387	1.18787	10.8793	-5.44352	5.13582	0.014312	1	1	0
hsa-miR-23a	FUT1	-0.866288	2.13711	9.88724	-1.57469	4.54367	0.0143137	0	1	0
hsa-miR-567	CTDSPL	-0.866284	-1.02827	8.39624	1.30866	7.37485	0.0143137	0	0	1
hsa-miR-374b	H2AFY	-0.866256	-1.92387	12.3076	1.61176	9.94131	0.0143163	0	1	0
hsa-miR-98	FOXN4	-0.86622	0.99917	8.72628	-0.59901	3.64073	0.0143176	0	1	0
hsa-miR-106b	MUM1L1	-0.866198	1.04705	8.24223	-2.71635	4.98342	0.0143206	0	1	0
hsa-miR-23a	ST18	-0.866174	2.13711	9.88724	-0.746932	3.78533	0.0143244	0	1	1
hsa-miR-144	PABPC3	-0.866071	0.702113	7.78925	-1.37735	4.19944	0.0143379	0	1	0
hsa-miR-539	ARPC2	-0.866064	-0.731908	9.39331	1.36139	11.1972	0.0143395	0	1	0
hsa-miR-217	ITGB5	-0.866048	-1.18036	7.83386	1.94887	8.55035	0.014341	0	1	0
hsa-miR-373	PSMA2	-0.866018	-1.91148	12.3218	0.923742	9.84188	0.014341	0	1	0
hsa-miR-4253	MYL12A	-0.86604	-1.75403	12.4455	1.31514	11.284	0.014341	0	0	1
hsa-miR-4310	FAM122B	-0.86598	-1.96337	12.2336	0.728453	5.23303	0.0143442	0	0	1
hsa-miR-4646-3p	CHSY1	-0.86595	-1.91904	12.2788	0.379899	4.06103	0.0143442	0	0	1
hsa-miR-424	LGI4	-0.865906	0.86361	7.271	-0.363128	3.92365	0.0143533	0	1	0
hsa-miR-448	2010-09-01	-0.865887	-1.73658	12.5252	1.65233	8.42712	0.0143568	0	1	0
hsa-miR-4436b-5p	ITGA2	-0.865883	-1.59165	12.5855	4.55114	7.78308	0.0143568	0	0	1
hsa-miR-219-5p	CCDC47	-0.865879	-1.92882	12.2589	0.780917	7.67654	0.014358	0	1	0
hsa-miR-140-5p	TEKT1	-0.865857	0.708286	6.71378	-0.461487	3.87318	0.0143581	0	1	0
hsa-miR-448	SKAP2	-0.865784	-1.73658	12.5252	2.80779	8.05926	0.0143581	0	1	0
hsa-miR-148a	CPSF6	-0.865751	-1.57307	14.4823	1.2089	6.76215	0.0143607	0	1	0
hsa-miR-199a-3p	RP1	-0.865698	1.92147	11.3601	-0.420468	3.63751	0.0143674	0	0	1
hsa-miR-143	MS4A10	-0.865617	2.30561	13.4164	-0.394057	3.95413	0.014379	0	1	0
hsa-miR-410	TBC1D2	-0.865494	-1.54318	13.3656	2.38749	6.0831	0.014379	0	1	0
hsa-let-7e	LRIG1	-0.865474	1.90074	10.4393	-2.04737	5.2465	0.0143802	0	1	0
hsa-miR-552	PRMT8	-0.865431	0.70791	7.86094	-0.380894	3.66458	0.0143868	0	0	1
hsa-miR-320b	PHOSPHO1	-0.865344	0.733376	9.56219	-0.934669	4.25626	0.0143961	0	1	0
hsa-miR-92b	ARPC2	-0.865317	-1.20111	13.8347	1.36139	11.1972	0.0143981	1	1	0
hsa-miR-1224-3p	PAFAH1B2	-0.865192	-0.993384	7.99577	0.449991	4.46403	0.014416	0	0	1
hsa-let-7d	MS4A10	-0.865112	1.24216	10.0679	-0.394057	3.95413	0.0144229	0	1	0
hsa-miR-148a	HSP90AA1	-0.865121	-1.57307	14.4823	2.17836	7.98072	0.0144229	0	1	0
hsa-miR-148a	UBAC2	-0.865106	-1.57307	14.4823	0.974051	5.38979	0.0144229	0	1	0
hsa-miR-148a	NMT1	-0.865131	-1.57307	14.4823	0.777832	5.9441	0.0144229	0	1	0
hsa-miR-148a	PPP2R3C	-0.865134	-1.57307	14.4823	0.84663	7.44298	0.0144229	0	1	0
hsa-miR-338-3p	BAZ1A	-0.865102	-0.953612	14.0475	1.96084	7.3053	0.0144229	0	1	0
hsa-miR-4292	OSBPL3	-0.865133	-1.31149	13.6565	1.62162	6.43621	0.0144229	0	0	1
hsa-miR-93	FBXO24	-0.864997	1.38126	9.11848	-0.487779	3.91611	0.0144242	0	1	0
hsa-miR-107	KCNIP3	-0.865045	1.05893	9.79953	-0.748151	4.00744	0.0144242	0	1	0
hsa-miR-107	EFCAB1	-0.864924	1.05893	9.79953	-0.241006	3.54058	0.0144242	0	1	0
hsa-miR-125a-3p	PDCD10	-0.865023	-0.728779	9.4323	0.885108	8.4871	0.0144242	0	1	0
hsa-miR-339-5p	SSBP1	-0.86493	-1.89018	14.1362	0.736797	8.84421	0.0144242	0	1	0
hsa-miR-2861	PTTG1IP	-0.864909	-1.67086	14.5008	1.33512	7.14731	0.014426	0	0	1
hsa-miR-106b	FCER2	-0.864753	1.04705	8.24223	-0.677843	4.00778	0.0144309	0	1	0
hsa-miR-618	ELF1	-0.864718	-1.72899	12.4559	0.767909	6.50985	0.0144324	0	0	1
hsa-miR-4429	PLS1	-0.864624	-1.18375	10.8237	2.87024	8.46805	0.0144415	0	0	1
hsa-miR-320a	FAM129A	-0.86458	1.09926	11.1494	-3.52157	6.25674	0.0144465	0	1	0
hsa-miR-4477b	BAZ1A	-0.864552	-0.947831	14.086	1.96084	7.3053	0.0144475	0	0	1
hsa-miR-424	LRIG1	-0.864495	0.86361	7.271	-2.04737	5.2465	0.014453	1	1	1
hsa-miR-148a	ARPC1A	-0.864443	-1.57307	14.4823	1.53515	8.06319	0.0144543	0	1	0
hsa-miR-320a	C10orf82	-0.864251	1.09926	11.1494	-0.450329	3.8519	0.0144693	0	1	0
hsa-miR-144	SHH	-0.864206	0.702113	7.78925	-0.537022	3.83845	0.0144697	1	0	0
hsa-miR-93	SLC46A2	-0.864	1.38126	9.11848	-0.295957	3.70646	0.014472	0	1	0
hsa-miR-144	ANGPT1	-0.864198	0.702113	7.78925	-0.657991	4.16969	0.014472	0	1	0
hsa-miR-373	ACVR1	-0.864032	-1.91148	12.3218	1.07974	6.18604	0.014472	0	1	0
hsa-miR-330-5p	BAZ1A	-0.864147	-1.8652	14.3281	1.96084	7.3053	0.014472	0	1	0
hsa-miR-493*	SNRPB2	-0.864051	-0.880582	14.3678	0.877226	8.48221	0.014472	1	0	0
hsa-miR-548f	BAZ1A	-0.864134	-0.946524	14.0708	1.96084	7.3053	0.014472	0	0	1
hsa-miR-4517	KCNAB1	-0.864055	0.933434	8.74498	-0.548253	3.94517	0.014472	0	0	1
hsa-miR-106b	PDCD1LG2	-0.863965	1.04705	8.24223	-0.378979	3.98261	0.0144743	1	1	1
hsa-miR-372	PLS1	-0.863955	-0.750532	7.82412	2.87024	8.46805	0.0144743	0	1	0
hsa-miR-548g	BAZ1A	-0.863952	-0.947844	14.0697	1.96084	7.3053	0.0144743	0	0	1
hsa-miR-181a	SLC25A53	-0.863862	2.37092	14.9275	-0.566968	3.8913	0.0144814	1	0	0
hsa-miR-193b	MARCKSL1	-0.863839	-1.03629	10.1972	2.24291	9.41691	0.0144837	0	1	1
hsa-miR-330-5p	PVRL2	-0.863809	-1.8652	14.3281	2.52119	6.91802	0.0144898	0	1	0
hsa-miR-374b	ACVR1	-0.863787	-1.92387	12.3076	1.07974	6.18604	0.014495	0	1	0
hsa-miR-4310	RPE	-0.863755	-1.96337	12.2336	1.0697	5.78425	0.0144998	0	0	1
hsa-miR-448	CTTNBP2NL	-0.863698	-1.73658	12.5252	1.46368	5.51223	0.0145102	0	1	1
hsa-miR-125a-3p	EPB41L4A	-0.863607	-0.728779	9.4323	1.66099	7.32914	0.0145133	0	1	0
hsa-miR-193b	SKAP2	-0.863635	-1.03629	10.1972	2.80779	8.05926	0.0145133	1	1	0
hsa-miR-761	CACNB1	-0.863678	0.995015	8.82735	-0.439278	3.9	0.0145133	0	0	1
hsa-miR-320b	KCNH7	-0.863478	0.733376	9.56219	-0.27302	3.64926	0.0145321	0	1	0
hsa-miR-107	ASB10	-0.863476	1.05893	9.79953	-0.510503	4.02796	0.0145324	0	1	0
hsa-miR-106b	LILRA5	-0.86346	1.04705	8.24223	-0.293438	3.74686	0.0145366	0	1	0
hsa-miR-134	PARVG	-0.863438	0.797791	10.4886	-0.529297	4.04501	0.0145374	0	1	0
hsa-miR-4723-5p	BCDIN3D	-0.863364	2.14136	13.4538	-0.453718	4.52576	0.0145483	0	0	1
hsa-miR-106b	MYO15A	-0.863348	1.04705	8.24223	-0.482512	3.77687	0.0145489	0	1	0
hsa-miR-320a	EFCAB1	-0.863267	1.09926	11.1494	-0.241006	3.54058	0.0145537	0	1	0
hsa-miR-4262	PNMA1	-0.863286	-0.661434	10.3685	2.26667	6.44706	0.0145537	0	0	1
hsa-miR-148a	PPP2CA	-0.863223	-1.57307	14.4823	0.935507	7.28764	0.0145598	0	1	0
hsa-miR-25	AQP8	-0.86321	1.18787	10.8793	-7.10422	5.60614	0.0145605	0	1	0
hsa-miR-4761-3p	MYL12A	-0.863174	-1.20466	14.4728	1.31514	11.284	0.0145652	0	0	1
hsa-miR-25	SCD5	-0.863146	1.18787	10.8793	-0.476877	4.10907	0.0145666	0	1	0
hsa-miR-106b	GUCA1C	-0.86312	1.04705	8.24223	-3.98589	4.51116	0.0145666	0	1	0
hsa-miR-892a	MOB1A	-0.863123	-1.71521	12.737	2.09811	8.40426	0.0145666	0	0	1
hsa-miR-1224-3p	CTTN	-0.863084	-0.993384	7.99577	1.1817	6.53702	0.0145675	0	0	1
hsa-miR-92a	CD9	-0.862941	-0.835277	14.7598	1.88088	9.80258	0.0145742	0	1	0
hsa-miR-136	BAZ1A	-0.862953	-0.92854	14.0837	1.96084	7.3053	0.0145742	0	1	0
hsa-miR-155	FAM129A	-0.862949	2.01123	8.73554	-3.52157	6.25674	0.0145742	0	1	0
hsa-miR-2052	ARPC2	-0.862988	-1.91823	12.2792	1.36139	11.1972	0.0145742	0	0	1
hsa-miR-374b	ZNF207	-0.862919	-1.92387	12.3076	0.834581	7.95651	0.014575	1	1	0
hsa-miR-4763-3p	LIFR	-0.862916	0.936164	12.2185	-1.35741	4.32134	0.014575	0	0	1
hsa-miR-107	CD7	-0.862865	1.05893	9.79953	-0.469309	4.0508	0.014576	0	1	0
hsa-miR-4464	MARCKSL1	-0.862794	-0.751894	7.92701	2.24291	9.41691	0.014581	0	0	1
hsa-miR-373	C1D	-0.862722	-1.91148	12.3218	0.788632	5.10414	0.0145874	0	1	0
hsa-miR-216a	MS4A10	-0.862622	1.98672	13.5017	-0.394057	3.95413	0.0145916	0	1	0
hsa-miR-330-5p	TAGLN2	-0.862501	-1.8652	14.3281	2.68577	8.27857	0.0145939	0	1	1
hsa-miR-25	ACAN	-0.862455	1.18787	10.8793	-0.419416	3.66965	0.0145961	1	1	0
hsa-miR-130a	LRIG1	-0.862388	0.801299	9.81214	-2.04737	5.2465	0.0146057	1	1	1
hsa-miR-3145-3p	TRHDE	-0.862373	2.33559	13.3713	-2.70499	4.48151	0.0146071	0	0	1
hsa-miR-181a	PSAT1	-0.862347	2.37092	14.9275	-3.50704	5.13886	0.0146084	0	1	0
hsa-miR-1	DTNB	-0.86232	1.30342	7.64435	-0.845536	4.18272	0.0146084	0	1	0
hsa-miR-106b	ASB9	-0.862309	1.04705	8.24223	-0.611701	4.29777	0.0146084	0	1	0
hsa-miR-497	ITGA2	-0.862313	-0.956865	14.5291	4.55114	7.78308	0.0146084	1	1	1
hsa-miR-567	DIS3	-0.862306	-1.02827	8.39624	1.08399	5.3504	0.0146084	0	0	1
hsa-miR-374b	C1D	-0.862295	-1.92387	12.3076	0.788632	5.10414	0.0146087	0	1	0
hsa-miR-21	SERPINI1	-0.862268	3.30882	12.9633	-3.87779	6.14508	0.0146096	0	1	0
hsa-miR-223	TES	-0.862207	-0.962062	14.4612	1.69861	9.14069	0.0146161	0	1	0
hsa-miR-23a	C12orf39	-0.86202	2.13711	9.88724	-2.69371	4.40993	0.0146372	0	1	0
hsa-miR-15a	ITGA2	-0.861981	-0.973852	14.498	4.55114	7.78308	0.0146428	1	1	1
hsa-miR-320a	FAM186B	-0.861938	1.09926	11.1494	-0.775161	4.1084	0.0146428	0	1	0
hsa-miR-593	ID1	-0.861954	-0.903226	14.1098	3.64818	9.16805	0.0146428	0	0	1
hsa-miR-628-5p	FNDC5	-0.861916	0.851573	8.18601	-0.388449	4.00407	0.0146428	0	0	1
hsa-miR-4424	GHR	-0.861899	0.528176	7.1638	-0.711427	3.88633	0.0146428	0	0	1
hsa-miR-4642	ITSN2	-0.861852	1.56415	10.3887	-1.05356	5.98693	0.0146428	0	0	1
hsa-miR-4477a	BID	-0.861766	-1.39629	14.9704	2.04885	6.47117	0.0146431	0	0	1
hsa-miR-155	ITFG2	-0.861637	2.01123	8.73554	-0.446829	4.01356	0.0146532	0	1	0
hsa-miR-2964a-5p	CCDC47	-0.861555	-1.8852	12.3362	0.780917	7.67654	0.0146615	0	0	1
hsa-miR-19b	CECR2	-0.861405	0.997788	9.36469	-1.03226	4.11591	0.0146774	1	0	0
hsa-miR-34a	VAMP2	-0.861368	1.03905	8.41568	-0.58722	3.99199	0.0146774	1	1	1
hsa-miR-93	EPB41	-0.861329	1.38126	9.11848	-0.263352	4.0666	0.0146785	0	1	0
hsa-miR-181a	ITSN2	-0.861253	2.37092	14.9275	-1.05356	5.98693	0.0146857	0	1	0
hsa-miR-15a	PSEN1	-0.861199	-0.973852	14.498	1.06557	5.81475	0.0146873	0	1	0
hsa-miR-155	MYO15A	-0.861227	2.01123	8.73554	-0.482512	3.77687	0.0146873	0	1	0
hsa-miR-320a	KLF11	-0.861185	1.09926	11.1494	-0.975241	4.45218	0.0146882	0	1	0
hsa-miR-93	ITSN2	-0.861091	1.38126	9.11848	-1.05356	5.98693	0.0146969	0	1	0
hsa-miR-493*	FAT1	-0.861091	-0.880582	14.3678	2.53665	9.9303	0.0146969	0	0	1
hsa-miR-148a	PERP	-0.860965	-1.57307	14.4823	1.59029	6.69483	0.0147026	0	1	0
hsa-miR-4429	RHOG	-0.861011	-1.18375	10.8237	0.96578	6.28853	0.0147026	0	0	1
hsa-miR-196a	ACTN1	-0.860908	-1.98751	14.1878	1.86512	7.75586	0.014709	0	1	0
hsa-miR-155	SCN1A	-0.860872	2.01123	8.73554	-0.327061	3.54408	0.0147092	1	1	1
hsa-miR-19b	GLYATL1	-0.860852	0.997788	9.36469	-0.507584	3.89439	0.0147103	0	1	0
hsa-miR-320a	ZBTB16	-0.86077	1.09926	11.1494	-3.3175	6.4986	0.0147139	1	0	0
hsa-miR-93	PAIP2B	-0.860762	1.38126	9.11848	-3.73002	4.61245	0.014714	0	1	0
hsa-miR-299-3p	TOP1	-0.860668	-0.900759	8.8483	1.23478	9.43005	0.0147229	1	1	1
hsa-miR-320b	XBP1	-0.860608	0.733376	9.56219	-2.37205	9.18913	0.0147229	0	1	1
hsa-miR-374b	FBXO34	-0.860599	-1.92387	12.3076	1.91577	6.78395	0.0147229	0	1	0
hsa-miR-4261	TMEM56	-0.860606	0.903476	9.20396	-1.06462	4.34632	0.0147229	0	0	1
hsa-miR-19b	ZBTB7B	-0.860335	0.997788	9.36469	-0.62289	3.977	0.0147407	1	1	0
hsa-miR-98	CECR2	-0.860305	0.99917	8.72628	-1.03226	4.11591	0.0147407	1	0	0
hsa-miR-2861	ELMSAN1	-0.860321	-1.67086	14.5008	2.19147	6.6799	0.0147407	0	0	1
hsa-miR-539	DENND2D	-0.860226	-0.731908	9.39331	2.29163	7.23069	0.0147431	0	1	0
hsa-miR-320a	TACR1	-0.860113	1.09926	11.1494	-0.382744	3.74421	0.014757	0	1	0
hsa-miR-4668-5p	TES	-0.860132	-0.945563	14.1207	1.69861	9.14069	0.014757	0	0	1
hsa-miR-4310	ACVR1	-0.860048	-1.96337	12.2336	1.07974	6.18604	0.0147595	0	0	1
hsa-miR-93	WNT9B	-0.859965	1.38126	9.11848	-0.622572	4.20806	0.0147629	1	1	0
hsa-miR-219-5p	LDHA	-0.859883	-1.92882	12.2589	1.71953	11.0865	0.014768	0	1	0
hsa-miR-148a	CAST	-0.859865	-1.57307	14.4823	1.61948	7.82099	0.0147705	1	1	0
hsa-miR-331-3p	PSME1	-0.859849	-1.78022	14.3722	1.03428	9.01356	0.0147717	1	0	0
hsa-miR-373	SULF2	-0.859768	-1.91148	12.3218	3.38304	8.90828	0.0147757	0	1	0
hsa-miR-539	SLC44A1	-0.859726	-0.731908	9.39331	1.33378	9.69898	0.0147757	0	1	0
hsa-miR-539	HSBP1	-0.859766	-0.731908	9.39331	0.926482	9.33716	0.0147757	0	1	0
hsa-miR-107	ASNS	-0.859708	1.05893	9.79953	-2.51176	7.43533	0.0147771	0	1	0
hsa-miR-148a	MLPH	-0.859651	-1.57307	14.4823	2.82826	7.28926	0.0147816	0	1	0
hsa-miR-215	USP28	-0.859538	1.69166	8.18867	-0.346572	3.9601	0.0147818	0	1	0
hsa-miR-221	TACR1	-0.859638	1.6836	11.5277	-0.382744	3.74421	0.0147818	0	1	0
hsa-miR-320b	CCDC64B	-0.859625	0.733376	9.56219	-1.20414	5.90425	0.0147818	1	0	0
hsa-miR-374b	HSPB11	-0.859615	-1.92387	12.3076	1.22831	6.8034	0.0147818	0	1	0
hsa-miR-4650-3p	AHR	-0.859396	-1.49108	13.4753	2.46625	7.22216	0.0147925	0	0	1
hsa-miR-204	PSME1	-0.859298	-0.942057	14.073	1.03428	9.01356	0.014798	1	1	0
hsa-miR-15b	MS4A10	-0.859346	1.06123	7.72544	-0.394057	3.95413	0.014798	0	1	0
hsa-miR-618	PPP2CA	-0.859255	-1.72899	12.4559	0.935507	7.28764	0.014798	0	0	1
hsa-miR-4313	ZNF414	-0.859339	1.17748	10.2344	-1.15042	5.08918	0.014798	0	0	1
hsa-miR-497	PSEN1	-0.85924	-0.956865	14.5291	1.06557	5.81475	0.0148016	0	1	0
hsa-miR-181a	SPATA20	-0.859207	2.37092	14.9275	-0.463256	4.36297	0.0148039	0	1	0
hsa-miR-223	PSEN1	-0.859198	-0.962062	14.4612	1.06557	5.81475	0.0148039	0	1	0
hsa-miR-367	TOB1	-0.859184	0.687708	8.07362	-0.678154	10.3163	0.0148039	1	1	1
hsa-let-7e	ERP29	-0.859132	1.90074	10.4393	-1.17912	10.072	0.0148104	0	1	0
hsa-miR-19b	PCDHGA7	-0.859116	0.997788	9.36469	-0.544628	3.85145	0.0148104	0	1	0
hsa-miR-320a	INA	-0.859097	1.09926	11.1494	-0.77841	3.9756	0.0148104	0	1	1
hsa-miR-146b-3p	APBA1	-0.859136	0.479417	9.17208	-0.376993	3.69409	0.0148104	0	0	1
hsa-miR-330-5p	ARPC5L	-0.858817	-1.8652	14.3281	1.66376	7.3687	0.0148311	1	1	1
hsa-miR-30a*	HMGN4	-0.858703	-0.866263	8.83975	1.51351	8.53963	0.0148348	0	0	1
hsa-miR-148a	PEA15	-0.858709	-1.57307	14.4823	1.401	7.19787	0.0148348	0	1	1
hsa-miR-218	BAZ1A	-0.858709	-0.93991	14.062	1.96084	7.3053	0.0148348	0	1	0
hsa-miR-330-5p	ADAM9	-0.858746	-1.8652	14.3281	2.46854	7.94813	0.0148348	0	1	0
hsa-miR-320b	HID1	-0.858704	0.733376	9.56219	-0.75164	4.39221	0.0148348	1	0	0
hsa-miR-374b	2010-09-01	-0.858743	-1.92387	12.3076	1.65233	8.42712	0.0148348	0	1	0
hsa-miR-539	MRPL50	-0.858642	-0.731908	9.39331	0.945156	6.60901	0.0148364	0	1	0
hsa-miR-106b	RYR2	-0.858603	1.04705	8.24223	-0.668433	3.73456	0.0148402	0	1	0
hsa-miR-3184	S100A16	-0.858583	-1.74047	14.4108	4.6145	8.21718	0.0148402	0	0	1
hsa-miR-181a	PDK4	-0.858499	2.37092	14.9275	-3.68385	6.2824	0.0148458	1	1	0
hsa-miR-670	CCDC47	-0.858438	-1.81367	12.3669	0.780917	7.67654	0.0148458	0	0	1
hsa-miR-3187-5p	SRPR	-0.858518	0.682265	8.56947	-1.04202	4.94155	0.0148458	0	0	1
hsa-miR-3121-5p	RPE	-0.858392	-1.92206	12.2619	1.0697	5.78425	0.0148476	0	0	1
hsa-miR-25	DFFB	-0.858389	1.18787	10.8793	-0.344824	3.85348	0.0148481	0	1	0
hsa-miR-3145-3p	APBA1	-0.858338	2.33559	13.3713	-0.376993	3.69409	0.014853	0	0	1
hsa-miR-19b	RBM20	-0.858329	0.997788	9.36469	-0.846589	3.85905	0.0148539	1	1	1
hsa-miR-217	PLEKHB2	-0.858323	-1.18036	7.83386	2.15203	7.09163	0.0148542	0	1	0
hsa-miR-4701-3p	CBX3	-0.85825	-1.73015	12.4672	1.39769	9.14402	0.014857	0	0	1
hsa-miR-148a	PPP6R1	-0.858172	-1.57307	14.4823	1.15846	5.97056	0.0148586	1	0	1
hsa-miR-448	FAM122B	-0.858188	-1.73658	12.5252	0.728453	5.23303	0.0148586	0	1	1
hsa-miR-4261	ADPRHL1	-0.858141	0.903476	9.20396	-0.563626	4.23984	0.014864	0	0	1
hsa-miR-181a	GPR155	-0.858126	2.37092	14.9275	-1.1247	4.10109	0.014866	0	1	0
hsa-miR-34a	INA	-0.858034	1.03905	8.41568	-0.77841	3.9756	0.0148714	1	1	1
hsa-miR-320a	HOXA3	-0.858077	1.09926	11.1494	-0.834698	4.21737	0.0148714	0	1	0
hsa-miR-3677-5p	RIC3	-0.858046	0.66945	8.29102	-0.390108	3.77631	0.0148714	0	0	1
hsa-miR-4649-3p	OSBPL3	-0.857987	-1.45243	13.5208	1.62162	6.43621	0.0148738	0	0	1
hsa-miR-219-5p	ITGA2	-0.857979	-1.92882	12.2589	4.55114	7.78308	0.0148745	1	1	0
hsa-miR-493*	GSKIP	-0.857963	-0.880582	14.3678	2.48675	9.00364	0.0148771	1	0	1
hsa-miR-93	FAM107A	-0.8579	1.38126	9.11848	-0.56831	4.42106	0.0148805	0	1	0
hsa-miR-410	OSBPL3	-0.857729	-1.54318	13.3656	1.62162	6.43621	0.0148828	1	1	0
hsa-miR-148a*	ACTG1	-0.857652	-1.37884	11.0964	0.765967	12.3987	0.0148869	0	0	1
hsa-miR-222	C15orf61	-0.857636	1.49595	9.73278	-0.42305	3.91208	0.0148883	0	1	0
hsa-miR-222	TTN	-0.857582	1.49595	9.73278	-1.08742	4.04738	0.0148945	0	1	0
hsa-miR-3121-5p	NMT1	-0.857587	-1.92206	12.2619	0.777832	5.9441	0.0148945	0	0	1
hsa-miR-19b	FAM129A	-0.857536	0.997788	9.36469	-3.52157	6.25674	0.0148962	0	1	0
hsa-miR-219-5p	TCERG1	-0.857557	-1.92882	12.2589	0.668851	5.85406	0.0148962	0	1	0
hsa-miR-208b	TES	-0.857488	-0.946061	14.5273	1.69861	9.14069	0.0148988	0	1	0
hsa-miR-19b	KCNJ6	-0.85745	0.997788	9.36469	-0.741081	4.17026	0.0149008	1	0	0
hsa-miR-7	BAZ1A	-0.857364	-0.936552	14.0665	1.96084	7.3053	0.0149109	0	1	0
hsa-miR-539	B2M	-0.857301	-0.731908	9.39331	0.794423	12.5545	0.0149109	0	1	0
hsa-miR-107	NOS1	-0.857255	1.05893	9.79953	-0.323701	3.71493	0.0149115	1	0	0
hsa-miR-181a	ATP13A2	-0.857263	2.37092	14.9275	-1.68177	5.61821	0.0149115	0	1	0
hsa-miR-199b-3p	HHIPL1	-0.857278	1.53319	11.7067	-0.568908	3.91077	0.0149115	1	0	0
hsa-miR-422a	HLA-F	-0.857242	-1.54002	13.3969	1.29966	6.77562	0.0149125	0	1	0
hsa-miR-25	SLC24A4	-0.857222	1.18787	10.8793	-0.36189	3.75409	0.0149143	1	0	0
hsa-miR-4255	STK24	-0.857199	-1.21009	7.01313	0.702316	4.73164	0.0149154	0	0	1
hsa-miR-148a	FCHO2	-0.857091	-1.57307	14.4823	0.708744	4.83526	0.0149239	0	1	0
hsa-miR-501-5p	CAPZA1	-0.857114	-1.21656	14.4574	1.20331	9.12826	0.0149239	0	0	1
hsa-miR-374b	LDHA	-0.857114	-1.92387	12.3076	1.71953	11.0865	0.0149239	0	1	1
hsa-miR-4763-3p	ATP13A2	-0.857064	0.936164	12.2185	-1.68177	5.61821	0.0149268	0	0	1
hsa-miR-19b	PDCD1LG2	-0.856998	0.997788	9.36469	-0.378979	3.98261	0.0149268	0	1	1
hsa-miR-223	FAT1	-0.856955	-0.962062	14.4612	2.53665	9.9303	0.0149268	1	1	0
hsa-miR-106b	CSF1	-0.857014	1.04705	8.24223	-0.492599	4.0656	0.0149268	1	1	0
hsa-miR-146b-3p	RNF144A	-0.857016	0.479417	9.17208	-1.36565	4.65523	0.0149268	0	0	1
hsa-miR-367	GRM2	-0.856915	0.687708	8.07362	-0.591064	3.8649	0.0149305	1	0	0
hsa-miR-144	KCNAB1	-0.856839	0.702113	7.78925	-0.548253	3.94517	0.0149322	0	1	0
hsa-miR-3662	PRKAR2B	-0.856863	0.600385	9.54297	-1.03236	4.13282	0.0149322	0	0	1
hsa-miR-25	NPM1	-0.856612	1.18787	10.8793	-0.606143	8.76652	0.0149368	0	1	0
hsa-miR-211	PSME1	-0.85669	-0.933375	14.0779	1.03428	9.01356	0.0149368	1	1	0
hsa-miR-221	FNDC5	-0.856721	1.6836	11.5277	-0.388449	4.00407	0.0149368	0	1	0
hsa-miR-106b	WNT8A	-0.856748	1.04705	8.24223	-0.622189	3.8278	0.0149368	0	1	0
hsa-miR-330-5p	G3BP1	-0.856594	-1.8652	14.3281	1.044	6.4112	0.0149368	0	1	0
hsa-miR-4426	ITGA2	-0.856633	-0.959967	14.0487	4.55114	7.78308	0.0149368	0	0	1
hsa-miR-373	ITGA2	-0.856593	-1.91148	12.3218	4.55114	7.78308	0.0149369	1	1	0
hsa-miR-448	CALM2	-0.856591	-1.73658	12.5252	1.18502	11.3887	0.0149371	1	1	0
hsa-miR-221	ERBB4	-0.856551	1.6836	11.5277	-0.455751	3.75724	0.0149401	1	1	0
hsa-miR-4310	SRSF2	-0.856515	-1.96337	12.2336	0.743356	8.52021	0.0149461	0	0	1
hsa-let-7c	BCDIN3D	-0.856482	1.51896	12.2317	-0.453718	4.52576	0.0149474	0	1	0
hsa-miR-107	GRIN2B	-0.856467	1.05893	9.79953	-0.260959	3.68553	0.0149496	0	1	0
hsa-miR-181a	KCNJ8	-0.856328	2.37092	14.9275	-3.07916	5.38334	0.0149594	0	1	0
hsa-miR-181a	SMARCD1	-0.856264	2.37092	14.9275	-0.593426	4.05879	0.0149594	0	1	0
hsa-miR-377	ANXA2	-0.856304	-0.950875	14.0672	2.15174	8.87193	0.0149594	0	1	0
hsa-miR-320b	EIF2AK3	-0.856306	0.733376	9.56219	-1.31362	6.28777	0.0149594	0	1	0
hsa-miR-4763-3p	MLXIP	-0.856311	0.936164	12.2185	-0.584287	4.64966	0.0149594	0	0	1
hsa-miR-4688	CRIP1	-0.856233	-1.85325	14.3184	4.09719	9.09295	0.0149606	0	0	1
hsa-miR-93	F8	-0.856139	1.38126	9.11848	-1.1995	4.64194	0.0149677	0	1	0
hsa-miR-374b	RAB11A	-0.856117	-1.92387	12.3076	1.71696	8.25342	0.0149691	0	1	0
hsa-miR-92b	EFNB2	-0.856101	-1.20111	13.8347	1.92629	5.82898	0.0149713	0	1	0
hsa-miR-196a	G3BP1	-0.856039	-1.98751	14.1878	1.044	6.4112	0.0149798	0	1	0
hsa-miR-148a	IVNS1ABP	-0.856054	-1.57307	14.4823	1.42243	7.94405	0.0149798	0	1	0
hsa-miR-3920	EEF1A1	-0.856034	1.80765	10.9744	-0.708297	4.25965	0.0149798	0	0	1
hsa-miR-3121-5p	ACVR1	-0.855928	-1.92206	12.2619	1.07974	6.18604	0.0149888	0	0	1
hsa-miR-410	HLA-F	-0.855872	-1.54318	13.3656	1.29966	6.77562	0.0149906	0	1	0
hsa-miR-943	GSTA4	-0.855783	0.64379	9.50627	-1.87842	5.53052	0.014994	0	0	1
hsa-miR-223	ANXA2	-0.855758	-0.962062	14.4612	2.15174	8.87193	0.0149952	0	1	0
hsa-miR-148a	CPD	-0.855731	-1.57307	14.4823	1.78323	6.67044	0.0149997	1	1	1
hsa-miR-3662	ACADSB	-0.855701	0.600385	9.54297	-0.299809	4.2077	0.0150068	0	0	1
hsa-miR-3196	PLEC	-0.855632	-1.62292	14.5362	2.63421	6.11562	0.0150102	0	0	1
hsa-miR-148a	GMFB	-0.85551	-1.57307	14.4823	1.2426	5.86533	0.0150208	1	1	1
hsa-let-7g	TES	-0.855512	-0.807443	14.6356	1.69861	9.14069	0.0150208	0	1	0
hsa-miR-424	ISM2	-0.855546	0.86361	7.271	-0.394891	3.84619	0.0150208	1	1	0
hsa-miR-374b	NMT1	-0.855474	-1.92387	12.3076	0.777832	5.9441	0.0150224	1	1	1
hsa-miR-148a	CSNK1A1	-0.855405	-1.57307	14.4823	1.12351	6.96327	0.0150354	0	1	0
hsa-miR-181a	OPHN1	-0.855367	2.37092	14.9275	-0.282228	3.90233	0.0150378	0	1	0
hsa-let-7c	RPH3AL	-0.85533	1.51896	12.2317	-0.691769	4.38725	0.0150405	0	1	0
hsa-miR-373	RAB11A	-0.855337	-1.91148	12.3218	1.71696	8.25342	0.0150405	1	1	1
hsa-miR-4718	TJP1	-0.855342	-0.662513	10.3368	0.544192	8.23417	0.0150405	0	0	1
hsa-miR-211	ITGA2	-0.855317	-0.933375	14.0779	4.55114	7.78308	0.0150413	0	1	0
hsa-miR-1285	M6PR	-0.855291	-1.2375	8.65209	1.94289	7.43028	0.0150423	0	0	1
hsa-miR-193b	UBE2N	-0.855284	-1.03629	10.1972	1.30003	6.77193	0.0150432	0	1	0
hsa-miR-1197	ELMSAN1	-0.855233	-0.65063	8.67814	2.19147	6.6799	0.0150521	0	0	1
hsa-miR-200b	USP28	-0.855183	1.0828	10.5963	-0.346572	3.9601	0.0150604	0	1	0
hsa-miR-758	PSEN1	-0.85509	-0.951835	14.4769	1.06557	5.81475	0.0150638	0	1	0
hsa-miR-30a*	CDS1	-0.854983	-0.866263	8.83975	2.5231	7.4005	0.0150723	0	0	1
hsa-miR-93	SLC6A9	-0.854901	1.38126	9.11848	-0.4304	3.84214	0.0150723	1	1	0
hsa-miR-107	ERBB4	-0.854874	1.05893	9.79953	-0.455751	3.75724	0.0150723	0	1	0
hsa-miR-107	SLC8A2	-0.854959	1.05893	9.79953	-0.875353	4.16122	0.0150723	1	1	0
hsa-miR-199a-3p	HHIPL1	-0.855005	1.92147	11.3601	-0.568908	3.91077	0.0150723	1	0	0
hsa-miR-221	SYBU	-0.854957	1.6836	11.5277	-3.52198	6.69131	0.0150723	0	1	1
hsa-miR-193b	SPAG1	-0.854863	-1.03629	10.1972	1.88811	5.87571	0.0150723	0	1	0
hsa-miR-374b	POMP	-0.85486	-1.92387	12.3076	0.732247	8.20929	0.0150723	1	1	0
hsa-miR-21	SERP1	-0.854717	3.30882	12.9633	-1.57267	8.6066	0.0150744	1	1	0
hsa-miR-98	LRIG1	-0.854593	0.99917	8.72628	-2.04737	5.2465	0.0150744	0	1	0
hsa-miR-192	RPL4	-0.854761	1.61178	12.8243	-0.758851	11.7662	0.0150744	0	1	0
hsa-miR-145	HHLA1	-0.854762	1.87328	10.7411	-0.497953	3.66696	0.0150744	0	1	0
hsa-miR-155	AASS	-0.854633	2.01123	8.73554	-1.92864	4.52816	0.0150744	0	1	0
hsa-miR-106b	NIPAL4	-0.854784	1.04705	8.24223	-0.298521	3.83175	0.0150744	0	1	0
hsa-miR-373	CAPZA1	-0.854489	-1.91148	12.3218	1.20331	9.12826	0.0150744	1	1	1
hsa-miR-148b	TES	-0.854603	-0.940043	14.0754	1.69861	9.14069	0.0150744	0	1	0
hsa-miR-148b	STX7	-0.85474	-0.940043	14.0754	1.55495	7.08476	0.0150744	0	1	1
hsa-miR-424	INTS1	-0.854704	0.86361	7.271	-0.580319	5.39565	0.0150744	0	1	0
hsa-miR-320b	BCKDK	-0.854763	0.733376	9.56219	-0.704229	5.2809	0.0150744	1	0	0
hsa-miR-374b	TCERG1	-0.854666	-1.92387	12.3076	0.668851	5.85406	0.0150744	1	1	1
hsa-miR-374b	ITGA2	-0.854704	-1.92387	12.3076	4.55114	7.78308	0.0150744	0	1	1
hsa-miR-373	PFKP	-0.854434	-1.91148	12.3218	3.9017	7.4017	0.0150764	1	1	1
hsa-miR-4662a-5p	NBR1	-0.854396	-1.86454	12.3381	1.20811	6.28744	0.0150805	0	0	1
hsa-miR-107	GLYATL3	-0.854361	1.05893	9.79953	-0.411301	3.54935	0.0150815	0	1	0
hsa-miR-3187-5p	LRTM2	-0.854354	0.682265	8.56947	-0.440584	3.80744	0.0150815	0	0	1
hsa-miR-204	ITGA2	-0.854323	-0.942057	14.073	4.55114	7.78308	0.0150839	0	1	0
hsa-miR-374b	PLEKHB2	-0.854291	-1.92387	12.3076	2.15203	7.09163	0.015084	0	1	0
hsa-miR-330-5p	UBE2L6	-0.85426	-1.8652	14.3281	1.5352	8.60144	0.0150841	0	1	0
hsa-miR-19b	C22orf15	-0.854144	0.997788	9.36469	-0.412571	3.86398	0.0150874	1	1	0
hsa-miR-373	TMEM19	-0.854111	-1.91148	12.3218	1.27417	5.78303	0.0150933	0	1	1
hsa-let-7i	LMNA	-0.85404	-0.725206	14.6867	1.96922	8.19707	0.015095	0	1	0
hsa-miR-375	POLR2K	-0.854036	-1.09462	14.7736	0.973622	8.6461	0.0150958	0	1	0
hsa-miR-204	STX7	-0.853901	-0.942057	14.073	1.55495	7.08476	0.0151041	0	1	0
hsa-miR-144	FOXN4	-0.853872	0.702113	7.78925	-0.59901	3.64073	0.0151041	1	1	0
hsa-miR-202	GATS	-0.853873	0.86204	8.90443	-0.68292	4.04667	0.0151041	0	1	0
hsa-miR-4255	PERP	-0.853882	-1.21009	7.01313	1.59029	6.69483	0.0151041	0	0	1
hsa-miR-377	CCNK	-0.853746	-0.950875	14.0672	1.73376	7.12951	0.0151154	1	1	0
hsa-miR-15a	GSKIP	-0.853734	-0.973852	14.498	2.48675	9.00364	0.0151155	1	0	1
hsa-miR-3166	KLF5	-0.853733	-1.56215	13.3407	4.44094	7.37205	0.0151155	0	0	1
hsa-miR-761	SLC1A4	-0.853559	0.995015	8.82735	-0.857384	4.45043	0.015139	0	0	1
hsa-miR-93	GAS2	-0.853514	1.38126	9.11848	-1.44659	4.03541	0.0151412	0	1	0
hsa-miR-375	KLF5	-0.853464	-1.09462	14.7736	4.44094	7.37205	0.0151488	1	0	0
hsa-miR-21	WNT9B	-0.853376	3.30882	12.9633	-0.622572	4.20806	0.0151604	0	1	0
hsa-miR-181a	CCR2	-0.853311	2.37092	14.9275	-0.338836	3.70468	0.0151607	0	1	0
hsa-miR-219-5p	FBXO34	-0.853254	-1.92882	12.2589	1.91577	6.78395	0.0151649	0	1	0
hsa-miR-320a	ITGB3	-0.853223	1.09926	11.1494	-0.343766	3.81842	0.0151667	1	1	0
hsa-miR-34a	GRM2	-0.853193	1.03905	8.41568	-0.591064	3.8649	0.0151713	0	1	0
hsa-miR-670	TPM4	-0.853186	-1.81367	12.3669	2.16255	7.32474	0.0151721	0	0	1
hsa-miR-374b	BIRC3	-0.853043	-1.92387	12.3076	2.44507	7.58222	0.0151848	1	1	0
hsa-miR-199a-3p	FAM129A	-0.853019	1.92147	11.3601	-3.52157	6.25674	0.0151877	0	0	1
hsa-miR-3688-3p	SERP1	-0.853021	0.576842	7.97213	-1.57267	8.6066	0.0151877	0	0	1
hsa-miR-217	YWHAZ	-0.852945	-1.18036	7.83386	1.37376	11.469	0.0151994	0	1	0
hsa-miR-330-5p	CTSA	-0.852931	-1.8652	14.3281	1.90894	8.53721	0.015203	0	1	0
hsa-miR-192	METRN	-0.852904	1.61178	12.8243	-1.41371	6.21096	0.0152057	0	1	0
hsa-miR-874	DYNLL1	-0.852899	-0.930515	11.0267	0.631111	11.8497	0.0152057	1	1	0
hsa-miR-34a	LRIG1	-0.852856	1.03905	8.41568	-2.04737	5.2465	0.0152063	0	1	0
hsa-miR-374b	NBR1	-0.852852	-1.92387	12.3076	1.20811	6.28744	0.0152063	0	1	0
hsa-miR-4426	PSEN1	-0.852701	-0.959967	14.0487	1.06557	5.81475	0.0152203	0	0	1
hsa-miR-497	GSKIP	-0.852658	-0.956865	14.5291	2.48675	9.00364	0.0152281	1	0	1
hsa-miR-4701-3p	RPE	-0.852666	-1.73015	12.4672	1.0697	5.78425	0.0152281	0	0	1
hsa-miR-410	KLF5	-0.852656	-1.54318	13.3656	4.44094	7.37205	0.0152281	0	1	0
hsa-miR-4723-5p	APBA1	-0.852644	2.14136	13.4538	-0.376993	3.69409	0.0152305	0	0	1
hsa-miR-193b	FAT1	-0.852598	-1.03629	10.1972	2.53665	9.9303	0.0152355	0	1	0
hsa-miR-25	SDK1	-0.852578	1.18787	10.8793	-0.908538	4.35081	0.0152403	1	0	0
hsa-miR-3179	CACNB1	-0.852572	0.469712	6.82535	-0.439278	3.9	0.015241	0	0	1
hsa-miR-448	RBM41	-0.852537	-1.73658	12.5252	0.649002	4.21387	0.0152475	0	1	0
hsa-miR-4429	YWHAZ	-0.852538	-1.18375	10.8237	1.37376	11.469	0.0152475	0	0	1
hsa-miR-1323	PARVG	-0.852486	0.953008	10.5045	-0.529297	4.04501	0.0152531	0	0	1
hsa-miR-23a	PLCE1	-0.852455	2.13711	9.88724	-1.89058	5.01983	0.0152553	0	1	0
hsa-miR-761	GIT1	-0.852466	0.995015	8.82735	-0.536663	4.15703	0.0152553	0	0	1
hsa-miR-3121-5p	TNFRSF21	-0.852469	-1.92206	12.2619	3.01835	8.36295	0.0152553	0	0	1
hsa-miR-221	GDF10	-0.852332	1.6836	11.5277	-1.40756	3.9599	0.015261	0	1	0
hsa-miR-148a	USP38	-0.852313	-1.57307	14.4823	1.06166	5.7506	0.0152612	1	1	0
hsa-miR-148b	TNFRSF21	-0.852255	-0.940043	14.0754	3.01835	8.36295	0.0152637	0	1	0
hsa-miR-548h	GSKIP	-0.852244	-0.943251	14.0727	2.48675	9.00364	0.015265	0	0	1
hsa-miR-217	B4GALT5	-0.852216	-1.18036	7.83386	0.7128	4.38533	0.0152666	0	1	0
hsa-miR-181a	FUT1	-0.852144	2.37092	14.9275	-1.57469	4.54367	0.0152677	0	1	0
hsa-miR-216a	BCDIN3D	-0.852125	1.98672	13.5017	-0.453718	4.52576	0.0152677	0	1	0
hsa-miR-320b	ALKBH7	-0.852159	0.733376	9.56219	-0.614492	6.32616	0.0152677	0	1	0
hsa-miR-374b	CAPZA1	-0.852121	-1.92387	12.3076	1.20331	9.12826	0.0152677	0	1	0
hsa-miR-3666	CDS1	-0.852038	-1.62456	10.2749	2.5231	7.4005	0.0152764	0	0	1
hsa-miR-641	TNFRSF21	-0.852031	-1.78803	12.4981	3.01835	8.36295	0.015277	0	0	1
hsa-miR-320b	LIFR	-0.852031	0.733376	9.56219	-1.35741	4.32134	0.015277	0	1	0
hsa-miR-106b	KCNJ8	-0.851989	1.04705	8.24223	-3.07916	5.38334	0.0152832	0	1	0
hsa-miR-4429	GSKIP	-0.851944	-1.18375	10.8237	2.48675	9.00364	0.0152899	0	0	1
hsa-miR-106b	ITSN2	-0.851839	1.04705	8.24223	-1.05356	5.98693	0.0152912	0	1	0
hsa-miR-4472	GAPDH	-0.851863	-0.897509	14.1168	1.74417	12.1973	0.0152912	0	0	1
hsa-miR-4642	RASL10B	-0.851908	1.56415	10.3887	-1.34853	4.36982	0.0152912	0	0	1
hsa-miR-676	RBM41	-0.851767	-1.9508	12.2372	0.649002	4.21387	0.0153028	0	0	1
hsa-miR-106b	SYBU	-0.851738	1.04705	8.24223	-3.52198	6.69131	0.0153063	0	1	1
hsa-miR-23a	IL1F10	-0.851731	2.13711	9.88724	-0.688912	3.70432	0.0153071	0	1	0
hsa-miR-25	VSTM2A	-0.851698	1.18787	10.8793	-0.490326	3.75633	0.0153071	0	1	0
hsa-miR-194	DNAJB9	-0.851671	1.58025	9.04403	-1.35448	7.13453	0.0153106	0	1	0
hsa-miR-375	YWHAZ	-0.851624	-1.09462	14.7736	1.37376	11.469	0.0153106	1	1	0
hsa-miR-548b-3p	PBDC1	-0.851659	-0.95837	14.0665	1.82661	7.54746	0.0153106	0	0	1
hsa-miR-4775	TES	-0.851621	-0.932105	14.0726	1.69861	9.14069	0.0153106	0	0	1
hsa-miR-2113	GSKIP	-0.851581	-0.953567	14.0549	2.48675	9.00364	0.0153141	0	0	1
hsa-miR-144	ANGPTL3	-0.851539	0.702113	7.78925	-0.344359	3.47645	0.0153154	1	1	1
hsa-miR-30a*	CAP1	-0.851456	-0.866263	8.83975	2.40272	9.07741	0.0153222	0	0	1
hsa-miR-196a	UBE2A	-0.851438	-1.98751	14.1878	1.60361	7.6437	0.0153222	0	1	0
hsa-miR-4426	CCNK	-0.85144	-0.959967	14.0487	1.73376	7.12951	0.0153222	0	0	1
hsa-miR-4763-3p	FOXO4	-0.851423	0.936164	12.2185	-0.363036	3.95618	0.0153224	0	0	1
hsa-let-7e	MS4A10	-0.851367	1.90074	10.4393	-0.394057	3.95413	0.015325	0	1	0
hsa-miR-136	TES	-0.851367	-0.92854	14.0837	1.69861	9.14069	0.015325	0	1	0
hsa-miR-876-5p	PSEN1	-0.85137	-0.952585	14.0515	1.06557	5.81475	0.015325	0	1	0
hsa-miR-4429	TMEM123	-0.851288	-1.18375	10.8237	1.27485	8.80924	0.0153395	0	0	1
hsa-miR-93	DTNB	-0.851203	1.38126	9.11848	-0.845536	4.18272	0.0153435	0	1	0
hsa-miR-22*	RBM41	-0.851175	-1.88025	12.3142	0.649002	4.21387	0.0153458	0	0	1
hsa-miR-181a	EGF	-0.85117	2.37092	14.9275	-3.49734	4.52687	0.0153462	0	1	0
hsa-miR-199b-3p	LMO3	-0.8511	1.53319	11.7067	-2.02652	4.18608	0.0153487	1	0	0
hsa-miR-181a	CYP46A1	-0.851054	2.37092	14.9275	-0.663472	3.98562	0.0153528	0	1	0
hsa-miR-338-3p	PSEN1	-0.851023	-0.953612	14.0475	1.06557	5.81475	0.0153528	0	1	0
hsa-miR-146b-3p	LINGO1	-0.851057	0.479417	9.17208	-0.52397	3.8865	0.0153528	0	0	1
hsa-miR-539	ENC1	-0.85103	-0.731908	9.39331	2.17931	7.64174	0.0153528	0	1	1
hsa-miR-876-5p	TNFRSF21	-0.85106	-0.952585	14.0515	3.01835	8.36295	0.0153528	0	1	0
hsa-miR-548l	CLINT1	-0.850899	-0.963495	14.0693	1.57608	9.13203	0.0153572	0	0	1
hsa-miR-4313	PHOSPHO1	-0.850916	1.17748	10.2344	-0.934669	4.25626	0.0153572	0	0	1
hsa-miR-548b-3p	CLINT1	-0.850871	-0.95837	14.0665	1.57608	9.13203	0.0153576	0	0	1
hsa-miR-19b	SLC25A6	-0.850776	0.997788	9.36469	-1.75006	9.57623	0.0153701	1	1	1
hsa-miR-221	EPB41L4B	-0.850765	1.6836	11.5277	-2.71472	7.12124	0.0153704	0	1	0
hsa-miR-330-5p	ENDOD1	-0.85073	-1.8652	14.3281	2.02052	6.57974	0.0153712	0	1	0
hsa-miR-148b	CCNK	-0.850673	-0.940043	14.0754	1.73376	7.12951	0.0153758	1	0	0
hsa-miR-23a	EPB41L4B	-0.850666	2.13711	9.88724	-2.71472	7.12124	0.0153761	0	1	0
hsa-miR-23a	COBLL1	-0.850608	2.13711	9.88724	-1.28808	4.88612	0.0153761	0	1	0
hsa-miR-148a	CYP3A5	-0.85061	-1.57307	14.4823	2.93163	7.93641	0.0153761	0	1	0
hsa-miR-217	USP38	-0.850575	-1.18036	7.83386	1.06166	5.7506	0.0153761	1	1	0
hsa-miR-221	TMEM179	-0.850506	1.6836	11.5277	-0.736424	3.94561	0.0153779	0	1	0
hsa-miR-4667-3p	PAFAH1B2	-0.850514	-1.88868	12.3404	0.449991	4.46403	0.0153779	0	0	1
hsa-miR-93	PDCD1LG2	-0.850448	1.38126	9.11848	-0.378979	3.98261	0.0153783	1	1	1
hsa-miR-107	KIAA1324	-0.850386	1.05893	9.79953	-3.61078	5.65501	0.0153851	0	1	0
hsa-miR-196a	ADAM9	-0.850314	-1.98751	14.1878	2.46854	7.94813	0.015394	0	1	0
hsa-miR-199b-3p	FAM129A	-0.850305	1.53319	11.7067	-3.52157	6.25674	0.015394	0	0	1
hsa-miR-143	TTN	-0.850314	2.30561	13.4164	-1.08742	4.04738	0.015394	0	1	0
hsa-miR-211	CLINT1	-0.850151	-0.933375	14.0779	1.57608	9.13203	0.0153993	0	1	0
hsa-miR-148b	PSEN1	-0.850133	-0.940043	14.0754	1.06557	5.81475	0.0153993	1	0	0
hsa-miR-877*	RBM41	-0.850165	-1.95022	12.2572	0.649002	4.21387	0.0153993	0	0	1
hsa-miR-3128	CAMK1D	-0.850074	0.735183	8.48345	-1.68898	5.10356	0.0154028	0	0	1
hsa-miR-107	FOXJ1	-0.85005	1.05893	9.79953	-0.53952	3.9947	0.0154059	0	1	0
hsa-miR-3613-3p	OPHN1	-0.849973	0.800842	9.22647	-0.282228	3.90233	0.0154059	0	0	1
hsa-miR-106b	TVP23C	-0.849888	1.04705	8.24223	-1.01235	4.22967	0.0154125	1	0	0
hsa-miR-3131	LITAF	-0.849886	-1.9475	14.2258	1.12152	9.0875	0.0154125	0	0	1
hsa-miR-223	STX7	-0.849833	-0.962062	14.4612	1.55495	7.08476	0.0154156	0	1	0
hsa-let-7d	MYCBPAP	-0.849822	1.24216	10.0679	-0.438812	3.74303	0.0154178	0	1	0
hsa-miR-155	PHF17	-0.849777	2.01123	8.73554	-1.64641	5.01191	0.0154222	1	1	0
hsa-miR-93	PRND	-0.849762	1.38126	9.11848	-0.358032	4.09726	0.0154224	0	1	0
hsa-miR-23a	HYAL4	-0.849729	2.13711	9.88724	-0.508824	3.604	0.0154226	0	1	0
hsa-miR-106b	LINGO1	-0.849749	1.04705	8.24223	-0.52397	3.8865	0.0154226	0	1	0
hsa-miR-377	NOP10	-0.849731	-0.950875	14.0672	2.19221	9.37351	0.0154226	0	1	0
hsa-miR-3666	PMEPA1	-0.849732	-1.62456	10.2749	2.37658	9.1925	0.0154226	0	0	1
hsa-miR-595	ZDHHC13	-0.849697	-1.41865	9.07909	2.0262	6.92591	0.015424	0	0	1
hsa-miR-148a	EFNB2	-0.84967	-1.57307	14.4823	1.92629	5.82898	0.015427	1	1	1
hsa-miR-25	ITGB3	-0.849665	1.18787	10.8793	-0.343766	3.81842	0.0154276	0	1	0
hsa-miR-106b	STC2	-0.849611	1.04705	8.24223	-3.25638	4.82853	0.0154362	0	1	0
hsa-miR-581	CAPN2	-0.849574	-1.35348	7.31589	1.85785	7.9863	0.0154371	0	0	1
hsa-miR-635	TOP2A	-0.849598	-1.84986	12.3345	2.17538	5.81722	0.0154371	0	0	1
hsa-miR-4667-3p	NBR1	-0.849593	-1.88868	12.3404	1.20811	6.28744	0.0154371	0	0	1
hsa-miR-425	ANLN	-0.849534	-1.07051	9.50101	1.08032	4.73974	0.0154447	0	1	0
hsa-miR-335	CASP4	-0.849335	-0.959582	14.4663	1.09731	7.58964	0.0154693	0	1	0
hsa-miR-3167	SULF2	-0.849308	-1.78593	12.5308	3.38304	8.90828	0.0154696	0	0	1
hsa-miR-4761-3p	SOCS6	-0.849304	-1.20466	14.4728	1.43178	6.35543	0.0154696	0	0	1
hsa-miR-582-5p	HSPH1	-0.849255	-0.980428	7.68002	1.81783	8.47001	0.0154739	1	0	0
hsa-miR-221	LRRC55	-0.849224	1.6836	11.5277	-0.297369	3.65235	0.0154807	0	1	0
hsa-miR-2054	CLVS1	-0.849167	-1.12911	7.11307	0.805179	4.93242	0.0154833	0	0	1
hsa-miR-204	TCEB2	-0.849079	-0.942057	14.073	1.02977	10.5225	0.0154895	0	1	0
hsa-miR-497	KCNK1	-0.848803	-0.956865	14.5291	4.28291	8.44154	0.0155061	0	1	0
hsa-miR-875-5p	CTNNA1	-0.848651	-0.792393	8.54163	1.68566	9.3816	0.0155171	0	1	0
hsa-miR-106b	SLC16A12	-0.848584	1.04705	8.24223	-3.93655	4.8244	0.0155268	1	1	0
hsa-miR-21	TRIM63	-0.848571	3.30882	12.9633	-0.422369	3.7215	0.0155273	0	1	0
hsa-miR-211	NOP10	-0.848561	-0.933375	14.0779	2.19221	9.37351	0.0155286	0	1	1
hsa-miR-221	ZNF385A	-0.84854	1.6836	11.5277	-0.519687	4.05989	0.0155288	1	1	1
hsa-miR-107	SEC11C	-0.848524	1.05893	9.79953	-2.84682	7.65262	0.0155308	0	1	0
hsa-miR-19b	CCDC33	-0.848465	0.997788	9.36469	-0.271383	3.74506	0.0155379	0	1	0
hsa-miR-148a	FRYL	-0.848408	-1.57307	14.4823	1.3014	6.78648	0.0155408	1	1	0
hsa-miR-3196	ATP6V0C	-0.848401	-1.62292	14.5362	1.20981	8.56919	0.0155408	0	0	1
hsa-miR-15a	KCNK1	-0.848387	-0.973852	14.498	4.28291	8.44154	0.0155414	0	1	0
hsa-miR-19b	C15orf61	-0.84834	0.997788	9.36469	-0.42305	3.91208	0.015545	0	1	0
hsa-miR-1224-3p	DERL1	-0.848329	-0.993384	7.99577	1.14487	6.96825	0.0155466	0	0	1
hsa-miR-199a-3p	LMO3	-0.848277	1.92147	11.3601	-2.02652	4.18608	0.0155543	1	0	0
hsa-miR-448	PPFIA1	-0.84828	-1.73658	12.5252	0.792156	5.84137	0.0155543	0	1	0
hsa-miR-802	TNFRSF21	-0.848277	-1.91321	12.5514	3.01835	8.36295	0.0155543	0	0	1
hsa-miR-448	IVNS1ABP	-0.848214	-1.73658	12.5252	1.42243	7.94405	0.0155655	0	1	0
hsa-miR-148a	PIK3IP1	-0.848126	-1.57307	14.4823	0.573878	4.82045	0.0155761	0	1	1
hsa-miR-374b	PPFIA1	-0.848122	-1.92387	12.3076	0.792156	5.84137	0.0155769	0	1	0
hsa-miR-107	IKBKG	-0.847999	1.05893	9.79953	-0.371281	3.72157	0.0155842	0	1	0
hsa-miR-372	C1D	-0.848014	-0.750532	7.82412	0.788632	5.10414	0.0155842	0	1	0
hsa-miR-373	TNFRSF21	-0.847976	-1.91148	12.3218	3.01835	8.36295	0.0155842	0	1	0
hsa-miR-221	OPHN1	-0.847938	1.6836	11.5277	-0.282228	3.90233	0.0155843	0	1	0
hsa-miR-539	FAM108C1	-0.847908	-0.731908	9.39331	3.80039	7.4337	0.015589	0	1	0
hsa-miR-4313	SCN1B	-0.847905	1.17748	10.2344	-0.457256	3.96877	0.015589	0	0	1
hsa-miR-374b	PAFAH1B2	-0.847848	-1.92387	12.3076	0.449991	4.46403	0.0155946	0	1	0
hsa-miR-4290	CAPN2	-0.847823	-1.15214	8.54429	1.85785	7.9863	0.015599	0	0	1
hsa-miR-4709-5p	NEIL2	-0.84779	0.70958	8.06691	-0.416528	4.28247	0.0156017	0	0	1
hsa-miR-448	NEK6	-0.847747	-1.73658	12.5252	1.20344	5.65137	0.0156062	0	1	0
hsa-miR-93	KCNJ16	-0.847707	1.38126	9.11848	-2.29529	4.83126	0.0156096	0	1	0
hsa-miR-217	SKAP2	-0.847646	-1.18036	7.83386	2.80779	8.05926	0.0156184	0	1	1
hsa-miR-345	ID4	-0.847645	0.519017	10.0666	-1.70985	4.64316	0.0156184	0	0	1
hsa-miR-374b	HIF1A	-0.847637	-1.92387	12.3076	1.87003	7.54348	0.0156188	0	1	0
hsa-miR-448	PFKP	-0.847598	-1.73658	12.5252	3.9017	7.4017	0.0156229	0	1	0
hsa-miR-764	PAFAH1B2	-0.847536	-1.91921	12.2929	0.449991	4.46403	0.0156299	0	0	1
hsa-miR-448	PSMA2	-0.847509	-1.73658	12.5252	0.923742	9.84188	0.0156328	0	1	0
hsa-miR-301a	YJEFN3	-0.847499	0.864639	8.06799	-0.55132	4.30817	0.0156331	0	1	0
hsa-miR-320a	PMM2	-0.847421	1.09926	11.1494	-0.472442	4.38401	0.015637	0	1	0
hsa-miR-181a	DTNB	-0.847406	2.37092	14.9275	-0.845536	4.18272	0.015638	0	1	0
hsa-miR-548am	TNFRSF21	-0.847403	-0.942215	14.0646	3.01835	8.36295	0.0156381	0	0	1
hsa-miR-155	SOX10	-0.847379	2.01123	8.73554	-0.655694	4.01862	0.0156382	1	0	0
hsa-miR-876-5p	CLINT1	-0.847376	-0.952585	14.0515	1.57608	9.13203	0.0156385	0	1	0
hsa-miR-26b*	CTDSPL	-0.847289	-0.680267	9.57921	1.30866	7.37485	0.0156458	0	0	1
hsa-miR-448	ACVR1	-0.847241	-1.73658	12.5252	1.07974	6.18604	0.0156472	0	1	0
hsa-miR-106b	EPB41L4B	-0.847195	1.04705	8.24223	-2.71472	7.12124	0.0156479	0	1	0
hsa-miR-624*	STK24	-0.847187	-1.06203	7.68593	0.702316	4.73164	0.0156479	0	0	1
hsa-miR-4646-3p	TMEM19	-0.847134	-1.91904	12.2788	1.27417	5.78303	0.015655	0	0	1
hsa-miR-196a	AMMECR1	-0.847098	-1.98751	14.1878	1.75727	6.08861	0.0156596	0	1	0
hsa-miR-571	ENDOD1	-0.847094	-1.88367	14.2759	2.02052	6.57974	0.0156596	0	0	1
hsa-miR-373	HIF1A	-0.847005	-1.91148	12.3218	1.87003	7.54348	0.0156725	0	1	0
hsa-miR-320b	NCDN	-0.846985	0.733376	9.56219	-0.467786	4.29074	0.0156729	1	1	0
hsa-miR-378	HLA-F	-0.846923	-1.36929	13.5512	1.29966	6.77562	0.0156767	0	1	0
hsa-miR-448	H2AFY	-0.84691	-1.73658	12.5252	1.61176	9.94131	0.0156767	0	1	0
hsa-miR-1	SYBU	-0.846898	1.30342	7.64435	-3.52198	6.69131	0.0156796	0	1	0
hsa-miR-148a	CETN2	-0.846864	-1.57307	14.4823	1.04232	8.89868	0.0156801	0	1	0
hsa-miR-373	PPFIA1	-0.846829	-1.91148	12.3218	0.792156	5.84137	0.0156828	0	1	0
hsa-miR-196a	PNP	-0.846825	-1.98751	14.1878	3.16537	7.3228	0.0156828	0	1	0
hsa-miR-199a-3p	ZNF710	-0.846624	1.92147	11.3601	-1.07142	4.63935	0.0157004	1	0	0
hsa-miR-320a	SRPR	-0.846596	1.09926	11.1494	-1.04202	4.94155	0.015702	0	1	0
hsa-miR-548f	CLINT1	-0.846582	-0.946524	14.0708	1.57608	9.13203	0.015702	0	0	1
hsa-miR-23a	TRHDE	-0.846579	2.13711	9.88724	-2.70499	4.48151	0.0157021	0	1	0
hsa-miR-148a*	FERMT1	-0.846401	-1.37884	11.0964	2.20736	6.4038	0.0157084	0	0	1
hsa-miR-205	ETNK1	-0.846449	-1.3291	12.7337	0.869861	5.82803	0.0157084	1	1	1
hsa-miR-330-5p	CORO2A	-0.846421	-1.8652	14.3281	2.98626	7.17408	0.0157084	0	1	0
hsa-miR-374b	TNFRSF21	-0.846462	-1.92387	12.3076	3.01835	8.36295	0.0157084	0	1	0
hsa-miR-4253	PAFAH1B2	-0.846449	-1.75403	12.4455	0.449991	4.46403	0.0157084	0	0	1
hsa-miR-4640-3p	PDCD4	-0.8464	1.04116	10.0239	-2.98123	8.00038	0.0157084	0	0	1
hsa-miR-374b	RAC1	-0.846233	-1.92387	12.3076	1.38339	9.79745	0.015721	0	1	0
hsa-miR-193b	RALA	-0.846216	-1.03629	10.1972	1.44921	6.21161	0.0157212	0	1	0
hsa-miR-205	NHP2	-0.846183	-1.3291	12.7337	0.66535	8.76268	0.0157262	0	1	0
hsa-miR-377	KCNK1	-0.846154	-0.950875	14.0672	4.28291	8.44154	0.0157272	1	0	0
hsa-miR-539	MAT2B	-0.846123	-0.731908	9.39331	1.02185	7.0267	0.0157299	0	1	0
hsa-miR-25	FHL1	-0.846086	1.18787	10.8793	-1.33465	4.60766	0.0157323	0	1	0
hsa-miR-221	RIMS4	-0.846074	1.6836	11.5277	-0.679242	3.87977	0.0157323	1	0	0
hsa-miR-320a	ILDR2	-0.846065	1.09926	11.1494	-0.703123	3.81342	0.0157323	1	0	0
hsa-miR-4255	ACTR3	-0.8461	-1.21009	7.01313	1.57736	8.27238	0.0157323	0	0	1
hsa-miR-410	AHR	-0.845913	-1.54318	13.3656	2.46625	7.22216	0.0157332	0	1	0
hsa-miR-1185	GBP2	-0.845914	-0.941689	14.127	2.56701	7.14918	0.0157332	0	0	1
hsa-miR-204	CLINT1	-0.845769	-0.942057	14.073	1.57608	9.13203	0.0157464	0	1	0
hsa-miR-3200-5p	DPY30	-0.84576	-0.962116	14.5128	0.905024	8.91196	0.0157476	0	0	1
hsa-miR-422a	TNFRSF21	-0.84574	-1.54002	13.3969	3.01835	8.36295	0.0157507	0	1	0
hsa-miR-628-5p	TMEM97	-0.845718	0.851573	8.18601	-3.51005	8.50079	0.0157517	0	0	1
hsa-miR-4477b	S100A16	-0.845718	-0.947831	14.086	4.6145	8.21718	0.0157517	0	0	1
hsa-miR-93	LMO3	-0.845698	1.38126	9.11848	-2.02652	4.18608	0.0157553	1	1	1
hsa-miR-4646-3p	NUFIP2	-0.845704	-1.91904	12.2788	0.920931	6.81161	0.0157553	0	0	1
hsa-miR-23a	ZNF395	-0.845662	2.13711	9.88724	-0.914094	7.37597	0.0157581	1	1	1
hsa-miR-211	SLC44A1	-0.845628	-0.933375	14.0779	1.33378	9.69898	0.0157587	0	1	0
hsa-miR-301b	YJEFN3	-0.845566	0.839838	8.1091	-0.55132	4.30817	0.0157608	0	1	0
hsa-miR-4690-3p	TNFRSF21	-0.84553	-1.4128	13.5515	3.01835	8.36295	0.0157626	0	0	1
hsa-miR-661	GPI	-0.845494	-1.52325	13.3958	1.75589	8.86831	0.0157645	0	0	1
hsa-miR-548am	FAT1	-0.84538	-0.942215	14.0646	2.53665	9.9303	0.0157645	0	0	1
hsa-miR-4700-5p	NMT1	-0.845421	-1.87707	12.6329	0.777832	5.9441	0.0157645	0	0	1
hsa-miR-217	TRAK1	-0.84537	-1.18036	7.83386	1.94637	6.57744	0.0157646	0	1	0
hsa-miR-181a	NR5A1	-0.845355	2.37092	14.9275	-0.525194	3.81488	0.0157649	0	1	0
hsa-miR-373	NUFIP2	-0.845358	-1.91148	12.3218	0.920931	6.81161	0.0157649	1	1	1
hsa-miR-222	EIF1	-0.845328	1.49595	9.73278	-0.471953	11.846	0.0157664	1	1	0
hsa-miR-7	PSEN1	-0.845203	-0.936552	14.0665	1.06557	5.81475	0.0157771	1	1	0
hsa-miR-330-5p	OSBPL3	-0.845222	-1.8652	14.3281	1.62162	6.43621	0.0157771	0	1	1
hsa-miR-595	ELMOD2	-0.845168	-1.41865	9.07909	0.939154	6.30004	0.0157771	0	0	1
hsa-miR-4310	HIF1A	-0.845213	-1.96337	12.2336	1.87003	7.54348	0.0157771	0	0	1
hsa-let-7d	MLC1	-0.845164	1.24216	10.0679	-0.326577	3.98485	0.0157773	0	1	0
hsa-miR-21	FAM150B	-0.845097	3.30882	12.9633	-4.17668	6.51212	0.0157845	0	1	0
hsa-miR-1910	CLINT1	-0.845094	-0.952874	14.0797	1.57608	9.13203	0.0157845	0	0	1
hsa-miR-25	SDPR	-0.845092	1.18787	10.8793	-2.38345	5.68632	0.0157847	0	1	0
hsa-miR-148a*	TBL1XR1	-0.845077	-1.37884	11.0964	1.04104	8.44721	0.0157878	0	0	1
hsa-miR-338-3p	GNAI2	-0.844996	-0.953612	14.0475	1.76752	6.99895	0.0158038	0	1	0
hsa-miR-148a	TMEM9B	-0.844939	-1.57307	14.4823	0.935789	7.9731	0.0158125	1	1	1
hsa-miR-551b*	KHDRBS1	-0.844937	-1.28897	8.86938	0.684031	8.02835	0.0158125	0	0	1
hsa-miR-204	ARPC1B	-0.844923	-0.942057	14.073	2.37961	9.21909	0.0158152	0	1	0
hsa-miR-448	TMEM19	-0.844829	-1.73658	12.5252	1.27417	5.78303	0.0158226	0	1	0
hsa-miR-222	SOX10	-0.844752	1.49595	9.73278	-0.655694	4.01862	0.0158262	1	1	0
hsa-miR-196a	C1GALT1	-0.844701	-1.98751	14.1878	2.6742	6.46918	0.0158332	1	0	0
hsa-miR-181a	ACAN	-0.84469	2.37092	14.9275	-0.419416	3.66965	0.0158344	1	1	0
hsa-miR-410	MPZL2	-0.844651	-1.54318	13.3656	1.82268	7.33891	0.0158382	0	1	0
hsa-miR-148a	PDCD6IP	-0.844594	-1.57307	14.4823	1.12635	7.8644	0.0158411	0	1	0
hsa-miR-211	KCNK1	-0.844524	-0.933375	14.0779	4.28291	8.44154	0.0158565	0	1	0
hsa-miR-219-5p	IVNS1ABP	-0.84451	-1.92882	12.2589	1.42243	7.94405	0.0158576	0	1	0
hsa-miR-361-5p	RBM4	-0.844453	1.02623	8.1421	-1.02499	5.64616	0.0158612	0	1	0
hsa-miR-21	B3GAT2	-0.844389	3.30882	12.9633	-0.596424	3.7986	0.0158718	0	1	1
hsa-miR-218	CCNK	-0.844348	-0.93991	14.062	1.73376	7.12951	0.015878	1	0	0
hsa-miR-501-5p	FBXO34	-0.844346	-1.21656	14.4574	1.91577	6.78395	0.015878	0	0	1
hsa-miR-30a*	KRAS	-0.844229	-0.866263	8.83975	1.46703	5.25547	0.0158804	0	0	1
hsa-miR-196a	PGRMC1	-0.844229	-1.98751	14.1878	1.37879	8.2506	0.0158804	0	1	0
hsa-miR-211	TCEB2	-0.844221	-0.933375	14.0779	1.02977	10.5225	0.0158804	0	1	0
hsa-miR-223	DPY30	-0.844303	-0.962062	14.4612	0.905024	8.91196	0.0158804	0	1	0
hsa-miR-106b	CAMK2N2	-0.844158	1.04705	8.24223	-1.99418	4.36055	0.0158804	1	1	0
hsa-miR-361-5p	INA	-0.844239	1.02623	8.1421	-0.77841	3.9756	0.0158804	0	1	0
hsa-miR-338-3p	ARPC1B	-0.844156	-0.953612	14.0475	2.37961	9.21909	0.0158804	1	1	1
hsa-miR-335	S100A16	-0.844267	-0.959582	14.4663	4.6145	8.21718	0.0158804	0	1	0
hsa-miR-374b	PPP2R3C	-0.844195	-1.92387	12.3076	0.84663	7.44298	0.0158804	0	1	0
hsa-miR-144	KCNJ8	-0.844125	0.702113	7.78925	-3.07916	5.38334	0.0158851	1	1	0
hsa-miR-373	PAFAH1B2	-0.844118	-1.91148	12.3218	0.449991	4.46403	0.0158864	0	1	0
hsa-miR-93	PCDHGA7	-0.844034	1.38126	9.11848	-0.544628	3.85145	0.0158925	0	1	0
hsa-miR-204	NOP10	-0.844032	-0.942057	14.073	2.19221	9.37351	0.0158929	0	1	1
hsa-miR-1252	HPCAL4	-0.844018	0.763289	6.37668	-0.53806	3.7084	0.015893	0	0	1
hsa-miR-4668-5p	KLF5	-0.844004	-0.945563	14.1207	4.44094	7.37205	0.015893	0	0	1
hsa-miR-136	CLINT1	-0.843938	-0.92854	14.0837	1.57608	9.13203	0.0158976	0	1	0
hsa-miR-4775	CLINT1	-0.843905	-0.932105	14.0726	1.57608	9.13203	0.0159014	0	0	1
hsa-miR-19b	PAPL	-0.843899	0.997788	9.36469	-0.536928	3.88638	0.0159028	0	1	0
hsa-miR-148a	CCDC6	-0.843792	-1.57307	14.4823	0.762941	5.2825	0.0159184	1	1	1
hsa-let-7e	SOAT2	-0.843753	1.90074	10.4393	-0.498958	3.60886	0.0159212	0	1	0
hsa-miR-4668-5p	CAP1	-0.843715	-0.945563	14.1207	2.40272	9.07741	0.0159251	0	0	1
hsa-miR-4761-3p	CPSF6	-0.843716	-1.20466	14.4728	1.2089	6.76215	0.0159251	0	0	1
hsa-miR-19b	SMARCD1	-0.843649	0.997788	9.36469	-0.593426	4.05879	0.0159291	0	1	0
hsa-miR-23a	SLC43A1	-0.843639	2.13711	9.88724	-4.23789	6.51891	0.0159291	0	1	0
hsa-miR-148a	ZBTB1	-0.84363	-1.57307	14.4823	1.1221	5.40322	0.0159291	0	1	0
hsa-miR-155	ATP6V0E2	-0.843636	2.01123	8.73554	-0.685056	4.10601	0.0159291	0	1	0
hsa-miR-3692	ELL2	-0.843635	1.75469	9.11309	-1.58328	5.77426	0.0159291	0	0	1
hsa-miR-1285	MED17	-0.843568	-1.2375	8.65209	0.96702	5.78339	0.0159372	0	0	1
hsa-miR-199a-3p	B3GAT2	-0.843538	1.92147	11.3601	-0.596424	3.7986	0.0159395	1	0	0
hsa-miR-320a	PTPRS	-0.843435	1.09926	11.1494	-0.485651	4.2274	0.0159489	0	1	0
hsa-miR-93	RUNDC3A	-0.843378	1.38126	9.11848	-0.989876	4.25788	0.015953	0	1	0
hsa-miR-1224-3p	ORC4	-0.843323	-0.993384	7.99577	0.650708	6.00057	0.015953	0	0	1
hsa-miR-150	TRIM72	-0.843243	1.47366	9.59134	-0.284752	3.70793	0.0159555	0	1	0
hsa-miR-181a	SLC39A8	-0.843027	2.37092	14.9275	-0.603937	3.90937	0.0159746	0	1	0
hsa-miR-17	ISM2	-0.842928	0.74563	7.36523	-0.394891	3.84619	0.0159782	1	1	0
hsa-miR-539	GCC2	-0.84289	-0.731908	9.39331	1.15152	8.36904	0.0159819	0	1	0
hsa-miR-618	PLEKHB2	-0.842722	-1.72899	12.4559	2.15203	7.09163	0.0159951	0	0	1
hsa-miR-1304	TTN	-0.842675	2.13814	13.4941	-1.08742	4.04738	0.0159987	0	0	1
hsa-miR-148a	UBE3A	-0.842649	-1.57307	14.4823	0.684007	8.1754	0.0160009	0	1	0
hsa-miR-4446-5p	PCMTD1	-0.842628	0.50816	9.24715	-1.11528	9.58564	0.0160016	0	0	1
hsa-miR-218	GSKIP	-0.84261	-0.93991	14.062	2.48675	9.00364	0.0160025	1	0	1
hsa-miR-106b	ANKK1	-0.842609	1.04705	8.24223	-0.421458	3.64102	0.0160025	0	1	0
hsa-miR-4753-3p	TMEM87A	-0.842601	-0.809357	8.9533	0.540298	5.90851	0.0160025	0	0	1
hsa-miR-320a	PAK3	-0.842592	1.09926	11.1494	-2.81682	6.18051	0.0160032	0	1	0
hsa-miR-320a	KLB	-0.842586	1.09926	11.1494	-0.743641	3.91714	0.0160035	0	1	0
hsa-miR-3187-5p	EPHA8	-0.842478	0.682265	8.56947	-0.699636	4.07497	0.016011	0	0	1
hsa-miR-320a	SCD5	-0.842466	1.09926	11.1494	-0.476877	4.10907	0.0160117	0	1	0
hsa-miR-181a	ERO1LB	-0.842391	2.37092	14.9275	-4.2169	5.85785	0.0160264	0	1	0
hsa-miR-221	KSR1	-0.842386	1.6836	11.5277	-0.384376	3.75829	0.0160264	1	1	0
hsa-miR-19b	GPR97	-0.84238	0.997788	9.36469	-0.586788	4.03576	0.016027	0	1	0
hsa-miR-219-5p	PPFIA1	-0.842354	-1.92882	12.2589	0.792156	5.84137	0.0160278	0	1	0
hsa-miR-143	KLB	-0.842356	2.30561	13.4164	-0.743641	3.91714	0.0160278	0	1	0
hsa-miR-211	ARPC1B	-0.842302	-0.933375	14.0779	2.37961	9.21909	0.0160281	0	1	0
hsa-miR-107	PAK3	-0.842215	1.05893	9.79953	-2.81682	6.18051	0.0160369	1	1	0
hsa-miR-181a	PKNOX2	-0.842245	2.37092	14.9275	-0.503238	3.75039	0.0160369	1	1	1
hsa-miR-155	INA	-0.842266	2.01123	8.73554	-0.77841	3.9756	0.0160369	0	1	0
hsa-miR-299-3p	CDS1	-0.84223	-0.900759	8.8483	2.5231	7.4005	0.0160369	0	1	0
hsa-miR-539	HLA-A	-0.842236	-0.731908	9.39331	2.00633	11.0731	0.0160369	0	1	0
hsa-miR-4753-3p	CASK	-0.842239	-0.809357	8.9533	0.982151	5.80997	0.0160369	0	0	1
hsa-miR-4310	ARL4C	-0.842204	-1.96337	12.2336	1.60917	7.29489	0.0160379	0	0	1
hsa-miR-331-3p	RALA	-0.842156	-1.78022	14.3722	1.44921	6.21161	0.0160476	0	0	1
hsa-miR-548n	SLC44A1	-0.842134	-0.956142	14.0512	1.33378	9.69898	0.0160501	0	0	1
hsa-miR-3144-3p	CTNNA1	-0.842116	-0.915073	10.2272	1.68566	9.3816	0.0160524	0	0	1
hsa-miR-330-5p	PGK1	-0.842088	-1.8652	14.3281	2.37764	7.96335	0.0160548	0	1	0
hsa-miR-374b	CETN3	-0.842101	-1.92387	12.3076	1.0418	6.00608	0.0160548	0	1	0
hsa-miR-539	DYNLT1	-0.842044	-0.731908	9.39331	1.52182	9.5674	0.0160601	0	1	0
hsa-miR-378e	RAB15	-0.842041	-0.922509	8.58187	1.18347	5.86607	0.0160601	1	0	0
hsa-miR-448	KIAA0247	-0.842006	-1.73658	12.5252	1.37478	8.71313	0.0160628	1	1	0
hsa-miR-4517	TCERG1L	-0.841996	0.933434	8.74498	-0.533673	3.89964	0.0160648	0	0	1
hsa-miR-148b	KCNK1	-0.841995	-0.940043	14.0754	4.28291	8.44154	0.0160652	0	1	0
hsa-miR-106b	FSD1L	-0.84195	1.04705	8.24223	-0.268236	3.96018	0.0160699	1	0	0
hsa-miR-17	MS4A10	-0.841817	0.74563	7.36523	-0.394057	3.95413	0.0160701	0	1	0
hsa-miR-103a	SLC1A4	-0.84184	1.40564	10.9457	-0.857384	4.45043	0.0160701	0	0	1
hsa-miR-144	VSTM2A	-0.841825	0.702113	7.78925	-0.490326	3.75633	0.0160701	0	1	0
hsa-miR-320a	RPL15	-0.841817	1.09926	11.1494	-1.06542	9.63141	0.0160701	1	1	1
hsa-miR-320a	CALN1	-0.841802	1.09926	11.1494	-0.31775	3.56251	0.0160701	1	0	1
hsa-miR-539	PNP	-0.84193	-0.731908	9.39331	3.16537	7.3228	0.0160701	0	1	0
hsa-miR-4428	TMEM165	-0.84178	-1.32504	8.13899	1.34421	8.47223	0.0160741	0	0	1
hsa-miR-25	SNAP91	-0.841738	1.18787	10.8793	-0.344559	3.7287	0.016082	1	1	0
hsa-miR-4426	SLC44A1	-0.841714	-0.959967	14.0487	1.33378	9.69898	0.0160834	0	0	1
hsa-miR-23a	KIAA0922	-0.841656	2.13711	9.88724	-2.83186	6.42491	0.0160863	1	1	1
hsa-miR-107	ENPP1	-0.841664	1.05893	9.79953	-1.71135	4.40184	0.0160863	0	1	0
hsa-miR-196a	RALA	-0.841625	-1.98751	14.1878	1.44921	6.21161	0.0160889	0	1	0
hsa-miR-144	PDCD4	-0.841587	0.702113	7.78925	-2.98123	8.00038	0.0160933	1	1	0
hsa-miR-148a	CHD9	-0.841579	-1.57307	14.4823	0.668648	5.86286	0.0160933	1	1	1
hsa-miR-373	YWHAB	-0.841545	-1.91148	12.3218	1.63665	9.60876	0.0160951	0	1	0
hsa-miR-217	DKK1	-0.841506	-1.18036	7.83386	4.03931	6.73462	0.0160983	1	1	0
hsa-miR-1	SLC6A9	-0.84151	1.30342	7.64435	-0.4304	3.84214	0.0160983	0	1	0
hsa-let-7c	MYC	-0.841501	1.51896	12.2317	-1.61588	9.20531	0.0160987	0	1	0
hsa-miR-3167	PRRC2C	-0.841499	-1.78593	12.5308	1.216	7.08076	0.0160987	0	0	1
hsa-miR-21	SLC13A3	-0.841478	3.30882	12.9633	-0.283704	3.79705	0.0161005	0	1	0
hsa-miR-374b	WNK1	-0.84145	-1.92387	12.3076	0.71868	6.14285	0.0161028	0	1	0
hsa-miR-4468	RAP1GAP2	-0.841377	1.98274	13.5075	-0.47566	3.99442	0.0161174	0	0	1
hsa-miR-181a	ARHGAP18	-0.841333	2.37092	14.9275	-1.14342	6.69219	0.0161208	0	1	0
hsa-miR-448	CSNK1A1	-0.841326	-1.73658	12.5252	1.12351	6.96327	0.016122	0	1	0
hsa-miR-320a	SLC39A8	-0.841309	1.09926	11.1494	-0.603937	3.90937	0.0161231	0	1	1
hsa-miR-221	KCNJ16	-0.84124	1.6836	11.5277	-2.29529	4.83126	0.0161294	0	1	0
hsa-miR-155	ZBTB16	-0.84121	2.01123	8.73554	-3.3175	6.4986	0.0161353	1	1	0
hsa-miR-204	KCNK1	-0.841198	-0.942057	14.073	4.28291	8.44154	0.016136	0	1	0
hsa-miR-448	C1D	-0.841198	-1.73658	12.5252	0.788632	5.10414	0.016136	0	1	0
hsa-miR-19b	ITSN2	-0.84119	0.997788	9.36469	-1.05356	5.98693	0.0161371	0	1	0
hsa-miR-320a	LYG2	-0.84116	1.09926	11.1494	-1.41299	4.10004	0.0161387	0	1	0
hsa-miR-3657	FAM122B	-0.841157	-1.82882	12.623	0.728453	5.23303	0.0161394	0	0	1
hsa-miR-217	PDCD6IP	-0.841127	-1.18036	7.83386	1.12635	7.8644	0.0161469	1	1	1
hsa-miR-4266	CEACAM6	-0.84111	-1.53598	13.4314	5.2447	9.06259	0.0161498	0	0	1
hsa-miR-148a	RAB10	-0.841056	-1.57307	14.4823	1.53327	7.12506	0.0161571	1	1	0
hsa-miR-374b	DLG1	-0.841061	-1.92387	12.3076	0.365693	4.15864	0.0161571	0	1	0
hsa-miR-497	JUNB	-0.840932	-0.956865	14.5291	1.56285	6.58861	0.0161622	0	1	0
hsa-miR-4274	HTR5A	-0.840906	0.953843	9.77821	-0.307808	3.66169	0.0161637	0	0	1
hsa-miR-25	SFMBT2	-0.840899	1.18787	10.8793	-0.753394	4.09562	0.0161638	1	0	0
hsa-miR-144	DLX5	-0.840875	0.702113	7.78925	-0.432333	3.82774	0.0161638	0	1	0
hsa-miR-373	SKIL	-0.840877	-1.91148	12.3218	0.589616	4.71184	0.0161638	0	1	0
hsa-miR-374b	BHLHE40	-0.840895	-1.92387	12.3076	2.99395	7.71748	0.0161638	1	1	1
hsa-miR-21	BTG2	-0.84073	3.30882	12.9633	-2.46993	6.62514	0.0161767	1	1	0
hsa-miR-548m	SLC44A1	-0.840753	-0.954026	15.0461	1.33378	9.69898	0.0161767	0	0	1
hsa-miR-3662	NRG2	-0.840744	0.600385	9.54297	-0.833221	4.05347	0.0161767	0	0	1
hsa-miR-4668-5p	SLC44A1	-0.840745	-0.945563	14.1207	1.33378	9.69898	0.0161767	0	0	1
hsa-miR-4690-3p	DEDD2	-0.84075	-1.4128	13.5515	0.948804	6.60818	0.0161767	0	0	1
hsa-miR-222	PLCD4	-0.840687	1.49595	9.73278	-0.329576	3.81182	0.0161825	0	1	0
hsa-miR-320a	PRDM11	-0.840627	1.09926	11.1494	-0.475053	3.94109	0.0161897	0	1	0
hsa-miR-320a	PCDH15	-0.840624	1.09926	11.1494	-0.301109	3.56967	0.0161905	0	1	0
hsa-miR-21	ARFGAP3	-0.840565	3.30882	12.9633	-0.693359	7.29609	0.0161975	0	1	0
hsa-miR-98	DOK3	-0.840547	0.99917	8.72628	-0.518918	4.31078	0.0161978	0	1	0
hsa-miR-373	CETN3	-0.840557	-1.91148	12.3218	1.0418	6.00608	0.0161978	0	1	0
hsa-miR-144	PTF1A	-0.840514	0.702113	7.78925	-5.44352	5.13582	0.0162027	0	1	0
hsa-miR-374b	RBM41	-0.840513	-1.92387	12.3076	0.649002	4.21387	0.0162027	0	1	0
hsa-miR-15b	ISM2	-0.840469	1.06123	7.72544	-0.394891	3.84619	0.0162088	1	1	0
hsa-miR-21*	MUM1L1	-0.840441	2.02251	10.6685	-2.71635	4.98342	0.0162124	0	0	1
hsa-miR-34a	PDCD4	-0.84044	1.03905	8.41568	-2.98123	8.00038	0.0162124	1	0	0
hsa-miR-181a	UNC5D	-0.840407	2.37092	14.9275	-0.356314	3.6672	0.0162202	1	1	1
hsa-miR-4423-5p	SLC44A1	-0.84039	-0.913284	14.0949	1.33378	9.69898	0.0162202	0	0	1
hsa-miR-217	ATP1B1	-0.840356	-1.18036	7.83386	1.62348	10.6685	0.0162224	1	1	1
hsa-miR-641	NUFIP2	-0.840359	-1.78803	12.4981	0.920931	6.81161	0.0162224	0	0	1
hsa-miR-320b	PRDM11	-0.840352	0.733376	9.56219	-0.475053	3.94109	0.0162227	0	1	0
hsa-miR-148a	NCK1	-0.840315	-1.57307	14.4823	1.64707	6.78233	0.0162255	0	1	0
hsa-miR-320a	GTF3A	-0.840338	1.09926	11.1494	-0.994112	9.89092	0.0162255	0	1	0
hsa-miR-448	ADAM9	-0.840314	-1.73658	12.5252	2.46854	7.94813	0.0162255	0	1	0
hsa-miR-208b	RAB21	-0.840253	-0.946061	14.5273	0.986184	7.55697	0.0162289	1	0	0
hsa-miR-23a	KLF15	-0.840227	2.13711	9.88724	-3.59754	5.67991	0.0162294	0	1	0
hsa-miR-373	RNF6	-0.840243	-1.91148	12.3218	0.387112	4.2853	0.0162294	1	1	1
hsa-let-7d	ATXN7L2	-0.840135	1.24216	10.0679	-1.03505	4.32475	0.0162375	0	1	0
hsa-miR-93	POU1F1	-0.840136	1.38126	9.11848	-0.323206	3.54946	0.0162375	0	1	0
hsa-miR-106b	ATP13A2	-0.84011	1.04705	8.24223	-1.68177	5.61821	0.0162375	0	1	0
hsa-miR-330-5p	CTTNBP2NL	-0.840145	-1.8652	14.3281	1.46368	5.51223	0.0162375	0	1	0
hsa-miR-339-5p	YWHAZ	-0.840136	-1.89018	14.1362	1.37376	11.469	0.0162375	1	1	0
hsa-miR-4649-3p	GBP2	-0.840124	-1.45243	13.5208	2.56701	7.14918	0.0162375	0	0	1
hsa-miR-217	ERH	-0.840088	-1.18036	7.83386	1.0514	10.7022	0.0162401	0	1	0
hsa-miR-3670	ACSL3	-0.840053	-1.92332	12.2819	1.51345	8.44131	0.0162446	0	0	1
hsa-miR-98	KCNH5	-0.840018	0.99917	8.72628	-0.333732	3.59231	0.0162483	0	1	0
hsa-miR-4668-3p	SLC44A1	-0.840023	-0.938905	14.0612	1.33378	9.69898	0.0162483	0	0	1
hsa-miR-4761-3p	ARPP19	-0.84002	-1.20466	14.4728	0.889613	6.53089	0.0162483	0	0	1
hsa-miR-320b	RALYL	-0.839966	0.733376	9.56219	-0.652358	4.33244	0.0162507	0	1	0
hsa-miR-338-3p	SLC44A1	-0.839943	-0.953612	14.0475	1.33378	9.69898	0.0162526	1	1	0
hsa-miR-320b	RAB3D	-0.83988	0.733376	9.56219	-0.491939	4.13139	0.0162616	0	0	1
hsa-miR-4725-3p	PDLIM5	-0.839881	-0.61605	8.83801	0.682036	6.02391	0.0162616	0	0	1
hsa-miR-21	ELL2	-0.839799	3.30882	12.9633	-1.58328	5.77426	0.0162617	0	1	0
hsa-miR-25	SLC39A8	-0.839828	1.18787	10.8793	-0.603937	3.90937	0.0162617	0	1	0
hsa-miR-93	EEF1A1	-0.839856	1.38126	9.11848	-0.708297	4.25965	0.0162617	0	1	0
hsa-miR-107	APBA1	-0.839836	1.05893	9.79953	-0.376993	3.69409	0.0162617	1	0	0
hsa-miR-144	ITGB3	-0.839762	0.702113	7.78925	-0.343766	3.81842	0.0162617	0	1	0
hsa-miR-155	PABPC3	-0.839823	2.01123	8.73554	-1.37735	4.19944	0.0162617	0	1	0
hsa-miR-106b	GPR97	-0.83976	1.04705	8.24223	-0.586788	4.03576	0.0162617	0	1	0
hsa-miR-106b	SERP1	-0.839758	1.04705	8.24223	-1.57267	8.6066	0.0162617	1	1	1
hsa-miR-377	SLC44A1	-0.839785	-0.950875	14.0672	1.33378	9.69898	0.0162617	0	1	0
hsa-miR-374b	ADAM9	-0.83981	-1.92387	12.3076	2.46854	7.94813	0.0162617	0	1	0
hsa-miR-335	CLINT1	-0.839698	-0.959582	14.4663	1.57608	9.13203	0.0162647	0	1	0
hsa-miR-501-5p	ACTR3	-0.83968	-1.21656	14.4574	1.57736	8.27238	0.0162647	0	0	1
hsa-miR-3666	SOX4	-0.839636	-1.62456	10.2749	2.55382	8.54963	0.0162659	0	0	1
hsa-miR-4700-5p	SDC4	-0.839629	-1.87707	12.6329	1.99277	9.51313	0.016266	0	0	1
hsa-miR-4493	GPX2	-0.839602	-1.56914	13.3623	5.62338	9.33666	0.0162684	0	0	1
hsa-miR-193b	MTHFD1	-0.839535	-1.03629	10.1972	1.39916	7.17402	0.016274	0	1	1
hsa-miR-193b	HSPB11	-0.839529	-1.03629	10.1972	1.22831	6.8034	0.0162743	0	1	0
hsa-miR-4642	GFRA1	-0.839506	1.56415	10.3887	-0.5217	3.86502	0.0162767	0	0	1
hsa-miR-3121-5p	NUFIP2	-0.839455	-1.92206	12.2619	0.920931	6.81161	0.0162831	0	0	1
hsa-miR-3200-5p	GBP2	-0.839432	-0.962116	14.5128	2.56701	7.14918	0.0162838	0	0	1
hsa-miR-217	ACP6	-0.839417	-1.18036	7.83386	1.7134	6.13249	0.0162841	0	1	0
hsa-miR-212	CELSR1	-0.839387	-1.92289	13.6623	1.21781	5.11223	0.0162849	0	1	0
hsa-miR-323-3p	ELF1	-0.839358	-1.31281	9.60629	0.767909	6.50985	0.0162864	1	0	0
hsa-miR-193a-3p	TNFRSF21	-0.839319	-1.55676	13.3496	3.01835	8.36295	0.0162895	1	1	1
hsa-miR-493*	TMEM106B	-0.839252	-0.880582	14.3678	1.27783	7.61663	0.0162959	1	0	1
hsa-miR-181a	LYG2	-0.839208	2.37092	14.9275	-1.41299	4.10004	0.016301	0	1	0
hsa-miR-107	MCFD2	-0.83918	1.05893	9.79953	-1.78886	5.47244	0.0163019	1	1	0
hsa-miR-373	CAMK2N1	-0.839179	-1.91148	12.3218	2.68825	8.03146	0.0163019	1	1	0
hsa-miR-93	APOBEC3H	-0.839177	1.38126	9.11848	-0.277857	3.79034	0.016302	0	1	0
hsa-miR-4642	OPHN1	-0.839166	1.56415	10.3887	-0.282228	3.90233	0.0163045	0	0	1
hsa-miR-200a	RGS2	-0.839142	0.857677	8.69094	-1.50304	10.5477	0.0163069	0	1	0
hsa-miR-539	PRR13	-0.839135	-0.731908	9.39331	0.985306	10.1336	0.0163092	0	1	0
hsa-miR-98	EPB41L4B	-0.839124	0.99917	8.72628	-2.71472	7.12124	0.0163094	0	1	0
hsa-miR-144	ST18	-0.839109	0.702113	7.78925	-0.746932	3.78533	0.0163121	1	1	1
hsa-miR-758	RAB21	-0.839108	-0.951835	14.4769	0.986184	7.55697	0.0163121	0	1	0
hsa-miR-106b	GAS2	-0.839082	1.04705	8.24223	-1.44659	4.03541	0.0163129	0	1	0
hsa-let-7i	BZW2	-0.839078	-0.725206	14.6867	1.10059	6.74808	0.016313	1	1	1
hsa-miR-217	ZNF207	-0.839063	-1.18036	7.83386	0.834581	7.95651	0.016314	1	0	0
hsa-miR-4261	ACVR2B	-0.83907	0.903476	9.20396	-0.586996	4.68698	0.016314	0	0	1
hsa-miR-1184	EPS8L1	-0.839041	-0.671362	11.3681	2.15186	5.59316	0.0163168	0	0	1
hsa-miR-374b	RNF6	-0.839006	-1.92387	12.3076	0.387112	4.2853	0.0163202	0	1	0
hsa-miR-1	TACR1	-0.838994	1.30342	7.64435	-0.382744	3.74421	0.0163211	1	1	0
hsa-miR-3133	CHRM1	-0.838953	1.74263	9.5186	-0.3874	3.75471	0.0163222	0	0	1
hsa-miR-373	COX7B	-0.838929	-1.91148	12.3218	0.924427	10.5409	0.0163232	0	1	0
hsa-miR-21	SPOCK3	-0.838917	3.30882	12.9633	-0.245143	3.5787	0.0163244	0	1	0
hsa-miR-21	AKAP7	-0.838844	3.30882	12.9633	-1.36884	4.64283	0.0163343	0	1	0
hsa-miR-539	LAMA3	-0.838833	-0.731908	9.39331	3.60328	7.87567	0.0163358	0	1	0
hsa-miR-22*	STX6	-0.838812	-1.88025	12.3142	1.08269	5.19847	0.0163373	0	0	1
hsa-miR-218	CLINT1	-0.838817	-0.93991	14.062	1.57608	9.13203	0.0163373	0	1	0
hsa-miR-3678-3p	JUNB	-0.838807	-0.953432	14.4821	1.56285	6.58861	0.0163373	0	0	1
hsa-miR-15a	JUNB	-0.838786	-0.973852	14.498	1.56285	6.58861	0.0163384	0	1	0
hsa-miR-107	SAG	-0.838762	1.05893	9.79953	-0.781369	3.84169	0.0163418	0	1	0
hsa-miR-1245b-5p	TNFRSF21	-0.838747	-1.54369	13.3799	3.01835	8.36295	0.0163419	0	0	1
hsa-miR-98	MYCBPAP	-0.838719	0.99917	8.72628	-0.438812	3.74303	0.0163426	0	1	0
hsa-miR-410	TNFRSF21	-0.838685	-1.54318	13.3656	3.01835	8.36295	0.0163446	0	1	0
hsa-miR-758	SULF2	-0.838702	-0.951835	14.4769	3.38304	8.90828	0.0163446	0	1	0
hsa-miR-4761-3p	SPATS2L	-0.838683	-1.20466	14.4728	1.15277	8.93558	0.0163446	0	0	1
hsa-miR-761	F8	-0.838659	0.995015	8.82735	-1.1995	4.64194	0.0163451	0	0	1
hsa-miR-23a	ZNF546	-0.838654	2.13711	9.88724	-0.396807	3.91737	0.0163455	0	1	0
hsa-miR-144	ERBB4	-0.838648	0.702113	7.78925	-0.455751	3.75724	0.0163462	1	0	0
hsa-miR-4685-5p	KLHL30	-0.838647	0.813827	10.7111	-0.556032	3.88018	0.0163462	0	0	1
hsa-miR-181b	MT1X	-0.838623	1.43408	10.9009	-2.93159	8.34476	0.016349	0	1	0
hsa-miR-23a	PTGER4	-0.838585	2.13711	9.88724	-2.48463	6.56713	0.0163493	1	1	1
hsa-miR-92a	HLA-F	-0.838614	-0.835277	14.7598	1.29966	6.77562	0.0163493	0	1	0
hsa-miR-493*	KCNK1	-0.838614	-0.880582	14.3678	4.28291	8.44154	0.0163493	1	0	1
hsa-miR-3142	TNFRSF21	-0.838618	-1.4811	13.4452	3.01835	8.36295	0.0163493	0	0	1
hsa-miR-1224-3p	TRIM56	-0.838582	-0.993384	7.99577	1.50265	6.64295	0.0163495	0	0	1
hsa-miR-539	GSTK1	-0.838575	-0.731908	9.39331	1.30328	9.74108	0.0163499	0	1	0
hsa-miR-219-5p	CTNNA1	-0.838478	-1.92882	12.2589	1.68566	9.3816	0.0163592	0	1	0
hsa-miR-1	KCTD16	-0.838483	1.30342	7.64435	-0.630507	4.05163	0.0163592	0	1	0
hsa-miR-150	WNT9B	-0.838502	1.47366	9.59134	-0.622572	4.20806	0.0163592	0	1	0
hsa-miR-410	MMP7	-0.838475	-1.54318	13.3656	3.13998	10.5726	0.0163592	0	1	0
hsa-miR-876-5p	SULF2	-0.838503	-0.952585	14.0515	3.38304	8.90828	0.0163592	0	1	1
hsa-miR-4463	CTTNBP2NL	-0.838507	-1.85295	14.3205	1.46368	5.51223	0.0163592	0	0	1
hsa-miR-497	DHX8	-0.838419	-0.956865	14.5291	0.448961	4.62575	0.0163625	0	1	0
hsa-miR-199b-3p	B3GAT2	-0.838408	1.53319	11.7067	-0.596424	3.7986	0.0163643	1	0	0
hsa-miR-21	NOP14	-0.838371	3.30882	12.9633	-0.390207	4.12777	0.0163709	0	1	0
hsa-miR-4523	PGK1	-0.838343	-1.92001	14.2613	2.37764	7.96335	0.0163736	0	0	1
hsa-miR-217	FERMT1	-0.838292	-1.18036	7.83386	2.20736	6.4038	0.0163754	0	1	0
hsa-miR-219-5p	ADAM9	-0.838297	-1.92882	12.2589	2.46854	7.94813	0.0163754	0	1	0
hsa-miR-136	SLC44A1	-0.838294	-0.92854	14.0837	1.33378	9.69898	0.0163754	0	1	0
hsa-miR-148a*	SPAG1	-0.838125	-1.37884	11.0964	1.88811	5.87571	0.0163846	0	0	1
hsa-miR-148a	EMG1	-0.838108	-1.57307	14.4823	1.02693	7.94874	0.0163846	0	1	0
hsa-miR-320a	NCAM2	-0.83815	1.09926	11.1494	-0.248893	3.64227	0.0163846	0	1	0
hsa-miR-4760-3p	TRHDE	-0.838148	1.36727	8.46101	-2.70499	4.48151	0.0163846	0	0	1
hsa-miR-4310	AMMECR1	-0.83808	-1.96337	12.2336	1.75727	6.08861	0.0163892	0	0	1
hsa-miR-4253	AMMECR1	-0.838077	-1.75403	12.4455	1.75727	6.08861	0.0163898	0	0	1
hsa-miR-3179	VAMP2	-0.838061	0.469712	6.82535	-0.58722	3.99199	0.0163914	0	0	1
hsa-miR-4261	HOMER2	-0.838055	0.903476	9.20396	-1.74366	4.72089	0.0163914	0	0	1
hsa-miR-218	GNAI2	-0.838042	-0.93991	14.062	1.76752	6.99895	0.0163928	1	1	0
hsa-miR-1	NRXN1	-0.838017	1.30342	7.64435	-0.428181	3.84727	0.0163979	0	1	0
hsa-miR-155	GFI1	-0.838023	2.01123	8.73554	-0.744708	4.18779	0.0163979	0	1	0
hsa-miR-30a*	TRAK1	-0.837999	-0.866263	8.83975	1.94637	6.57744	0.0163987	0	0	1
hsa-miR-93	KCNJ8	-0.837918	1.38126	9.11848	-3.07916	5.38334	0.0163995	0	1	0
hsa-miR-148a	SNAPIN	-0.837922	-1.57307	14.4823	2.15173	7.63646	0.0163995	0	1	1
hsa-miR-144	CPLX4	-0.837934	0.702113	7.78925	-0.307473	3.73184	0.0163995	0	1	0
hsa-miR-335	KLF5	-0.837921	-0.959582	14.4663	4.44094	7.37205	0.0163995	0	1	0
hsa-miR-539	ANXA3	-0.837967	-0.731908	9.39331	1.97443	8.65118	0.0163995	0	1	0
hsa-miR-1263	SNAP91	-0.837921	0.773167	8.48085	-0.344559	3.7287	0.0163995	0	0	1
hsa-miR-216a	GDF5	-0.837734	1.98672	13.5017	-0.513286	3.78743	0.0164191	0	1	0
hsa-miR-181a	RLBP1	-0.83772	2.37092	14.9275	-0.516399	3.93378	0.0164203	0	1	0
hsa-miR-2964a-5p	TMEM87A	-0.837708	-1.8852	12.3362	0.540298	5.90851	0.0164222	0	0	1
hsa-miR-219-5p	HTATIP2	-0.837701	-1.92882	12.2589	1.87993	7.26695	0.0164237	0	1	0
hsa-miR-374b	SKIV2L2	-0.837693	-1.92387	12.3076	0.710728	6.96873	0.0164237	0	1	1
hsa-miR-219-5p	ARL4C	-0.837672	-1.92882	12.2589	1.60917	7.29489	0.0164245	1	1	0
hsa-miR-758	STRA13	-0.837651	-0.951835	14.4769	1.17667	7.52927	0.0164269	0	1	0
hsa-miR-448	ACSL3	-0.837647	-1.73658	12.5252	1.51345	8.44131	0.0164276	0	1	0
hsa-miR-1285	MAP2K3	-0.837648	-1.2375	8.65209	1.56443	6.83147	0.0164276	0	0	1
hsa-miR-4762-3p	TNFRSF21	-0.837634	-0.874882	14.1347	3.01835	8.36295	0.0164276	0	0	1
hsa-miR-25	NAT8B	-0.837601	1.18787	10.8793	-0.866143	3.88172	0.0164296	0	1	1
hsa-miR-1	MT1G	-0.837602	1.30342	7.64435	-4.64053	9.24113	0.0164296	0	1	0
hsa-miR-374b	SKIL	-0.837613	-1.92387	12.3076	0.589616	4.71184	0.0164296	0	1	0
hsa-miR-30a*	CCDC6	-0.837589	-0.866263	8.83975	0.762941	5.2825	0.0164315	0	0	1
hsa-miR-217	ACTR3	-0.837438	-1.18036	7.83386	1.57736	8.27238	0.0164368	0	1	0
hsa-miR-875-5p	TMEM87A	-0.837443	-0.792393	8.54163	0.540298	5.90851	0.0164368	0	1	0
hsa-miR-548l	RAB21	-0.837415	-0.963495	14.0693	0.986184	7.55697	0.0164368	0	0	1
hsa-miR-3166	LCN2	-0.837423	-1.56215	13.3407	4.54978	10.3393	0.0164368	0	0	1
hsa-miR-3607-5p	NCAM1	-0.837459	0.586486	7.94232	-0.337574	3.9016	0.0164368	0	0	1
hsa-miR-107	CSMD1	-0.837367	1.05893	9.79953	-0.225752	3.61771	0.0164418	0	1	0
hsa-miR-196a	PTTG1IP	-0.837367	-1.98751	14.1878	1.33512	7.14731	0.0164418	0	1	0
hsa-miR-223	DHX8	-0.83737	-0.962062	14.4612	0.448961	4.62575	0.0164418	0	1	0
hsa-miR-557	LRRFIP1	-0.837355	-1.96084	14.2222	0.865161	5.53175	0.0164418	0	0	1
hsa-miR-98	IL1F10	-0.837309	0.99917	8.72628	-0.688912	3.70432	0.016443	0	1	0
hsa-miR-125a-3p	SH3PXD2B	-0.83731	-0.728779	9.4323	1.88381	6.94352	0.016443	0	1	0
hsa-miR-373	DPP3	-0.837308	-1.91148	12.3218	1.63196	5.9328	0.0164435	1	1	0
hsa-miR-331-3p	ELMSAN1	-0.837285	-1.78022	14.3722	2.19147	6.6799	0.0164467	1	0	0
hsa-miR-3660	ST7	-0.837259	1.10462	8.51746	-0.973294	5.89261	0.0164495	0	0	1
hsa-miR-19b	RAB39B	-0.837167	0.997788	9.36469	-0.451923	3.8215	0.016451	0	1	0
hsa-miR-211	PRKCI	-0.83717	-0.933375	14.0779	2.12741	7.92731	0.016451	1	1	1
hsa-miR-219-5p	NEK6	-0.837117	-1.92882	12.2589	1.20344	5.65137	0.0164553	1	1	1
hsa-miR-320a	DLX5	-0.837084	1.09926	11.1494	-0.432333	3.82774	0.0164575	0	1	0
hsa-miR-373	ADAM9	-0.8371	-1.91148	12.3218	2.46854	7.94813	0.0164575	1	1	0
hsa-miR-4310	SNRPB2	-0.837075	-1.96337	12.2336	0.877226	8.48221	0.0164575	0	0	1
hsa-miR-4725-3p	SEPW1	-0.837073	-0.61605	8.83801	1.30256	8.18722	0.0164575	0	0	1
hsa-miR-19b	STC2	-0.837058	0.997788	9.36469	-3.25638	4.82853	0.0164613	0	1	0
hsa-miR-1	CYP46A1	-0.837049	1.30342	7.64435	-0.663472	3.98562	0.0164618	0	1	0
hsa-miR-148b	SLC44A1	-0.837042	-0.940043	14.0754	1.33378	9.69898	0.0164618	0	1	0
hsa-miR-202	GATM	-0.837041	0.86204	8.90443	-3.68814	9.28174	0.0164618	0	1	0
hsa-miR-150*	HK1	-0.837006	-1.252	13.6619	1.56119	6.36555	0.0164656	0	0	1
hsa-miR-146b-3p	SLC39A5	-0.837015	0.479417	9.17208	-3.07658	5.04079	0.0164656	0	0	1
hsa-miR-4727-5p	NOTCH1	-0.836971	1.29522	10.0199	-0.32987	4.01284	0.0164696	0	0	1
hsa-miR-30a*	CHMP2B	-0.836922	-0.866263	8.83975	1.11893	7.66345	0.0164727	0	0	1
hsa-miR-122	EPB41L4A	-0.836903	-0.975087	14.4734	1.66099	7.32914	0.0164727	0	1	0
hsa-miR-320a	HERPUD1	-0.836944	1.09926	11.1494	-2.05996	9.49826	0.0164727	1	1	0
hsa-miR-4725-5p	CNOT2	-0.836952	-0.903803	9.71895	0.894796	7.26363	0.0164727	0	0	1
hsa-miR-3168	PAFAH1B2	-0.836896	-0.704132	8.77052	0.449991	4.46403	0.016473	0	0	1
hsa-miR-219-5p	RNF6	-0.836892	-1.92882	12.2589	0.387112	4.2853	0.0164735	1	1	1
hsa-miR-25	TCP11	-0.836862	1.18787	10.8793	-0.6824	3.96279	0.0164737	0	1	0
hsa-miR-219-5p	LMNA	-0.836864	-1.92882	12.2589	1.96922	8.19707	0.0164737	0	1	0
hsa-miR-4310	YWHAB	-0.836864	-1.96337	12.2336	1.63665	9.60876	0.0164737	0	0	1
hsa-miR-4255	PTBP3	-0.836843	-1.21009	7.01313	0.80891	4.76303	0.0164745	0	0	1
hsa-miR-148a	RTN4	-0.836812	-1.57307	14.4823	0.724438	9.38064	0.0164753	1	1	1
hsa-miR-15a	DHX8	-0.836782	-0.973852	14.498	0.448961	4.62575	0.0164756	0	1	0
hsa-miR-93	GUCA1C	-0.836799	1.38126	9.11848	-3.98589	4.51116	0.0164756	0	1	0
hsa-miR-93	TIMM8A	-0.836749	1.38126	9.11848	-1.01795	4.2241	0.0164761	0	1	0
hsa-miR-758	EPB41L4A	-0.836752	-0.951835	14.4769	1.66099	7.32914	0.0164761	0	1	0
hsa-miR-4649-3p	GPI	-0.836762	-1.45243	13.5208	1.75589	8.86831	0.0164761	0	0	1
hsa-miR-25	RASGRP4	-0.836735	1.18787	10.8793	-0.471916	3.81411	0.0164762	0	1	0
hsa-miR-539	MFAP1	-0.836678	-0.731908	9.39331	0.953734	6.59968	0.0164854	0	1	0
hsa-miR-130a	SND1	-0.83666	0.801299	9.81214	-1.20792	8.47157	0.0164865	1	0	0
hsa-miR-374b	CTNNA1	-0.836658	-1.92387	12.3076	1.68566	9.3816	0.0164865	0	1	0
hsa-miR-4688	PTGFRN	-0.83658	-1.85325	14.3184	1.50367	6.17481	0.0164937	0	0	1
hsa-let-7d	LRIG1	-0.836552	1.24216	10.0679	-2.04737	5.2465	0.0164947	0	1	0
hsa-miR-15a	EPB41L4A	-0.836523	-0.973852	14.498	1.66099	7.32914	0.0164947	0	1	0
hsa-miR-193b	HOXC6	-0.836483	-1.03629	10.1972	0.583202	4.71944	0.0164962	0	1	0
hsa-miR-196a	HSPH1	-0.836455	-1.98751	14.1878	1.81783	8.47001	0.0164976	0	1	0
hsa-miR-4461	LGALS3	-0.836437	-1.50884	13.4523	2.72338	12.3022	0.0164989	0	0	1
hsa-miR-501-5p	TMEM106B	-0.836416	-1.21656	14.4574	1.27783	7.61663	0.0165001	0	0	1
hsa-miR-193a-3p	MAX	-0.836381	-1.55676	13.3496	0.371156	4.54691	0.0165022	0	1	0
hsa-miR-3184	ARPC5	-0.836376	-1.74047	14.4108	1.38561	8.17003	0.0165022	0	0	1
hsa-miR-2113	SULF2	-0.836341	-0.953567	14.0549	3.38304	8.90828	0.0165042	0	0	1
hsa-let-7e	CYP46A1	-0.836302	1.90074	10.4393	-0.663472	3.98562	0.0165086	1	1	1
hsa-miR-106b	PCDHGA7	-0.836245	1.04705	8.24223	-0.544628	3.85145	0.016511	0	1	0
hsa-miR-539	FTL	-0.836205	-0.731908	9.39331	0.682668	13.3318	0.0165144	0	1	0
hsa-miR-628-5p	STK40	-0.836206	0.851573	8.18601	-0.581398	4.41617	0.0165144	0	0	1
hsa-miR-892a	KLF5	-0.836195	-1.71521	12.737	4.44094	7.37205	0.0165155	0	0	1
hsa-miR-3666	MSMO1	-0.836184	-1.62456	10.2749	2.69132	7.95031	0.016516	0	0	1
hsa-miR-19b	BACE1	-0.83614	0.997788	9.36469	-3.96594	5.33398	0.0165182	1	1	0
hsa-miR-204	SLC44A1	-0.836151	-0.942057	14.073	1.33378	9.69898	0.0165182	0	1	0
hsa-miR-148b	DPY30	-0.836145	-0.940043	14.0754	0.905024	8.91196	0.0165182	0	1	0
hsa-miR-335	EPB41L4A	-0.836125	-0.959582	14.4663	1.66099	7.32914	0.0165189	0	1	0
hsa-miR-676	PRRC2C	-0.83611	-1.9508	12.2372	1.216	7.08076	0.0165189	0	0	1
hsa-miR-890	CALM2	-0.836083	-0.841658	8.33031	1.18502	11.3887	0.0165201	0	0	1
hsa-miR-4310	PPP2R3C	-0.836053	-1.96337	12.2336	0.84663	7.44298	0.0165201	0	0	1
hsa-miR-4688	DPY19L1	-0.836057	-1.85325	14.3184	1.34354	5.86371	0.0165201	0	0	1
hsa-miR-4688	MYH9	-0.836051	-1.85325	14.3184	0.688949	5.50353	0.0165206	0	0	1
hsa-miR-196a	SPTLC2	-0.836019	-1.98751	14.1878	2.06443	6.51967	0.0165252	0	1	0
hsa-miR-676	RNF111	-0.836015	-1.9508	12.2372	0.870979	5.84853	0.0165252	0	0	1
hsa-miR-582-5p	IPO7	-0.83601	-0.980428	7.68002	0.649901	7.27242	0.0165266	1	0	1
hsa-miR-144	CHAC1	-0.835993	0.702113	7.78925	-1.64025	4.06257	0.0165271	0	1	0
hsa-miR-4725-3p	CCDC6	-0.83597	-0.61605	8.83801	0.762941	5.2825	0.0165283	0	0	1
hsa-miR-202	POU2F2	-0.835956	0.86204	8.90443	-0.274406	4.03303	0.0165302	0	1	0
hsa-miR-107	FAM107A	-0.835914	1.05893	9.79953	-0.56831	4.42106	0.0165308	0	1	0
hsa-miR-320a	RNF212	-0.835917	1.09926	11.1494	-0.294109	3.63437	0.0165308	0	1	0
hsa-miR-23a	ACAT1	-0.835846	2.13711	9.88724	-2.78617	7.89049	0.016535	0	1	0
hsa-miR-802	SDC4	-0.835821	-1.91321	12.5514	1.99277	9.51313	0.016535	1	0	1
hsa-miR-374b	BAZ1A	-0.835767	-1.92387	12.3076	1.96084	7.3053	0.0165393	0	1	0
hsa-miR-410	MYO1D	-0.835759	-1.54318	13.3656	1.8774	6.52295	0.0165417	0	1	0
hsa-miR-19b	NIPAL4	-0.835749	0.997788	9.36469	-0.298521	3.83175	0.0165435	0	1	0
hsa-miR-670	PPP2CA	-0.835749	-1.81367	12.3669	0.935507	7.28764	0.0165435	0	0	1
hsa-miR-320a	ACAN	-0.83567	1.09926	11.1494	-0.419416	3.66965	0.0165495	0	1	0
hsa-miR-320b	SPPL2B	-0.835688	0.733376	9.56219	-0.503443	4.32266	0.0165495	0	1	0
hsa-miR-4700-5p	AMMECR1	-0.835636	-1.87707	12.6329	1.75727	6.08861	0.0165528	0	0	1
hsa-miR-21*	APPL1	-0.835507	2.02251	10.6685	-0.815118	5.08455	0.0165566	0	0	1
hsa-miR-23a	SYBU	-0.835571	2.13711	9.88724	-3.52198	6.69131	0.0165566	0	1	0
hsa-miR-143	KCNH7	-0.835606	2.30561	13.4164	-0.27302	3.64926	0.0165566	0	1	0
hsa-miR-320a	TMEM151B	-0.835574	1.09926	11.1494	-0.458832	3.7455	0.0165566	1	0	0
hsa-miR-106b	KLF11	-0.83554	1.04705	8.24223	-0.975241	4.45218	0.0165566	1	1	1
hsa-miR-373	SERPINA1	-0.835595	-1.91148	12.3218	3.1685	9.16929	0.0165566	0	1	0
hsa-miR-4723-5p	RUNDC3A	-0.835489	2.14136	13.4538	-0.989876	4.25788	0.0165571	0	0	1
hsa-miR-148a*	LXN	-0.835446	-1.37884	11.0964	1.15528	7.1743	0.0165608	0	0	1
hsa-miR-374b	YEATS2	-0.835428	-1.92387	12.3076	1.51748	6.25013	0.0165617	0	1	0
hsa-miR-21	PEX7	-0.835396	3.30882	12.9633	-1.61521	6.34109	0.0165622	0	1	0
hsa-miR-107	C5orf60	-0.835376	1.05893	9.79953	-0.808226	3.79839	0.0165622	0	1	1
hsa-miR-497	EPB41L4A	-0.8354	-0.956865	14.5291	1.66099	7.32914	0.0165622	0	1	0
hsa-miR-208b	KLF5	-0.835376	-0.946061	14.5273	4.44094	7.37205	0.0165622	0	1	0
hsa-miR-4668-5p	TOP1	-0.835323	-0.945563	14.1207	1.23478	9.43005	0.0165631	0	0	1
hsa-miR-4677-3p	MRPS26	-0.835324	-0.92316	8.73371	0.825567	7.17912	0.0165631	0	0	1
hsa-miR-377	JUNB	-0.835294	-0.950875	14.0672	1.56285	6.58861	0.016567	0	1	0
hsa-miR-374b	CAMK2N1	-0.83529	-1.92387	12.3076	2.68825	8.03146	0.0165673	0	1	0
hsa-miR-181a	SERPINI1	-0.835269	2.37092	14.9275	-3.87779	6.14508	0.0165673	0	1	0
hsa-miR-373	NEK6	-0.835271	-1.91148	12.3218	1.20344	5.65137	0.0165673	0	1	0
hsa-miR-373	CTSA	-0.835247	-1.91148	12.3218	1.90894	8.53721	0.0165687	1	1	0
hsa-miR-107	BTG2	-0.83522	1.05893	9.79953	-2.46993	6.62514	0.0165701	1	1	1
hsa-miR-217	DNMT1	-0.83522	-1.18036	7.83386	1.62874	6.55135	0.0165701	0	1	0
hsa-miR-125a-3p	MSN	-0.835193	-0.728779	9.4323	2.0079	7.38487	0.0165719	0	1	0
hsa-miR-3688-3p	APOBEC3H	-0.835148	0.576842	7.97213	-0.277857	3.79034	0.0165754	0	0	1
hsa-miR-219-5p	PPP2CA	-0.835117	-1.92882	12.2589	0.935507	7.28764	0.0165767	1	1	0
hsa-miR-107	SDPR	-0.835105	1.05893	9.79953	-2.38345	5.68632	0.0165771	0	1	0
hsa-miR-3714	NOTCH1	-0.83505	1.34766	10.4254	-0.32987	4.01284	0.0165856	0	0	1
hsa-miR-615-3p	FAM122B	-0.835015	-0.908349	9.28225	0.728453	5.23303	0.0165868	0	1	0
hsa-miR-1254	NOL11	-0.835024	-0.893425	9.92885	0.861878	7.03829	0.0165868	0	0	1
hsa-miR-3668	TRIM63	-0.834995	1.04843	7.27778	-0.422369	3.7215	0.0165878	0	0	1
hsa-miR-219-5p	KLF5	-0.834967	-1.92882	12.2589	4.44094	7.37205	0.0165896	0	1	0
hsa-miR-155	C17orf67	-0.834967	2.01123	8.73554	-0.545026	4.16188	0.0165896	0	1	0
hsa-miR-330-5p	TOP1	-0.834901	-1.8652	14.3281	1.23478	9.43005	0.0165964	0	1	0
hsa-miR-154	GCC2	-0.834896	-0.993829	9.83101	1.15152	8.36904	0.0165966	0	1	0
hsa-miR-23a	ATP6V0E2	-0.834878	2.13711	9.88724	-0.685056	4.10601	0.0165985	0	1	0
hsa-miR-107	DHRS12	-0.834876	1.05893	9.79953	-2.60497	5.19382	0.0165985	0	1	0
hsa-miR-320b	MFSD2B	-0.834876	0.733376	9.56219	-1.0446	4.49348	0.0165985	0	1	0
hsa-miR-373	BAZ1A	-0.834816	-1.91148	12.3218	1.96084	7.3053	0.0166056	0	1	0
hsa-miR-107	DMD	-0.834809	1.05893	9.79953	-1.44792	4.08942	0.016608	0	1	0
hsa-miR-21	IMPA2	-0.834768	3.30882	12.9633	-3.39039	7.65253	0.0166115	0	1	0
hsa-miR-25	NUCB2	-0.834758	1.18787	10.8793	-3.87033	8.679	0.0166121	0	1	0
hsa-miR-335	DKK1	-0.834754	-0.959582	14.4663	4.03931	6.73462	0.0166121	0	1	0
hsa-miR-34a	MS4A10	-0.834701	1.03905	8.41568	-0.394057	3.95413	0.0166157	0	1	0
hsa-miR-1258	BID	-0.834596	-0.664652	10.3616	2.04885	6.47117	0.0166228	0	0	1
hsa-miR-3662	SPOCK3	-0.834592	0.600385	9.54297	-0.245143	3.5787	0.0166228	0	0	1
hsa-miR-448	WNK1	-0.834584	-1.73658	12.5252	0.71868	6.14285	0.0166236	0	1	1
hsa-miR-21	BCL7A	-0.834541	3.30882	12.9633	-0.558769	4.67707	0.0166257	1	1	1
hsa-miR-339-5p	ARRDC3	-0.834506	-1.89018	14.1362	1.20523	5.61325	0.0166301	1	1	1
hsa-miR-23a	KCNN1	-0.834457	2.13711	9.88724	-0.834974	3.99014	0.0166309	0	1	0
hsa-miR-15b	PTCHD2	-0.834498	1.06123	7.72544	-0.358682	3.77762	0.0166309	0	1	0
hsa-miR-373	ARL4C	-0.834482	-1.91148	12.3218	1.60917	7.29489	0.0166309	1	1	0
hsa-miR-1254	EMP2	-0.834425	-0.893425	9.92885	1.73819	6.71496	0.0166309	0	0	1
hsa-miR-3187-5p	GABRA3	-0.834442	0.682265	8.56947	-0.426651	4.085	0.0166309	0	0	1
hsa-miR-374b	CTSA	-0.834368	-1.92387	12.3076	1.90894	8.53721	0.0166345	0	1	0
hsa-miR-144	GDF10	-0.834353	0.702113	7.78925	-1.40756	3.9599	0.0166356	1	1	1
hsa-miR-802	H2AFZ	-0.834355	-1.91321	12.5514	1.23399	10.0492	0.0166356	0	0	1
hsa-miR-374b	TOP2A	-0.834351	-1.92387	12.3076	2.17538	5.81722	0.0166356	0	1	0
hsa-miR-144	LMO3	-0.834317	0.702113	7.78925	-2.02652	4.18608	0.0166369	1	0	0
hsa-miR-320a	ZSCAN23	-0.834316	1.09926	11.1494	-0.356679	3.57725	0.0166369	0	1	0
hsa-let-7d	BCDIN3D	-0.834286	1.24216	10.0679	-0.453718	4.52576	0.0166384	0	1	0
hsa-miR-25	RRBP1	-0.834277	1.18787	10.8793	-1.10394	5.77687	0.0166392	1	1	0
hsa-miR-493*	GTF2IRD1	-0.834258	-0.880582	14.3678	0.722723	6.35256	0.0166427	1	0	1
hsa-miR-148b	KLF5	-0.834194	-0.940043	14.0754	4.44094	7.37205	0.0166455	1	1	0
hsa-miR-374b	SNRPB2	-0.834228	-1.92387	12.3076	0.877226	8.48221	0.0166455	0	1	0
hsa-miR-4426	MINPP1	-0.834232	-0.959967	14.0487	1.0402	8.0432	0.0166455	0	0	1
hsa-miR-485-3p	SLC5A3	-0.83416	-1.30398	9.46269	1.62501	7.66945	0.0166525	0	0	1
hsa-miR-3184	ATP6V1E1	-0.834142	-1.74047	14.4108	1.08279	8.15393	0.0166554	0	0	1
hsa-miR-4512	PTTG1IP	-0.83407	-1.82309	14.3231	1.33512	7.14731	0.0166629	0	0	1
hsa-miR-217	TAP2	-0.834044	-1.18036	7.83386	1.10359	5.39574	0.016664	0	1	0
hsa-miR-21	GP9	-0.834002	3.30882	12.9633	-0.576344	3.91955	0.0166668	0	1	0
hsa-miR-103a	PAIP2B	-0.834014	1.40564	10.9457	-3.73002	4.61245	0.0166668	1	0	0
hsa-miR-635	NUFIP2	-0.834025	-1.84986	12.3345	0.920931	6.81161	0.0166668	0	0	1
hsa-miR-1	FBXO24	-0.833997	1.30342	7.64435	-0.487779	3.91611	0.016667	0	1	0
hsa-miR-320a	MFSD2B	-0.833957	1.09926	11.1494	-1.0446	4.49348	0.0166749	0	1	0
hsa-miR-3688-3p	GPR155	-0.83393	0.576842	7.97213	-1.1247	4.10109	0.016675	0	0	1
hsa-miR-4741	CTSA	-0.833885	-1.64749	12.6222	1.90894	8.53721	0.0166751	0	0	1
hsa-miR-148a	STX7	-0.833846	-1.57307	14.4823	1.55495	7.08476	0.0166788	0	1	1
hsa-miR-223	DKK1	-0.833838	-0.962062	14.4612	4.03931	6.73462	0.0166788	0	1	0
hsa-miR-155	BACE1	-0.833852	2.01123	8.73554	-3.96594	5.33398	0.0166788	0	1	0
hsa-miR-192	USP28	-0.833825	1.61178	12.8243	-0.346572	3.9601	0.0166798	0	1	0
hsa-let-7c	TOMM20L	-0.833813	1.51896	12.2317	-0.738586	3.85456	0.0166819	0	1	0
hsa-miR-193a-3p	LIMS1	-0.833798	-1.55676	13.3496	1.71187	8.52338	0.0166823	0	1	1
hsa-miR-155	CHRM5	-0.8338	2.01123	8.73554	-0.627167	3.80256	0.0166823	0	1	0
hsa-miR-377	EPB41L4A	-0.83378	-0.950875	14.0672	1.66099	7.32914	0.0166839	0	1	0
hsa-miR-181a	PTGER4	-0.833775	2.37092	14.9275	-2.48463	6.56713	0.0166847	0	1	0
hsa-miR-330-3p	LYN	-0.833708	-1.5049	13.51	1.97689	7.11142	0.0166872	1	0	1
hsa-miR-148a	ATP2C1	-0.833636	-1.57307	14.4823	1.42881	6.7311	0.0166892	0	1	0
hsa-miR-204	EPB41L4A	-0.833637	-0.942057	14.073	1.66099	7.32914	0.0166892	0	1	0
hsa-miR-539	LMNA	-0.833639	-0.731908	9.39331	1.96922	8.19707	0.0166892	0	1	0
hsa-miR-641	G3BP1	-0.833667	-1.78803	12.4981	1.044	6.4112	0.0166892	0	0	1
hsa-miR-4762-3p	SLC44A1	-0.833623	-0.874882	14.1347	1.33378	9.69898	0.0166892	0	0	1
hsa-miR-148a*	CCDC6	-0.833568	-1.37884	11.0964	0.762941	5.2825	0.016691	0	0	1
hsa-miR-424	MT1H	-0.833549	0.86361	7.271	-5.35808	5.92305	0.0166912	1	0	0
hsa-miR-410	STAT3	-0.833502	-1.54318	13.3656	0.902702	8.14855	0.0166986	1	1	0
hsa-miR-302c*	HNRNPF	-0.833408	-0.720073	10.514	1.41702	8.28054	0.0167081	0	0	1
hsa-miR-217	GMFB	-0.833392	-1.18036	7.83386	1.2426	5.86533	0.0167086	1	0	0
hsa-miR-148a*	SESTD1	-0.833373	-1.37884	11.0964	0.945892	5.30398	0.016709	0	0	1
hsa-miR-107	NTRK2	-0.833302	1.05893	9.79953	-0.97477	4.09764	0.0167161	0	1	1
hsa-miR-422a	LYN	-0.833302	-1.54002	13.3969	1.97689	7.11142	0.0167161	0	1	0
hsa-miR-193b	CIRH1A	-0.833295	-1.03629	10.1972	1.07152	7.0521	0.016717	0	1	0
hsa-miR-23a	GCAT	-0.833294	2.13711	9.88724	-3.56546	5.61594	0.016717	0	1	0
hsa-miR-4424	ENPP1	-0.833271	0.528176	7.1638	-1.71135	4.40184	0.0167192	0	0	1
hsa-miR-26b*	SERPINA1	-0.833247	-0.680267	9.57921	3.1685	9.16929	0.01672	0	0	1
hsa-miR-19b	GSTA2	-0.83315	0.997788	9.36469	-5.65334	5.57925	0.016731	0	1	0
hsa-miR-93	ADRA1B	-0.833095	1.38126	9.11848	-0.51331	3.80771	0.016731	1	1	0
hsa-miR-93	PAK3	-0.833137	1.38126	9.11848	-2.81682	6.18051	0.016731	1	1	0
hsa-miR-155	UST	-0.833072	2.01123	8.73554	-0.892454	4.27822	0.016731	1	0	0
hsa-miR-802	GMFB	-0.833066	-1.91321	12.5514	1.2426	5.86533	0.016731	0	0	1
hsa-miR-3909	PTGFRN	-0.833066	-1.95934	14.5368	1.50367	6.17481	0.016731	0	0	1
hsa-miR-4732-3p	UBAC2	-0.833099	-1.4924	12.6756	0.974051	5.38979	0.016731	0	0	1
hsa-miR-106b	BRSK2	-0.833049	1.04705	8.24223	-1.26305	4.03607	0.0167311	0	1	0
hsa-miR-548b-3p	CAP1	-0.833005	-0.95837	14.0665	2.40272	9.07741	0.0167311	0	0	1
hsa-miR-374b	KLF5	-0.833036	-1.92387	12.3076	4.44094	7.37205	0.0167311	0	1	0
hsa-miR-4477a	LIMS1	-0.833051	-1.39629	14.9704	1.71187	8.52338	0.0167311	0	0	1
hsa-miR-33a	ABR	-0.832973	-0.506465	7.3032	1.25898	6.26202	0.0167327	1	0	0
hsa-miR-338-3p	JUNB	-0.832967	-0.953612	14.0475	1.56285	6.58861	0.0167327	0	1	0
hsa-miR-377	MFAP1	-0.832857	-0.950875	14.0672	0.953734	6.59968	0.0167351	0	1	0
hsa-miR-411*	TMEM87A	-0.832913	-1.08154	9.65162	0.540298	5.90851	0.0167351	0	0	1
hsa-miR-374b*	LCN2	-0.832768	-1.90388	12.2796	4.54978	10.3393	0.0167474	0	0	1
hsa-miR-2117	STK38L	-0.832733	-0.796889	8.63325	0.968151	5.18802	0.0167482	0	0	1
hsa-miR-3166	LYN	-0.832735	-1.56215	13.3407	1.97689	7.11142	0.0167482	0	0	1
hsa-miR-410	DNAJA4	-0.832705	-1.54318	13.3656	0.987967	5.02001	0.0167491	0	1	0
hsa-miR-3179	EIF1	-0.832684	0.469712	6.82535	-0.471953	11.846	0.016753	0	0	1
hsa-miR-539	TNFRSF21	-0.832673	-0.731908	9.39331	3.01835	8.36295	0.0167536	0	1	0
hsa-miR-219-5p	TMEM87A	-0.832625	-1.92882	12.2589	0.540298	5.90851	0.0167636	0	1	0
hsa-miR-374b	TPP2	-0.832599	-1.92387	12.3076	0.763119	6.02178	0.0167636	0	1	0
hsa-miR-148b	EPB41L4A	-0.832553	-0.940043	14.0754	1.66099	7.32914	0.0167672	0	1	0
hsa-miR-1267	ARHGAP5	-0.832512	-0.981979	7.89108	1.51841	6.97793	0.0167714	0	0	1
hsa-miR-4727-5p	DMD	-0.832506	1.29522	10.0199	-1.44792	4.08942	0.0167722	0	0	1
hsa-miR-155	KIAA0922	-0.832483	2.01123	8.73554	-2.83186	6.42491	0.0167727	0	1	0
hsa-miR-200a	ACADSB	-0.832489	0.857677	8.69094	-0.299809	4.2077	0.0167727	0	1	1
hsa-miR-299-3p	CAP1	-0.832475	-0.900759	8.8483	2.40272	9.07741	0.0167727	0	1	0
hsa-miR-497	B2M	-0.832485	-0.956865	14.5291	0.794423	12.5545	0.0167727	0	1	0
hsa-miR-4700-5p	S100A14	-0.832473	-1.87707	12.6329	4.25149	8.21846	0.0167727	0	0	1
hsa-miR-7	EPB41L4A	-0.83237	-0.936552	14.0665	1.66099	7.32914	0.0167755	0	1	0
hsa-miR-331-3p	EFNA4	-0.832422	-1.78022	14.3722	2.45134	6.04423	0.0167755	0	0	1
hsa-miR-320b	AKAP7	-0.832394	0.733376	9.56219	-1.36884	4.64283	0.0167755	0	1	0
hsa-miR-148a	IPO7	-0.8323	-1.57307	14.4823	0.649901	7.27242	0.0167812	0	1	0
hsa-miR-2861	ATP6V0C	-0.832299	-1.67086	14.5008	1.20981	8.56919	0.0167812	0	0	1
hsa-miR-670	YWHAB	-0.832288	-1.81367	12.3669	1.63665	9.60876	0.0167849	0	0	1
hsa-miR-676	SKIL	-0.832282	-1.9508	12.2372	0.589616	4.71184	0.0167849	0	0	1
hsa-miR-374b	PELI1	-0.832214	-1.92387	12.3076	1.69855	5.73059	0.0167872	1	1	1
hsa-miR-155	ACADL	-0.832206	2.01123	8.73554	-1.60552	4.30219	0.0167872	0	1	0
hsa-miR-143	UNC5D	-0.832171	2.30561	13.4164	-0.356314	3.6672	0.0167913	0	1	0
hsa-miR-199a-3p	ERBB4	-0.832157	1.92147	11.3601	-0.455751	3.75724	0.0167925	1	0	0
hsa-miR-211	SLC44A2	-0.832155	-0.933375	14.0779	1.54686	7.2364	0.0167925	0	1	0
hsa-miR-204	KLF5	-0.832149	-0.942057	14.073	4.44094	7.37205	0.0167928	0	1	0
hsa-miR-361-5p	SND1	-0.83211	1.02623	8.1421	-1.20792	8.47157	0.0167994	1	1	1
hsa-miR-320a	PHOSPHO1	-0.832107	1.09926	11.1494	-0.934669	4.25626	0.0167995	0	1	0
hsa-miR-219-5p	PPP2R3C	-0.832095	-1.92882	12.2589	0.84663	7.44298	0.0167995	0	1	0
hsa-miR-320a	DDT	-0.832073	1.09926	11.1494	-1.29583	9.05477	0.0168011	0	1	0
hsa-miR-373	CSNK1A1	-0.832042	-1.91148	12.3218	1.12351	6.96327	0.0168031	1	0	0
hsa-miR-373	PNMA1	-0.831984	-1.91148	12.3218	2.26667	6.44706	0.0168067	0	1	0
hsa-miR-539	SLPI	-0.831947	-0.731908	9.39331	5.1356	10.0931	0.0168097	0	1	0
hsa-miR-98	CLEC4M	-0.831796	0.99917	8.72628	-0.391126	3.82422	0.0168282	0	1	0
hsa-miR-320a	SFMBT2	-0.8318	1.09926	11.1494	-0.753394	4.09562	0.0168282	0	1	0
hsa-miR-106b	RUNDC3A	-0.831774	1.04705	8.24223	-0.989876	4.25788	0.0168293	0	1	0
hsa-miR-539	COL17A1	-0.83175	-0.731908	9.39331	4.69769	7.65579	0.0168303	0	1	0
hsa-miR-4291	DHRS12	-0.831651	0.523633	8.34092	-2.60497	5.19382	0.0168379	0	0	1
hsa-miR-497	RNF111	-0.831605	-0.956865	14.5291	0.870979	5.84853	0.0168394	1	1	0
hsa-miR-204	MFAP1	-0.831579	-0.942057	14.073	0.953734	6.59968	0.0168406	0	1	0
hsa-let-7e	CECR2	-0.831518	1.90074	10.4393	-1.03226	4.11591	0.0168469	1	0	0
hsa-miR-4723-5p	VAMP2	-0.831504	2.14136	13.4538	-0.58722	3.99199	0.0168469	0	0	1
hsa-miR-221	GATA2	-0.831488	1.6836	11.5277	-0.471192	3.88294	0.0168471	0	1	0
hsa-miR-143	C12orf39	-0.831469	2.30561	13.4164	-2.69371	4.40993	0.0168495	0	1	0
hsa-miR-193b	ENDOD1	-0.831469	-1.03629	10.1972	2.02052	6.57974	0.0168495	0	1	0
hsa-miR-25	RPL15	-0.831464	1.18787	10.8793	-1.06542	9.63141	0.0168497	1	1	1
hsa-miR-3714	BACE1	-0.831446	1.34766	10.4254	-3.96594	5.33398	0.0168499	0	0	1
hsa-miR-30a*	TMEM106B	-0.831378	-0.866263	8.83975	1.27783	7.61663	0.016851	0	0	1
hsa-miR-4463	NAPEPLD	-0.831399	-1.85295	14.3205	1.11073	5.2928	0.016851	0	0	1
hsa-miR-19b	RARG	-0.831311	0.997788	9.36469	-0.505249	4.24345	0.0168569	0	1	0
hsa-miR-4311	KLF11	-0.831309	0.701431	7.8948	-0.975241	4.45218	0.0168569	0	0	1
hsa-miR-4503	SCN1A	-0.831264	1.01185	6.41383	-0.327061	3.54408	0.0168621	0	0	1
hsa-miR-422a	RAB10	-0.831254	-1.54002	13.3969	1.53327	7.12506	0.0168625	0	1	1
hsa-miR-144	KCNH5	-0.83125	0.702113	7.78925	-0.333732	3.59231	0.0168637	0	1	0
hsa-miR-1	FAM129A	-0.831241	1.30342	7.64435	-3.52157	6.25674	0.0168648	0	1	0
hsa-miR-19b	CDK15	-0.831229	0.997788	9.36469	-0.673931	3.94107	0.0168652	0	1	0
hsa-miR-4762-3p	KCNK1	-0.831227	-0.874882	14.1347	4.28291	8.44154	0.0168652	0	0	1
hsa-miR-155	APBA1	-0.831212	2.01123	8.73554	-0.376993	3.69409	0.0168673	0	1	0
hsa-miR-15a	SLC44A1	-0.831192	-0.973852	14.498	1.33378	9.69898	0.0168685	0	1	0
hsa-miR-125a-3p	2011-09-01	-0.831192	-0.728779	9.4323	0.9215	6.84717	0.0168685	0	1	0
hsa-miR-15a	TMEM106B	-0.831186	-0.973852	14.498	1.27783	7.61663	0.0168692	0	1	0
hsa-miR-338-3p	MINPP1	-0.831139	-0.953612	14.0475	1.0402	8.0432	0.0168743	0	1	0
hsa-miR-539	ANXA10	-0.831111	-0.731908	9.39331	4.22777	8.61911	0.0168787	0	1	0
hsa-miR-193b	VAMP8	-0.831088	-1.03629	10.1972	0.577497	10.9538	0.0168792	0	1	0
hsa-miR-320b	PRMT8	-0.830988	0.733376	9.56219	-0.380894	3.66458	0.0168854	0	1	0
hsa-miR-154	ATP6V0C	-0.830949	-0.993829	9.83101	1.20981	8.56919	0.0168877	0	1	0
hsa-miR-320a	AGPHD1	-0.830951	1.09926	11.1494	-0.532606	4.10689	0.0168877	0	1	0
hsa-miR-212	TMEM87A	-0.830923	-1.92289	13.6623	0.540298	5.90851	0.0168915	0	1	0
hsa-miR-320b	IFT20	-0.830916	0.733376	9.56219	-1.95319	7.2611	0.0168919	0	1	0
hsa-miR-136	PSMB8	-0.830875	-0.92854	14.0837	2.24332	7.38174	0.0168926	0	1	0
hsa-miR-320a	DMD	-0.830859	1.09926	11.1494	-1.44792	4.08942	0.0168926	1	1	0
hsa-miR-320a	KIF26A	-0.830882	1.09926	11.1494	-1.79126	4.91392	0.0168926	0	1	1
hsa-miR-320a	CXCL12	-0.830884	1.09926	11.1494	-2.84415	5.41075	0.0168926	0	1	0
hsa-miR-339-5p	CTSB	-0.830868	-1.89018	14.1362	1.88041	10.3133	0.0168926	0	1	1
hsa-miR-193b	EMG1	-0.830854	-1.03629	10.1972	1.02693	7.94874	0.0168926	0	1	0
hsa-miR-217	EZR	-0.830824	-1.18036	7.83386	2.17437	8.51431	0.0168943	0	1	0
hsa-miR-19b	SYBU	-0.830792	0.997788	9.36469	-3.52198	6.69131	0.0168969	1	1	1
hsa-miR-146b-3p	TMED10	-0.830777	0.479417	9.17208	-0.927847	9.71547	0.0168969	0	0	1
hsa-miR-876-5p	MINPP1	-0.830792	-0.952585	14.0515	1.0402	8.0432	0.0168969	0	1	0
hsa-miR-320a	PCMTD1	-0.830728	1.09926	11.1494	-1.11528	9.58564	0.0169006	0	1	0
hsa-miR-338-3p	GBP2	-0.83076	-0.953612	14.0475	2.56701	7.14918	0.0169006	0	1	0
hsa-miR-485-3p	MPZL2	-0.830721	-1.30398	9.46269	1.82268	7.33891	0.0169006	0	0	1
hsa-miR-593	RAB21	-0.830731	-0.903226	14.1098	0.986184	7.55697	0.0169006	0	0	1
hsa-miR-374b	PPP2CA	-0.83073	-1.92387	12.3076	0.935507	7.28764	0.0169006	0	1	0
hsa-miR-205	SH3BGRL3	-0.830657	-1.3291	12.7337	1.98989	8.38205	0.016908	1	1	0
hsa-miR-375	HSPH1	-0.830658	-1.09462	14.7736	1.81783	8.47001	0.016908	1	0	0
hsa-miR-330-5p	CTNNA1	-0.830639	-1.8652	14.3281	1.68566	9.3816	0.0169117	0	1	0
hsa-miR-106b	DHRS12	-0.830631	1.04705	8.24223	-2.60497	5.19382	0.0169127	0	1	0
hsa-miR-148a	PLIN3	-0.830623	-1.57307	14.4823	2.06021	7.3441	0.0169133	0	1	0
hsa-miR-181a	CECR2	-0.830561	2.37092	14.9275	-1.03226	4.11591	0.0169168	1	1	0
hsa-miR-106b	FAM107A	-0.830552	1.04705	8.24223	-0.56831	4.42106	0.0169168	0	1	0
hsa-miR-876-5p	EPB41L4A	-0.830516	-0.952585	14.0515	1.66099	7.32914	0.0169182	0	1	0
hsa-miR-582-5p	EMP2	-0.830503	-0.980428	7.68002	1.73819	6.71496	0.0169197	1	0	1
hsa-miR-3942-3p	SEZ6L	-0.8305	0.80793	6.55023	-0.900019	4.28786	0.0169198	0	0	1
hsa-let-7f	LRIG1	-0.830477	1.47663	11.8306	-2.04737	5.2465	0.0169233	0	1	0
hsa-miR-539	STX7	-0.830453	-0.731908	9.39331	1.55495	7.08476	0.0169274	0	1	0
hsa-miR-373	GMFB	-0.830445	-1.91148	12.3218	1.2426	5.86533	0.0169275	0	1	0
hsa-miR-144	CSF1	-0.830422	0.702113	7.78925	-0.492599	4.0656	0.0169294	0	1	0
hsa-miR-136	KLF5	-0.830421	-0.92854	14.0837	4.44094	7.37205	0.0169294	0	1	0
hsa-miR-7	NQO1	-0.830411	-0.936552	14.0665	4.97123	8.84653	0.01693	0	1	1
hsa-miR-7	RAB21	-0.830406	-0.936552	14.0665	0.986184	7.55697	0.01693	0	1	0
hsa-miR-320b	PMM2	-0.830371	0.733376	9.56219	-0.472442	4.38401	0.016933	0	1	0
hsa-miR-299-3p	GSTK1	-0.830344	-0.900759	8.8483	1.30328	9.74108	0.0169363	0	1	0
hsa-miR-106b	KRTAP10-4	-0.830332	1.04705	8.24223	-0.557614	3.86198	0.0169372	0	1	0
hsa-miR-892a	ACTR2	-0.830315	-1.71521	12.737	1.0438	5.49877	0.0169372	0	0	1
hsa-miR-211	EPB41L4A	-0.830273	-0.933375	14.0779	1.66099	7.32914	0.0169395	0	1	0
hsa-miR-144	TIMM8A	-0.830254	0.702113	7.78925	-1.01795	4.2241	0.0169407	1	0	0
hsa-miR-3145-3p	UNC5D	-0.830257	2.33559	13.3713	-0.356314	3.6672	0.0169407	0	0	1
hsa-miR-15a	RNF111	-0.830208	-0.973852	14.498	0.870979	5.84853	0.0169462	1	1	0
hsa-miR-93	KCNH5	-0.830202	1.38126	9.11848	-0.333732	3.59231	0.0169462	0	1	0
hsa-miR-1298	VCAN	-0.83019	-1.91213	12.2984	3.13815	7.49828	0.0169462	1	0	0
hsa-miR-1224-3p	NCOA3	-0.830116	-0.993384	7.99577	0.695418	5.41861	0.0169495	0	0	1
hsa-miR-138-2*	PLEKHF2	-0.8301	-1.96803	13.7054	1.0627	5.43437	0.0169503	0	0	1
hsa-miR-196a	CTTNBP2NL	-0.830072	-1.98751	14.1878	1.46368	5.51223	0.0169506	0	1	0
hsa-miR-181a	CBFA2T3	-0.830072	2.37092	14.9275	-1.47247	4.19086	0.0169506	1	1	1
hsa-miR-148a	NIPA2	-0.83003	-1.57307	14.4823	0.957292	7.4003	0.0169524	0	1	0
hsa-miR-148b	DKK1	-0.83003	-0.940043	14.0754	4.03931	6.73462	0.0169524	0	1	0
hsa-let-7i	TES	-0.829994	-0.725206	14.6867	1.69861	9.14069	0.0169551	0	1	0
hsa-miR-876-5p	GBP2	-0.829979	-0.952585	14.0515	2.56701	7.14918	0.0169551	0	1	0
hsa-miR-374b	TMEM87A	-0.829953	-1.92387	12.3076	0.540298	5.90851	0.0169604	0	1	0
hsa-miR-223	ARPC5L	-0.829845	-0.962062	14.4612	1.66376	7.3687	0.0169803	1	1	0
hsa-miR-661	CTSB	-0.829844	-1.52325	13.3958	1.88041	10.3133	0.0169803	0	0	1
hsa-miR-4712-3p	TBL1XR1	-0.82976	-1.15716	8.36702	1.04104	8.44721	0.0169912	0	0	1
hsa-miR-216a	LRIG1	-0.829719	1.98672	13.5017	-2.04737	5.2465	0.0169927	0	1	0
hsa-miR-320a	TRIM46	-0.829736	1.09926	11.1494	-0.7284	4.06804	0.0169927	0	1	0
hsa-miR-4763-3p	SEC31B	-0.829703	0.936164	12.2185	-0.429362	3.93301	0.0169939	0	0	1
hsa-miR-148a	AKAP11	-0.829643	-1.57307	14.4823	0.966719	7.6048	0.0169952	0	1	0
hsa-miR-320a	SLC5A11	-0.829598	1.09926	11.1494	-1.24462	4.2225	0.0169952	0	1	0
hsa-miR-320a	ACAT1	-0.829645	1.09926	11.1494	-2.78617	7.89049	0.0169952	0	1	0
hsa-miR-155	ENPP1	-0.829634	2.01123	8.73554	-1.71135	4.40184	0.0169952	0	1	0
hsa-miR-106b	KIAA0922	-0.829668	1.04705	8.24223	-2.83186	6.42491	0.0169952	1	1	1
hsa-miR-335	ARPC5L	-0.829596	-0.959582	14.4663	1.66376	7.3687	0.0169952	1	1	1
hsa-miR-146b-3p	RELT	-0.829608	0.479417	9.17208	-0.702059	4.09493	0.0169952	0	0	1
hsa-miR-23a	PTF1A	-0.829534	2.13711	9.88724	-5.44352	5.13582	0.0169983	0	1	0
hsa-miR-106b	LILRA1	-0.829488	1.04705	8.24223	-0.576691	3.83606	0.0170006	0	1	0
hsa-miR-216a	KLB	-0.829408	1.98672	13.5017	-0.743641	3.91714	0.0170017	0	1	0
hsa-miR-302c	MYT1	-0.829353	1.24063	9.87058	-0.45653	3.85238	0.0170087	0	1	0
hsa-miR-181a	PAX5	-0.829343	2.37092	14.9275	-0.387994	3.89466	0.0170097	1	1	1
hsa-miR-367	GRIN3B	-0.829339	0.687708	8.07362	-0.36335	3.79628	0.0170097	0	1	0
hsa-miR-208b	TOP1	-0.829249	-0.946061	14.5273	1.23478	9.43005	0.0170153	0	1	0
hsa-miR-2054	ID1	-0.829213	-1.12911	7.11307	3.64818	9.16805	0.0170167	0	0	1
hsa-miR-3187-5p	EGF	-0.829217	0.682265	8.56947	-3.49734	4.52687	0.0170167	0	0	1
hsa-miR-106b	ZAP70	-0.829124	1.04705	8.24223	-0.309871	3.76063	0.0170257	0	1	0
hsa-miR-25	ITGA9	-0.829073	1.18787	10.8793	-0.404074	3.94847	0.0170282	0	1	0
hsa-miR-181a	SCN1B	-0.829066	2.37092	14.9275	-0.457256	3.96877	0.0170284	0	1	0
hsa-miR-4418	VGLL4	-0.829063	-0.793142	8.71483	0.921048	5.79938	0.0170286	0	0	1
hsa-miR-21*	KIRREL3	-0.829023	2.02251	10.6685	-0.396187	3.69731	0.0170345	0	0	1
hsa-miR-92b	FAT1	-0.828997	-1.20111	13.8347	2.53665	9.9303	0.0170364	0	1	0
hsa-miR-548am	GBP2	-0.82897	-0.942215	14.0646	2.56701	7.14918	0.0170417	0	0	1
hsa-miR-34a	DMGDH	-0.828958	1.03905	8.41568	-0.513593	3.74035	0.0170424	0	1	0
hsa-miR-361-5p	IFRD1	-0.828956	1.02623	8.1421	-2.43795	7.72716	0.0170424	0	1	0
hsa-miR-136	CAP1	-0.828936	-0.92854	14.0837	2.40272	9.07741	0.0170437	0	1	0
hsa-miR-378d	RPL15	-0.828922	1.02193	8.57331	-1.06542	9.63141	0.0170456	0	0	1
hsa-miR-548am	KLF5	-0.828901	-0.942215	14.0646	4.44094	7.37205	0.0170477	0	0	1
hsa-miR-320a	XBP1	-0.828877	1.09926	11.1494	-2.37205	9.18913	0.0170481	0	1	1
hsa-miR-208b	SLC44A1	-0.828884	-0.946061	14.5273	1.33378	9.69898	0.0170481	0	1	0
hsa-miR-548m	CAP1	-0.828838	-0.954026	15.0461	2.40272	9.07741	0.0170499	0	0	1
hsa-miR-374b	C1GALT1C1	-0.82881	-1.92387	12.3076	1.11589	6.85354	0.0170504	0	1	0
hsa-miR-4446-3p	SLIT3	-0.828815	0.640683	9.17827	-0.524974	4.02439	0.0170504	0	0	1
hsa-miR-3662	SYDE2	-0.828799	0.600385	9.54297	-0.736682	4.22468	0.0170522	0	0	1
hsa-miR-93	C17orf67	-0.828786	1.38126	9.11848	-0.545026	4.16188	0.0170548	0	1	0
hsa-miR-98	TDH	-0.82877	0.99917	8.72628	-1.26858	3.97593	0.0170555	0	1	0
hsa-miR-330-5p	EPS8L1	-0.828761	-1.8652	14.3281	2.15186	5.59316	0.0170567	0	1	0
hsa-miR-4292	PLEC	-0.828726	-1.31149	13.6565	2.63421	6.11562	0.0170617	0	0	1
hsa-miR-107	AMER2	-0.828698	1.05893	9.79953	-0.302674	3.81358	0.0170631	0	0	1
hsa-miR-106b	PCMTD1	-0.828713	1.04705	8.24223	-1.11528	9.58564	0.0170631	1	1	0
hsa-miR-374b	CNIH	-0.828672	-1.92387	12.3076	1.23919	8.90259	0.0170634	0	1	0
hsa-miR-217	CSGALNACT2	-0.82864	-1.18036	7.83386	1.8194	7.49942	0.0170663	1	1	1
hsa-miR-548am	NQO1	-0.828643	-0.942215	14.0646	4.97123	8.84653	0.0170663	0	0	1
hsa-miR-122	SLC44A1	-0.828617	-0.975087	14.4734	1.33378	9.69898	0.0170674	0	1	0
hsa-miR-223	SLC44A1	-0.828575	-0.962062	14.4612	1.33378	9.69898	0.0170741	0	1	0
hsa-miR-93	KIAA1324	-0.828527	1.38126	9.11848	-3.61078	5.65501	0.0170811	0	1	0
hsa-miR-21	ALX4	-0.828498	3.30882	12.9633	-1.11905	3.91293	0.0170831	1	0	1
hsa-miR-4290	UBE2Z	-0.828501	-1.15214	8.54429	0.772363	7.49837	0.0170831	0	0	1
hsa-miR-1252	MPL	-0.828456	0.763289	6.37668	-0.386426	3.89302	0.0170899	0	0	1
hsa-miR-7	SLC44A2	-0.828445	-0.936552	14.0665	1.54686	7.2364	0.0170908	0	1	0
hsa-miR-222	USP28	-0.828437	1.49595	9.73278	-0.346572	3.9601	0.0170909	0	1	0
hsa-miR-302c	PABPC4	-0.828312	1.24063	9.87058	-2.42186	7.58544	0.0170968	0	1	0
hsa-miR-330-5p	PPP5C	-0.828324	-1.8652	14.3281	0.7565	5.55091	0.0170968	0	1	0
hsa-miR-410	LPAR6	-0.828343	-1.54318	13.3656	2.3332	6.89382	0.0170968	0	1	0
hsa-miR-375	SNX6	-0.828298	-1.09462	14.7736	1.19628	7.73406	0.0170971	0	1	0
hsa-miR-761	HDLBP	-0.828281	0.995015	8.82735	-1.29601	7.7663	0.0171011	0	0	1
hsa-miR-4763-3p	SCAMP5	-0.828266	0.936164	12.2185	-0.756612	4.58291	0.0171024	0	0	1
hsa-miR-302c*	CTTNBP2NL	-0.828225	-0.720073	10.514	1.46368	5.51223	0.017107	0	0	1
hsa-miR-661	PLEC	-0.82819	-1.52325	13.3958	2.63421	6.11562	0.0171154	0	0	1
hsa-miR-330-5p	CDH3	-0.828182	-1.8652	14.3281	2.49349	6.76159	0.0171162	1	1	1
hsa-miR-4732-3p	NBR1	-0.828143	-1.4924	12.6756	1.20811	6.28744	0.0171168	0	0	1
hsa-miR-144	RAB39B	-0.828139	0.702113	7.78925	-0.451923	3.8215	0.017118	1	1	0
hsa-miR-199a-3p	STC2	-0.828135	1.92147	11.3601	-3.25638	4.82853	0.0171186	1	0	0
hsa-miR-497	SLC44A1	-0.828129	-0.956865	14.5291	1.33378	9.69898	0.0171186	0	1	0
hsa-miR-374b	CYP3A5	-0.828092	-1.92387	12.3076	2.93163	7.93641	0.0171186	0	1	0
hsa-miR-4650-3p	HIATL1	-0.828128	-1.49108	13.4753	0.681403	6.3402	0.0171186	0	0	1
hsa-miR-143	RAP1GAP2	-0.827967	2.30561	13.4164	-0.47566	3.99442	0.0171354	0	1	0
hsa-miR-21	ACAN	-0.827938	3.30882	12.9633	-0.419416	3.66965	0.0171388	0	1	0
hsa-miR-107	GABRQ	-0.827881	1.05893	9.79953	-1.1039	3.97573	0.0171462	1	0	0
hsa-miR-106b	NMUR1	-0.827881	1.04705	8.24223	-0.699469	3.95504	0.0171462	0	1	0
hsa-miR-378e	CDS1	-0.82788	-0.922509	8.58187	2.5231	7.4005	0.0171462	0	0	1
hsa-miR-199a-3p	CDNF	-0.827819	1.92147	11.3601	-0.347519	3.86497	0.0171512	0	0	1
hsa-miR-1252	BTG2	-0.827834	0.763289	6.37668	-2.46993	6.62514	0.0171512	0	0	1
hsa-miR-3675-5p	RNF165	-0.82783	0.801062	10.4093	-0.860322	4.12766	0.0171512	0	0	1
hsa-miR-1298	PPP2CA	-0.827765	-1.91213	12.2984	0.935507	7.28764	0.0171543	1	0	0
hsa-miR-4310	GMFB	-0.827747	-1.96337	12.2336	1.2426	5.86533	0.0171551	0	0	1
hsa-miR-758	SLC44A1	-0.827738	-0.951835	14.4769	1.33378	9.69898	0.0171567	0	1	0
hsa-miR-106b	HMGCLL1	-0.82768	1.04705	8.24223	-0.275089	3.61368	0.0171617	0	1	0
hsa-miR-422a	TRIB2	-0.827669	-1.54002	13.3969	1.56198	6.6081	0.0171634	0	1	0
hsa-miR-1236	IGF2R	-0.827669	-0.713068	6.49988	0.918747	7.08096	0.0171634	0	0	1
hsa-miR-19b	SPOCK3	-0.827666	0.997788	9.36469	-0.245143	3.5787	0.0171636	0	1	0
hsa-miR-4687-5p	PSEN1	-0.827632	-1.06773	8.38526	1.06557	5.81475	0.0171636	0	0	1
hsa-miR-125a-3p	SLC44A2	-0.827614	-0.728779	9.4323	1.54686	7.2364	0.0171638	0	1	0
hsa-miR-92b	SYPL1	-0.827611	-1.20111	13.8347	0.896433	8.98149	0.0171638	0	1	1
hsa-miR-196a	TOP1	-0.827585	-1.98751	14.1878	1.23478	9.43005	0.0171679	0	1	0
hsa-miR-21*	SEC63	-0.827573	2.02251	10.6685	-1.34976	8.08766	0.0171688	0	0	1
hsa-miR-373	KLHL2	-0.82756	-1.91148	12.3218	0.863622	4.76536	0.0171704	1	1	1
hsa-miR-106b	WNT9B	-0.827525	1.04705	8.24223	-0.622572	4.20806	0.0171768	1	1	0
hsa-miR-410	HIATL1	-0.827521	-1.54318	13.3656	0.681403	6.3402	0.0171768	0	1	0
hsa-miR-410	RAB10	-0.827468	-1.54318	13.3656	1.53327	7.12506	0.0171816	0	1	0
hsa-miR-193a-3p	EFNB2	-0.827458	-1.55676	13.3496	1.92629	5.82898	0.0171837	0	1	0
hsa-miR-761	SMARCD1	-0.827457	0.995015	8.82735	-0.593426	4.05879	0.0171837	0	0	1
hsa-let-7c	KRTAP5-4	-0.827442	1.51896	12.2317	-0.407749	3.8079	0.0171864	0	1	0
hsa-miR-320a	GDAP1L1	-0.827444	1.09926	11.1494	-0.47104	3.88498	0.0171864	0	1	0
hsa-let-7e	SLC1A4	-0.827423	1.90074	10.4393	-0.857384	4.45043	0.0171877	1	1	0
hsa-miR-181a	GSTA4	-0.827422	2.37092	14.9275	-1.87842	5.53052	0.0171877	0	1	0
hsa-miR-218	EPB41L4A	-0.827379	-0.93991	14.062	1.66099	7.32914	0.0171924	0	1	0
hsa-miR-330-5p	VPS13C	-0.827327	-1.8652	14.3281	0.464832	4.31959	0.0171953	0	1	0
hsa-miR-331-3p	CDS1	-0.827268	-1.78022	14.3722	2.5231	7.4005	0.0171995	0	0	1
hsa-miR-21*	FOXO3	-0.827157	2.02251	10.6685	-1.27831	8.81856	0.0172163	0	0	1
hsa-miR-7	DNAJC15	-0.827151	-0.936552	14.0665	1.37578	7.63439	0.0172171	0	1	0
hsa-miR-136	NQO1	-0.82715	-0.92854	14.0837	4.97123	8.84653	0.0172173	0	1	0
hsa-miR-4255	CTNNB1	-0.827133	-1.21009	7.01313	1.10245	7.62444	0.0172184	0	0	1
hsa-miR-539	CD55	-0.82706	-0.731908	9.39331	3.07189	9.28853	0.0172269	0	1	0
hsa-miR-4687-5p	NEK7	-0.827028	-1.06773	8.38526	1.07707	6.96847	0.0172307	0	0	1
hsa-miR-335	RNF111	-0.827018	-0.959582	14.4663	0.870979	5.84853	0.017231	0	1	0
hsa-miR-7	STRA13	-0.826992	-0.936552	14.0665	1.17667	7.52927	0.0172342	0	1	0
hsa-miR-148a*	TMEM123	-0.826947	-1.37884	11.0964	1.27485	8.80924	0.0172363	0	0	1
hsa-miR-25	PAK3	-0.826889	1.18787	10.8793	-2.81682	6.18051	0.0172438	0	1	0
hsa-miR-448	ITGB5	-0.826889	-1.73658	12.5252	1.94887	8.55035	0.0172438	0	1	0
hsa-miR-448	KLF5	-0.8269	-1.73658	12.5252	4.44094	7.37205	0.0172438	1	1	1
hsa-miR-876-5p	PRKCI	-0.826899	-0.952585	14.0515	2.12741	7.92731	0.0172438	0	1	1
hsa-miR-4310	VCAN	-0.826844	-1.96337	12.2336	3.13815	7.49828	0.0172479	0	0	1
hsa-miR-15a	PRKCI	-0.826835	-0.973852	14.498	2.12741	7.92731	0.01725	0	1	0
hsa-miR-548g	UBE2N	-0.826835	-0.947844	14.0697	1.30003	6.77193	0.01725	0	0	1
hsa-miR-448	C1GALT1C1	-0.826821	-1.73658	12.5252	1.11589	6.85354	0.0172514	1	1	0
hsa-miR-23a	HPCAL4	-0.826803	2.13711	9.88724	-0.53806	3.7084	0.0172517	0	1	0
hsa-miR-1252	ERP27	-0.826779	0.763289	6.37668	-7.27462	7.37242	0.0172538	0	0	1
hsa-miR-548h	PRKCI	-0.82676	-0.943251	14.0727	2.12741	7.92731	0.0172562	0	0	1
hsa-miR-1273e	PLP1	-0.826718	0.836287	10.8228	-0.412451	3.82407	0.0172641	0	0	1
hsa-miR-107	PRMT8	-0.826695	1.05893	9.79953	-0.380894	3.66458	0.0172664	1	1	0
hsa-miR-373	M6PR	-0.82669	-1.91148	12.3218	1.94289	7.43028	0.0172664	0	1	0
hsa-miR-374b	KLHL2	-0.826688	-1.92387	12.3076	0.863622	4.76536	0.0172664	0	1	0
hsa-miR-154	STX7	-0.826625	-0.993829	9.83101	1.55495	7.08476	0.0172716	1	0	0
hsa-miR-1245b-3p	RAB10	-0.826611	-1.54868	13.3802	1.53327	7.12506	0.0172739	0	0	1
hsa-miR-148a	HOPX	-0.82658	-1.57307	14.4823	3.42524	7.45409	0.0172751	0	1	0
hsa-miR-155	TACR1	-0.826579	2.01123	8.73554	-0.382744	3.74421	0.0172751	0	1	0
hsa-let-7f	PMM2	-0.826546	1.47663	11.8306	-0.472442	4.38401	0.0172795	0	1	0
hsa-miR-93	C15orf61	-0.826479	1.38126	9.11848	-0.42305	3.91208	0.0172815	1	0	0
hsa-miR-373	TMEM87A	-0.826451	-1.91148	12.3218	0.540298	5.90851	0.0172848	0	1	0
hsa-miR-557	ARPC5	-0.826448	-1.96084	14.2222	1.38561	8.17003	0.0172848	0	0	1
hsa-miR-154	H2AFY	-0.826444	-0.993829	9.83101	1.61176	9.94131	0.0172854	0	1	0
hsa-miR-758	HLA-A	-0.826427	-0.951835	14.4769	2.00633	11.0731	0.0172873	0	1	0
hsa-miR-410	EFNB2	-0.826368	-1.54318	13.3656	1.92629	5.82898	0.0172929	0	1	0
hsa-miR-628-5p	CORO2B	-0.826363	0.851573	8.18601	-0.348114	3.80766	0.0172929	0	0	1
hsa-miR-193a-3p	MED21	-0.826333	-1.55676	13.3496	1.12139	6.74492	0.0172948	0	1	0
hsa-miR-4800-3p	VCAN	-0.826327	-1.95127	12.2508	3.13815	7.49828	0.017295	0	0	1
hsa-miR-4760-3p	PLK1	-0.826292	1.36727	8.46101	-0.48033	3.8635	0.0172964	0	0	1
hsa-miR-636	YWHAZ	-0.826284	-1.21649	8.69263	1.37376	11.469	0.0172965	0	0	1
hsa-miR-539	HLA-F	-0.826271	-0.731908	9.39331	1.29966	6.77562	0.0172997	0	1	0
hsa-miR-148a	CRY1	-0.826167	-1.57307	14.4823	1.89166	6.6618	0.0173161	0	1	0
hsa-miR-211	KLF5	-0.826132	-0.933375	14.0779	4.44094	7.37205	0.0173161	0	1	0
hsa-miR-374b	GNAI3	-0.826109	-1.92387	12.3076	0.918963	6.52289	0.0173175	0	1	0
hsa-miR-15a	VAMP8	-0.826061	-0.973852	14.498	0.577497	10.9538	0.0173221	1	1	0
hsa-miR-3688-3p	GFRA1	-0.826072	0.576842	7.97213	-0.5217	3.86502	0.0173221	0	0	1
hsa-let-7f	MLC1	-0.826047	1.47663	11.8306	-0.326577	3.98485	0.0173231	0	1	0
hsa-miR-3714	TRIM46	-0.826008	1.34766	10.4254	-0.7284	4.06804	0.0173262	0	0	1
hsa-miR-302c*	SH3RF1	-0.825976	-0.720073	10.514	1.1433	6.16724	0.0173282	0	0	1
hsa-miR-448	RNF6	-0.825981	-1.73658	12.5252	0.387112	4.2853	0.0173282	0	1	0
hsa-miR-606	C7orf76	-0.825968	0.703276	6.66538	-0.544722	3.87191	0.0173283	0	0	1
hsa-miR-377	TOP1	-0.825955	-0.950875	14.0672	1.23478	9.43005	0.0173295	0	1	0
hsa-miR-134	PROP1	-0.825947	0.797791	10.4886	-0.29276	3.76815	0.0173297	0	1	1
hsa-miR-34a	GDF5	-0.825912	1.03905	8.41568	-0.513286	3.78743	0.017332	0	1	0
hsa-miR-335	IRF2	-0.825905	-0.959582	14.4663	0.901982	7.70441	0.017332	0	1	0
hsa-miR-199b-3p	STC2	-0.825876	1.53319	11.7067	-3.25638	4.82853	0.0173351	1	0	0
hsa-miR-212	TSC22D1	-0.825867	-1.92289	13.6623	1.03709	6.7705	0.0173358	0	1	0
hsa-miR-670	MLF2	-0.825859	-1.81367	12.3669	1.53034	6.25558	0.0173362	0	0	1
hsa-miR-448	CTSA	-0.825819	-1.73658	12.5252	1.90894	8.53721	0.0173405	0	1	0
hsa-miR-320b	ACAN	-0.82582	0.733376	9.56219	-0.419416	3.66965	0.0173405	0	1	0
hsa-miR-320a	ANGPTL1	-0.825792	1.09926	11.1494	-0.996912	4.07828	0.0173442	0	1	0
hsa-miR-3666	ACVR1	-0.825773	-1.62456	10.2749	1.07974	6.18604	0.0173442	0	0	1
hsa-miR-217	MLKL	-0.82575	-1.18036	7.83386	1.94122	6.91992	0.0173451	0	1	0
hsa-miR-193b	SNRPD3	-0.825716	-1.03629	10.1972	1.22918	8.85077	0.0173508	1	1	0
hsa-let-7g	NQO1	-0.825713	-0.807443	14.6356	4.97123	8.84653	0.0173512	0	1	0
hsa-miR-181a	ZNF699	-0.825673	2.37092	14.9275	-0.756368	3.97888	0.0173513	1	1	1
hsa-miR-367	TCP11	-0.825667	0.687708	8.07362	-0.6824	3.96279	0.0173521	0	1	0
hsa-miR-144	MYT1	-0.825657	0.702113	7.78925	-0.45653	3.85238	0.0173521	1	1	0
hsa-miR-497	PRKCI	-0.825648	-0.956865	14.5291	2.12741	7.92731	0.0173542	0	1	0
hsa-miR-3909	TSC22D1	-0.825641	-1.95934	14.5368	1.03709	6.7705	0.0173547	0	0	1
hsa-miR-4753-3p	MYH9	-0.825629	-0.809357	8.9533	0.688949	5.50353	0.0173561	0	0	1
hsa-miR-155	SPOCK3	-0.825552	2.01123	8.73554	-0.245143	3.5787	0.0173588	0	1	0
hsa-miR-1298	MTDH	-0.825555	-1.91213	12.2984	1.05388	7.41821	0.0173588	1	0	0
hsa-miR-4311	C7	-0.825559	0.701431	7.8948	-1.54022	5.64921	0.0173588	0	0	1
hsa-miR-552	INPP5B	-0.825533	0.70791	7.86094	-0.41939	4.12709	0.0173598	0	0	1
hsa-miR-192	TMED10	-0.825467	1.61178	12.8243	-0.927847	9.71547	0.0173705	0	1	1
hsa-miR-4775	PRKCI	-0.825433	-0.932105	14.0726	2.12741	7.92731	0.0173744	0	0	1
hsa-miR-320a	DDX51	-0.825397	1.09926	11.1494	-0.456891	4.47734	0.0173771	0	1	0
hsa-miR-136	DKK1	-0.82534	-0.92854	14.0837	4.03931	6.73462	0.0173791	0	1	0
hsa-miR-539	MYO6	-0.825293	-0.731908	9.39331	1.42226	7.09257	0.0173791	0	1	0
hsa-miR-122	CLIC1	-0.825285	-0.975087	14.4734	2.41774	11.0456	0.0173801	1	1	1
hsa-miR-3714	SEMA6C	-0.825267	1.34766	10.4254	-0.53937	4.08657	0.0173837	0	0	1
hsa-miR-802	TMEM123	-0.825259	-1.91321	12.5514	1.27485	8.80924	0.0173849	0	0	1
hsa-miR-192	NUCB2	-0.825228	1.61178	12.8243	-3.87033	8.679	0.0173863	0	1	0
hsa-miR-3668	TRHDE	-0.825228	1.04843	7.27778	-2.70499	4.48151	0.0173863	0	0	1
hsa-miR-4668-5p	CTNNA1	-0.82524	-0.945563	14.1207	1.68566	9.3816	0.0173863	0	0	1
hsa-miR-204	DHX8	-0.825213	-0.942057	14.073	0.448961	4.62575	0.0173896	0	1	0
hsa-miR-330-5p	PIK3IP1	-0.825204	-1.8652	14.3281	0.573878	4.82045	0.0173905	0	1	0
hsa-miR-211	SOX4	-0.82517	-0.933375	14.0779	2.55382	8.54963	0.017392	1	1	0
hsa-miR-320b	TOR2A	-0.82512	0.733376	9.56219	-0.434203	4.12746	0.0174032	0	1	0
hsa-miR-539	STK38	-0.825095	-0.731908	9.39331	1.73994	7.58427	0.0174072	0	1	0
hsa-miR-25	AQP2	-0.825071	1.18787	10.8793	-0.28149	4.03539	0.017412	1	0	0
hsa-miR-98	SLC1A4	-0.824936	0.99917	8.72628	-0.857384	4.45043	0.0174257	1	1	0
hsa-miR-3666	SDC4	-0.82494	-1.62456	10.2749	1.99277	9.51313	0.0174257	0	0	1
hsa-miR-606	ST18	-0.82492	0.703276	6.66538	-0.746932	3.78533	0.0174265	0	0	1
hsa-miR-335	NQO1	-0.82488	-0.959582	14.4663	4.97123	8.84653	0.0174268	0	1	0
hsa-miR-125a-3p	RC3H2	-0.824845	-0.728779	9.4323	0.89476	6.92555	0.017431	0	1	0
hsa-miR-3150a-3p	GBP2	-0.824831	-1.54579	13.3596	2.56701	7.14918	0.0174323	0	0	1
hsa-miR-1273e	KCNJ8	-0.824788	0.836287	10.8228	-3.07916	5.38334	0.0174355	0	0	1
hsa-miR-4253	NAGA	-0.824775	-1.75403	12.4455	1.18585	5.9817	0.0174379	0	0	1
hsa-miR-4503	OSBP2	-0.824753	1.01185	6.41383	-0.565218	4.06498	0.0174428	0	0	1
hsa-miR-19b	CSF1	-0.824722	0.997788	9.36469	-0.492599	4.0656	0.017448	0	1	0
hsa-miR-217	TPBG	-0.824714	-1.18036	7.83386	2.51593	7.32848	0.0174481	0	1	0
hsa-miR-1262	YWHAH	-0.824689	-0.934616	14.1336	1.19117	10.3544	0.0174502	0	0	1
hsa-miR-3121-5p	PELI1	-0.824668	-1.92206	12.2619	1.69855	5.73059	0.0174525	0	0	1
hsa-miR-193b	KLHL2	-0.824638	-1.03629	10.1972	0.863622	4.76536	0.0174546	1	1	0
hsa-miR-1224-3p	SRSF1	-0.824645	-0.993384	7.99577	0.890811	6.44663	0.0174546	0	0	1
[truncated: 15,403 more rows]
