# Supplementary material for: Deciphering microRNA targets in pancreatic cancer using miRComb R package
Source: Oncotarget. 2018 Jan 8;9(5):6499–517. doi: 10.18632/oncotarget.24034 (PMC5814228; doi:10.18632/oncotarget.24034)
Supplement: Supplementary file 3 [file oncotarget-09-6499-s003.xlsx]

## Sheet: GO_BP
Supplementary Table 3: Pathway enrichment analysis for miR-148a miRComb targets by three different methods (GO, KEGG, Reactome)
Ontology	GOBPID	Pvalue	OddsRatio	ExpCount	Count	Size	Term	fdr	genes
BP	GO:0016043	4.36978e-09	1.90895	118.604	170	5851	cellular component organization	1.57733e-05	ACTG1, ACTL6A, ADAM10, ARF4, ATP2A2, B2M, DST, KLF5, DDR1, CAPN2, CAPZA2, CAV2, SEPT7, CDH1, CETN2, CHD2, CKS2, CLTC, CSNK1A1, CTNNA1, CUX1, CXADR, GADD45A, DGUOK, DYNC1H1, DNMT1, EIF4G2, EP300, EPB41L1, ACSL3, GCH1, BLOC1S1, GMFB, GTF2H1, HCCS, HIF1A, HNMT, AGFG1, HSP90AA1, TNPO1, LAMA3, LAMB2, LIPA, CAPRIN1, MAX, ATXN3, MMP7, MNAT1, MYO1E, PPP1R12A, NCK1, NMT1, NRAS, SERPINA1, MED1, PPP2CA, PPP…
BP	GO:0016192	7.52106e-09	2.28792	37.7035	74	1860	vesicle-mediated transport	1.57733e-05	ACTG1, ADAM10, ARF4, ATP2A2, B2M, CAV2, CD58, CLTC, CSNK1A1, CTSB, CUX1, DYNC1H1, ACSL3, BLOC1S1, GLA, GPI, HSP90AA1, LIPA, LY75, MYO1D, MYO1E, NCK1, NRAS, PAFAH1B2, SERPINA1, CTSA, MAP2K1, PSEN1, PSMD1, PSMD2, RAB5A, SDC1, TFRC, UBE3A, EZR, TAGLN2, STX7, APOL1, AP1G2, WASL, PHACTR2, PDCD6IP, ATP6AP2, PSMD14, PLIN3, STX6, SEC23A, CAP1, ARPC1A, TGOLN2, NCKAP1, PGRMC1, RAB10, AP3M2, PPP6R1, DKK1, E…
BP	GO:0071840	1.04206e-08	1.8755	122.698	173	6053	cellular component organization or biogenesis	1.57733e-05	ACTG1, ACTL6A, ADAM10, ARF4, ATP2A2, B2M, DST, KLF5, DDR1, CAPN2, CAPZA2, CAV2, SEPT7, CDH1, CETN2, CHD2, CKS2, CLTC, CSNK1A1, CTNNA1, CUX1, CXADR, GADD45A, DGUOK, DYNC1H1, DNMT1, EIF4G2, EP300, EPB41L1, ACSL3, GCH1, BLOC1S1, GMFB, GTF2H1, HCCS, HIF1A, HNMT, AGFG1, HSP90AA1, TNPO1, LAMA3, LAMB2, LIPA, CAPRIN1, MAX, ATXN3, MMP7, MNAT1, MYO1E, PPP1R12A, NCK1, NMT1, NRAS, SERPINA1, MED1, PPP2CA, PPP…
BP	GO:0006996	6.22692e-08	1.91008	72.8934	115	3596	organelle organization	7.06911e-05	ACTG1, ACTL6A, ATP2A2, DST, CAPN2, CAPZA2, CAV2, SEPT7, CETN2, CHD2, CKS2, CLTC, CSNK1A1, CTNNA1, CXADR, GADD45A, DYNC1H1, DNMT1, EP300, EPB41L1, BLOC1S1, GMFB, GTF2H1, HIF1A, HNMT, AGFG1, HSP90AA1, TNPO1, ATXN3, PPP1R12A, NCK1, NMT1, SERPINA1, PPP2CA, PPP2R2A, PPP3R1, MAP2K1, PSEN1, RAB5A, SDC1, SMARCA4, SREBF2, TTK, UBE2A, UBE2D3, UGCG, EZR, CORO2A, WEE1, YWHAB, ARHGEF5, CCDC6, NCOA3, STX7, CCN…
BP	GO:0006810	8.04157e-08	1.82996	97.9074	143	4830	transport	7.30335e-05	ACTG1, ACTL6A, ADAM10, ARF4, ATP2A2, B2M, DST, PTTG1IP, DDR1, CAV2, CD58, CDH1, CLTC, COX7B, CRY1, CSNK1A1, CTSB, CUX1, CXADR, DYNC1H1, ACSL3, BLOC1S1, GLA, GPI, HIF1A, HNMT, AGFG1, HSP90AA1, IRS1, KCNK1, TNPO1, LIPA, LY75, MYO1D, MYO1E, PPP1R12A, NCK1, NMT1, NRAS, PAFAH1B2, PCSK5, SERPINA1, MED1, CTSA, PPP3CA, PPP3R1, MAP2K1, PSEN1, PSMD1, PSMD2, RAB5A, RNASEL, SDC1, SLC5A3, SLC12A2, SNRPD1, SOX…
BP	GO:0051234	1.30385e-07	1.80762	100.441	145	4955	establishment of localization	8.48439e-05	ACTG1, ACTL6A, ADAM10, ARF4, ATP2A2, B2M, DST, PTTG1IP, DDR1, CAV2, CD58, CDH1, CLTC, COX7B, CRY1, CSNK1A1, CTSB, CUX1, CXADR, DYNC1H1, ACSL3, BLOC1S1, GLA, GPI, HIF1A, HNMT, AGFG1, HSP90AA1, IRS1, KCNK1, TNPO1, LIPA, LY75, MYO1D, MYO1E, PPP1R12A, NCK1, NMT1, NRAS, PAFAH1B2, PCSK5, SERPINA1, MED1, CTSA, PPP3CA, PPP3R1, MAP2K1, PSEN1, PSMD1, PSMD2, RAB5A, RNASEL, SDC1, SLC5A3, SLC12A2, SNRPD1, SOX…
BP	GO:1902578	1.30788e-07	1.92264	63.6905	103	3142	single-organism localization	8.48439e-05	ACTG1, ADAM10, ATP2A2, B2M, DST, PTTG1IP, DDR1, CD58, CDH1, CLTC, COX7B, CRY1, CSNK1A1, CTSB, CXADR, DYNC1H1, ACSL3, BLOC1S1, GLA, GPI, HIF1A, HSP90AA1, IRS1, KCNK1, TNPO1, NCK1, NMT1, NRAS, PAFAH1B2, PCSK5, SERPINA1, MED1, CTSA, PPP3CA, PPP3R1, PSEN1, PSMD1, PSMD2, RAB5A, RNASEL, SDC1, SLC5A3, SLC12A2, SOX4, SREBF2, TFRC, UBE3A, EZR, YWHAB, SLMAP, ARHGEF5, TAGLN2, STX7, DYRK2, APOL1, NUMB, PEA15…
BP	GO:0044765	7.12978e-07	1.86587	60.8323	97	3001	single-organism transport	0.000404704	ACTG1, ADAM10, ATP2A2, B2M, DST, PTTG1IP, DDR1, CD58, CDH1, CLTC, COX7B, CRY1, CSNK1A1, CTSB, CXADR, DYNC1H1, ACSL3, BLOC1S1, GLA, GPI, HIF1A, HSP90AA1, IRS1, KCNK1, TNPO1, NCK1, NRAS, PAFAH1B2, PCSK5, SERPINA1, MED1, CTSA, PPP3CA, PPP3R1, PSEN1, PSMD1, PSMD2, RAB5A, RNASEL, SDC1, SLC5A3, SLC12A2, SOX4, SREBF2, TFRC, UBE3A, EZR, ARHGEF5, TAGLN2, DYRK2, APOL1, PEA15, WASL, BAG3, PHACTR2, G3BP2, PD…
BP	GO:1902580	8.08072e-07	2.5145	18.0814	41	892	single-organism cellular localization	0.000407717	ATP2A2, DST, PTTG1IP, CDH1, CLTC, ACSL3, BLOC1S1, HIF1A, HSP90AA1, TNPO1, NMT1, MED1, PPP3CA, PPP3R1, PSEN1, RAB5A, EZR, YWHAB, SLMAP, STX7, DYRK2, NUMB, WASL, BAG3, G3BP2, IPO7, RAB10, AP3M2, GPN1, TRAK1, TNPO3, SNAPIN, FNBP1L, MREG, C8orf4, C12orf4, MPP5, TSPAN14, MAL2, FCHO2, TIMM23
BP	GO:0044763	1.36134e-06	1.78636	209.558	250	10338	single-organism cellular process	0.000563997	ACTG1, ACTL6A, ACVR1, ACVR2A, ADAM10, AHR, ARF4, ATP2A2, B2M, DST, KLF5, PTTG1IP, DDR1, CAPN2, CAPZA2, CAST, CAV2, CBFB, CD58, SEPT7, CDH1, CDS1, CEACAM5, CETN2, CHD2, CKS2, CLTC, COX7B, CRY1, CSNK1A1, CTNNA1, CTSB, CUX1, CXADR, GADD45A, DGUOK, DYNC1H1, DNMT1, EFNB2, EIF4G2, EP300, EPB41L1, ACSL3, FDFT1, FOS, KDSR, GCH1, BLOC1S1, GLA, GMFB, GPD2, GPI, GTF2H1, HIF1A, HNMT, HOXB3, HPGD, AGFG1, HSP9…
BP	GO:0010256	1.36621e-06	2.90143	11.3719	30	561	endomembrane system organization	0.000563997	ATP2A2, CAV2, CDH1, CLTC, CSNK1A1, ACSL3, BLOC1S1, AGFG1, PPP2CA, PPP2R2A, MAP2K1, EZR, SLMAP, STX7, NUMB, WASL, PDCD6IP, STX6, RAB10, ARL6IP1, FNBP1L, TMEM127, RTN4, VPS18, MPP5, TMEM43, TSPAN14, VMP1, FCHO2, CHMP4B
BP	GO:0046907	1.52533e-06	2.07184	33.6899	62	1662	intracellular transport	0.000577211	ACTL6A, ARF4, ATP2A2, DST, PTTG1IP, CDH1, CLTC, DYNC1H1, BLOC1S1, HIF1A, HNMT, AGFG1, HSP90AA1, TNPO1, MYO1D, PPP1R12A, SERPINA1, MED1, CTSA, PPP3CA, PPP3R1, MAP2K1, PSEN1, RAB5A, SNRPD1, SOX4, SREBF2, UBE2D3, UGCG, EZR, YWHAB, STX7, DYRK2, AP1G2, WASL, BAG3, G3BP2, STX6, SEC23A, IPO7, TGOLN2, AP3M2, GPN1, PPP6R1, TRAK1, ARL6IP1, TNPO3, SNAPIN, FBXO7, ARFIP1, CNIH4, FNBP1L, MREG, C8orf4, C12orf4,…
BP	GO:0051179	2.24657e-06	1.67779	120.935	162	5966	localization	0.000784744	ACTG1, ACTL6A, ACVR1, ADAM10, ARF4, ATP2A2, B2M, DST, PTTG1IP, DDR1, CAV2, CD58, CDH1, CEACAM5, CLTC, COX7B, CRY1, CSNK1A1, CTNNA1, CTSB, CUX1, CXADR, DYNC1H1, EFNB2, ACSL3, BLOC1S1, GLA, GPI, HIF1A, HNMT, AGFG1, HSP90AA1, IRS1, KCNK1, TNPO1, LAMA3, LIPA, LY75, ATXN3, MYO1D, MYO1E, PPP1R12A, NCK1, NMT1, NRAS, PAFAH1B2, PCSK5, SERPINA1, MED1, CTSA, PPP3CA, PPP3R1, MAP2K1, PSEN1, PSMD1, PSMD2, RAB5…
BP	GO:0051128	2.66679e-06	1.91751	44.4536	75	2193	regulation of cellular component organization	0.000864991	ACTL6A, ADAM10, B2M, KLF5, DDR1, CAPN2, CAPZA2, CAV2, SEPT7, CLTC, CSNK1A1, CUX1, DGUOK, DNMT1, EIF4G2, ACSL3, GMFB, GTF2H1, HIF1A, HNMT, HSP90AA1, CAPRIN1, NCK1, NMT1, PPP2CA, PPP3CA, PPP3R1, MAP2K1, PSEN1, RAB5A, SDC1, SMARCA4, SREBF2, ADAM17, TPBG, TTK, UBE2D3, UGCG, EZR, YWHAB, ARHGEF5, STX7, STK24, ENC1, NUMB, WASL, H2AFY, CELSR1, FEZ2, PDCD6IP, DNAJB6, ARPC1A, PDLIM5, NCKAP1, SEPT9, DKK1, S…
BP	GO:0061024	2.89574e-06	2.30493	21.1018	44	1041	membrane organization	0.000876637	ACTG1, ATP2A2, CAV2, CDH1, CLTC, ACSL3, AGFG1, HSP90AA1, NMT1, SERPINA1, PPP2CA, PPP2R2A, PPP3R1, RAB5A, SGCB, TFRC, EZR, YWHAB, SLMAP, STX7, NUMB, WASL, PDCD6IP, STX6, SEC23A, ARPC1A, TGOLN2, RAB10, PPP6R1, ARL6IP1, SNAPIN, ZMYND8, SH3KBP1, TBC1D7, FNBP1L, VPS18, MPP5, TMEM43, TSPAN14, SBF2, MAL2, FCHO2, CHMP4B, RAB12
BP	GO:0048583	3.20485e-06	1.75171	72.3258	108	3568	regulation of response to stimulus	0.000909578	ACTG1, ACVR1, ACVR2A, ADAM10, ATP2A2, B2M, PTTG1IP, CAV2, CRY1, CSNK1A1, CTNNA1, CTSB, CXADR, GADD45A, EFNB2, EP300, FOS, GCH1, HIF1A, HLA-A, HLA-B, HLA-F, HSP90AA1, IRS1, ATXN3, NCK1, NMT1, NRAS, MED1, PPP2CA, PPP3CA, PPP3R1, MAP2K1, PSEN1, PSMD1, PSMD2, PTPRE, RNASEL, SMARCA4, SOX4, ADAM17, TAF4, TFRC, TTK, UBE2D1, UBE2D3, UBE3A, EZR, YWHAB, ARHGEF5, AKAP1, NCOA3, STX7, STK24, DYRK2, NUMB, PEA1…
BP	GO:0044770	3.92998e-06	2.851	10.7435	28	530	cell cycle phase transition	0.00104977	ACVR1, CETN2, CKS2, GADD45A, DYNC1H1, EP300, HSP90AA1, MAX, MNAT1, PPP1R12A, NPAT, PPP2R2A, PPP3CA, PSMD1, PSMD2, SMARCA4, SOX4, ADAM17, TTK, WEE1, H2AFY, PSMD14, ARPP19, FBXO7, TAOK3, C8orf4, CNOT6, CHMP4B
BP	GO:1902115	6.4246e-06	5.02746	2.87844	13	142	regulation of organelle assembly	0.00162078	SEPT7, RAB5A, SDC1, EZR, ARHGEF5, FEZ2, PDCD6IP, SEPT9, UBQLN2, TBC1D7, CNOT6, PIP4K2C, CHMP4B
BP	GO:0044699	1.0642e-05	1.94717	261.553	292	12903	single-organism process	0.00254344	ACTG1, ACTL6A, ACVR1, ACVR2A, ADAM10, AHR, ARF4, ATP2A2, B2M, DST, KLF5, PTTG1IP, DDR1, CAPN2, CAPZA2, CAST, CAV2, CBFB, CD58, SEPT7, CDH1, CDS1, CEACAM5, CETN2, CHD2, CKS2, CLTC, COX7B, CRY1, CSNK1A1, CTNNA1, CTSB, CUX1, CXADR, GADD45A, DGUOK, DYNC1H1, DNMT1, EFNB2, EIF4G2, EP300, EPB41L1, ACSL3, FDFT1, FOS, KDSR, GCH1, BLOC1S1, GLA, GMFB, GPD2, GPI, GTF2H1, HCCS, HDGF, HIF1A, HLA-A, HLA-B, HLA-…
BP	GO:0044772	1.381e-05	2.76051	10.2367	26	505	mitotic cell cycle phase transition	0.00313555	ACVR1, CETN2, CKS2, GADD45A, DYNC1H1, EP300, HSP90AA1, MAX, MNAT1, PPP1R12A, NPAT, PPP2R2A, PPP3CA, PSMD1, PSMD2, SMARCA4, SOX4, ADAM17, TTK, WEE1, PSMD14, ARPP19, FBXO7, TAOK3, CNOT6, CHMP4B
BP	GO:0002480	1.92812e-05	39.1224	0.182436	4	9	antigen processing and presentation of exogenous peptide antigen via MHC class I, TAP-independent	0.00416934	B2M, HLA-A, HLA-B, HLA-F
BP	GO:0002446	2.27991e-05	2.7339	9.91236	25	489	neutrophil mediated immunity	0.00466411	ADAM10, B2M, CD58, CTSB, DYNC1H1, GLA, GPI, HSP90AA1, NRAS, PAFAH1B2, SERPINA1, CTSA, PSEN1, PSMD1, PSMD2, ADAM17, ATP6AP2, PSMD14, CAP1, PGRMC1, RAB10, OSTF1, TSPAN14, SLC15A4, MOSPD2
BP	GO:1903047	2.36236e-05	2.24978	17.9193	37	884	mitotic cell cycle process	0.00466411	ACVR1, CAV2, SEPT7, CETN2, CKS2, CLTC, CSNK1A1, GADD45A, DYNC1H1, EP300, HSP90AA1, MAX, MNAT1, PPP1R12A, NPAT, PPP2CA, PPP2R2A, PPP3CA, PSMD1, PSMD2, SMARCA4, SOX4, ADAM17, TTK, UBE2D1, WEE1, CCNK, WASL, H2AFY, PSMD14, ARPP19, SUGT1, FBXO7, TAOK3, CNOT6, NAA50, CHMP4B
BP	GO:0002444	2.96512e-05	2.63017	10.7029	26	528	myeloid leukocyte mediated immunity	0.00561025	ADAM10, B2M, CD58, CTSB, DYNC1H1, GLA, GPI, HSP90AA1, NRAS, PAFAH1B2, SERPINA1, CTSA, PSEN1, PSMD1, PSMD2, ADAM17, ATP6AP2, PSMD14, CAP1, PGRMC1, RAB10, OSTF1, C12orf4, TSPAN14, SLC15A4, MOSPD2
BP	GO:1903827	3.19592e-05	2.56578	11.3921	27	562	regulation of cellular protein localization	0.00580507	ACTL6A, CDH1, CLTC, ACSL3, HNMT, NMT1, MED1, PPP3CA, PPP3R1, PSEN1, SOX4, SREBF2, UBE2D3, UGCG, EZR, YWHAB, STX7, DYRK2, NUMB, BAG3, H2AFY, G3BP2, STX6, ZMYND8, C8orf4, RTN4, UBAC2
BP	GO:0051641	3.44089e-05	1.74386	50.251	78	2479	cellular localization	0.00588547	ACTL6A, ARF4, ATP2A2, DST, PTTG1IP, CDH1, CLTC, CTNNA1, DYNC1H1, ACSL3, BLOC1S1, HIF1A, HNMT, AGFG1, HSP90AA1, TNPO1, MYO1D, PPP1R12A, NMT1, NRAS, SERPINA1, MED1, CTSA, PPP3CA, PPP3R1, MAP2K1, PSEN1, RAB5A, SNRPD1, SOX4, SREBF2, TTK, UBE2D3, UGCG, EZR, YWHAB, SLMAP, STX7, DYRK2, NUMB, AP1G2, WASL, BAG3, H2AFY, CELSR1, G3BP2, STX6, SEC23A, IPO7, TGOLN2, RAB10, AP3M2, GPN1, PPP6R1, TRAK1, ARL6IP1, …
BP	GO:0006887	3.4994e-05	2.25687	16.8449	35	831	exocytosis	0.00588547	ADAM10, ATP2A2, B2M, CD58, CTSB, DYNC1H1, GLA, GPI, HSP90AA1, NRAS, PAFAH1B2, SERPINA1, CTSA, PSEN1, PSMD1, PSMD2, RAB5A, SDC1, TAGLN2, PHACTR2, PDCD6IP, ATP6AP2, PSMD14, CAP1, PGRMC1, RAB10, ENDOD1, SNAPIN, OSTF1, C12orf4, VPS18, TSPAN14, VMP1, SLC15A4, MOSPD2
BP	GO:0002283	4.15335e-05	2.68758	9.64884	24	476	neutrophil activation involved in immune response	0.00650357	ADAM10, B2M, CD58, CTSB, DYNC1H1, GLA, GPI, HSP90AA1, NRAS, PAFAH1B2, SERPINA1, CTSA, PSEN1, PSMD1, PSMD2, ATP6AP2, PSMD14, CAP1, PGRMC1, RAB10, OSTF1, TSPAN14, SLC15A4, MOSPD2
BP	GO:0043312	4.15335e-05	2.68758	9.64884	24	476	neutrophil degranulation	0.00650357	ADAM10, B2M, CD58, CTSB, DYNC1H1, GLA, GPI, HSP90AA1, NRAS, PAFAH1B2, SERPINA1, CTSA, PSEN1, PSMD1, PSMD2, ATP6AP2, PSMD14, CAP1, PGRMC1, RAB10, OSTF1, TSPAN14, SLC15A4, MOSPD2
BP	GO:0034613	4.68847e-05	1.8609	34.3791	58	1696	cellular protein localization	0.0067277	ACTL6A, ARF4, PTTG1IP, CDH1, CLTC, CTNNA1, ACSL3, HNMT, AGFG1, HSP90AA1, TNPO1, NMT1, NRAS, MED1, CTSA, PPP3CA, PPP3R1, PSEN1, SOX4, SREBF2, TTK, UBE2D3, UGCG, EZR, YWHAB, SLMAP, STX7, DYRK2, NUMB, AP1G2, WASL, BAG3, H2AFY, CELSR1, G3BP2, STX6, SEC23A, IPO7, RAB10, AP3M2, GPN1, TRAK1, ARL6IP1, TNPO3, SNAPIN, ZMYND8, FBXO7, ARFIP1, C8orf4, RTN4, VPS18, MPP5, MLPH, TSPAN14, FCHO2, CHMP4B, UBAC2, TI…
BP	GO:0008104	4.74062e-05	1.72443	50.7172	78	2502	protein localization	0.0067277	ACTL6A, ARF4, PTTG1IP, CD58, CDH1, CLTC, CTNNA1, ACSL3, GPI, HIF1A, HNMT, AGFG1, HSP90AA1, IRS1, TNPO1, ATXN3, NMT1, NRAS, PCSK5, MED1, CTSA, PPP3CA, PPP3R1, PSEN1, RAB5A, SOX4, SREBF2, TFRC, TTK, UBE2D3, UGCG, EZR, YWHAB, SLMAP, ARHGEF5, STX7, DYRK2, NUMB, AP1G2, WASL, BAG3, H2AFY, CELSR1, G3BP2, PDCD6IP, DNAJB6, STX6, SEC23A, IPO7, RAB10, AP3M2, GPN1, TRAK1, ARL6IP1, EHBP1, MMD, TNPO3, SNAPIN, …
BP	GO:0042119	4.74095e-05	2.66333	9.72993	24	480	neutrophil activation	0.0067277	ADAM10, B2M, CD58, CTSB, DYNC1H1, GLA, GPI, HSP90AA1, NRAS, PAFAH1B2, SERPINA1, CTSA, PSEN1, PSMD1, PSMD2, ATP6AP2, PSMD14, CAP1, PGRMC1, RAB10, OSTF1, TSPAN14, SLC15A4, MOSPD2
BP	GO:0036230	5.40222e-05	2.6395	9.81101	24	484	granulocyte activation	0.00738739	ADAM10, B2M, CD58, CTSB, DYNC1H1, GLA, GPI, HSP90AA1, NRAS, PAFAH1B2, SERPINA1, CTSA, PSEN1, PSMD1, PSMD2, ATP6AP2, PSMD14, CAP1, PGRMC1, RAB10, OSTF1, TSPAN14, SLC15A4, MOSPD2
BP	GO:0070727	5.53119e-05	1.84833	34.5818	58	1706	cellular macromolecule localization	0.00738739	ACTL6A, ARF4, PTTG1IP, CDH1, CLTC, CTNNA1, ACSL3, HNMT, AGFG1, HSP90AA1, TNPO1, NMT1, NRAS, MED1, CTSA, PPP3CA, PPP3R1, PSEN1, SOX4, SREBF2, TTK, UBE2D3, UGCG, EZR, YWHAB, SLMAP, STX7, DYRK2, NUMB, AP1G2, WASL, BAG3, H2AFY, CELSR1, G3BP2, STX6, SEC23A, IPO7, RAB10, AP3M2, GPN1, TRAK1, ARL6IP1, TNPO3, SNAPIN, ZMYND8, FBXO7, ARFIP1, C8orf4, RTN4, VPS18, MPP5, MLPH, TSPAN14, FCHO2, CHMP4B, UBAC2, TI…
BP	GO:0043299	5.85236e-05	2.56832	10.5002	25	518	leukocyte degranulation	0.00759302	ADAM10, B2M, CD58, CTSB, DYNC1H1, GLA, GPI, HSP90AA1, NRAS, PAFAH1B2, SERPINA1, CTSA, PSEN1, PSMD1, PSMD2, ATP6AP2, PSMD14, CAP1, PGRMC1, RAB10, OSTF1, C12orf4, TSPAN14, SLC15A4, MOSPD2
BP	GO:0000278	6.64624e-05	2.10965	19.5409	38	964	mitotic cell cycle	0.00837808	ACVR1, CAV2, SEPT7, CETN2, CKS2, CLTC, CSNK1A1, GADD45A, DYNC1H1, EP300, HSP90AA1, MAX, MNAT1, PPP1R12A, NPAT, PPP2CA, PPP2R2A, PPP3CA, PSMD1, PSMD2, SMARCA4, SOX4, ADAM17, TTK, UBE2D1, WEE1, CCNK, WASL, UBA3, H2AFY, PSMD14, ARPP19, SUGT1, FBXO7, TAOK3, CNOT6, NAA50, CHMP4B
BP	GO:0002275	6.82645e-05	2.54172	10.6016	25	523	myeloid cell activation involved in immune response	0.00837808	ADAM10, B2M, CD58, CTSB, DYNC1H1, GLA, GPI, HSP90AA1, NRAS, PAFAH1B2, SERPINA1, CTSA, PSEN1, PSMD1, PSMD2, ATP6AP2, PSMD14, CAP1, PGRMC1, RAB10, OSTF1, C12orf4, TSPAN14, SLC15A4, MOSPD2
BP	GO:0045055	7.2098e-05	2.28439	14.6557	31	723	regulated exocytosis	0.00861571	ADAM10, ATP2A2, B2M, CD58, CTSB, DYNC1H1, GLA, GPI, HSP90AA1, NRAS, PAFAH1B2, SERPINA1, CTSA, PSEN1, PSMD1, PSMD2, RAB5A, TAGLN2, PHACTR2, ATP6AP2, PSMD14, CAP1, PGRMC1, RAB10, ENDOD1, SNAPIN, OSTF1, C12orf4, TSPAN14, SLC15A4, MOSPD2
BP	GO:0031344	7.47847e-05	2.52602	10.6624	25	526	regulation of cell projection organization	0.00870762	B2M, KLF5, SEPT7, CUX1, DGUOK, CAPRIN1, NCK1, PPP3CA, MAP2K1, PSEN1, RAB5A, EZR, STK24, ENC1, WASL, PDLIM5, NCKAP1, SEPT9, SNAPIN, ZMYND8, FBXO7, TBC1D7, EPS8L1, FNBP1L, RTN4
BP	GO:1902589	8.64661e-05	1.85133	31.9669	54	1577	single-organism organelle organization	0.00963797	ACTG1, ACTL6A, DST, CAPZA2, CAV2, SEPT7, CETN2, CSNK1A1, CTNNA1, CXADR, DYNC1H1, EPB41L1, GMFB, HIF1A, AGFG1, HSP90AA1, TNPO1, ATXN3, NCK1, NMT1, PPP3R1, SREBF2, TTK, EZR, CORO2A, YWHAB, ARHGEF5, STX7, WASL, TMSB10, H2AFY, CELSR1, PDCD6IP, DNAJB6, STX6, CAP1, ARPC1A, MAP3K2, NCKAP1, SEPT9, ARL6IP1, SNAPIN, FBXO7, ATP2C1, ARFIP1, TBC1D7, FNBP1L, FGD6, VPS18, EPB41L4A, CENPU, NAA50, CHMP4B, FRYL
BP	GO:0048522	8.70198e-05	1.55992	93.2249	125	4599	positive regulation of cellular process	0.00963797	ACTL6A, ACVR1, ACVR2A, ADAM10, AHR, ARF4, B2M, KLF5, PTTG1IP, CAV2, CBFB, CD58, SEPT7, CDH1, CKS2, CSNK1A1, CTNNA1, CUX1, GADD45A, DNMT1, EFNB2, EIF4G2, EP300, ACSL3, FOS, GMFB, GPI, GTF2H1, HIF1A, HNMT, HOXB3, HPGD, HSP90AA1, IRS1, CAPRIN1, ATXN3, MNAT1, PPP1R12A, NCK1, NMT1, NPAT, PAFAH1B2, MED1, PPP2CA, PPP3CA, PPP3R1, MAP2K1, PSEN1, PSMD1, PSMD2, RAB5A, RNASEL, SDC1, SMARCA4, SOX4, SREBF2, AD…
BP	GO:0032880	8.97067e-05	2.09761	19.095	37	942	regulation of protein localization	0.009699	ACTL6A, CD58, CDH1, CLTC, ACSL3, GPI, HIF1A, HNMT, IRS1, NMT1, MED1, PPP3CA, PPP3R1, PSEN1, SOX4, SREBF2, UBE2D3, UGCG, EZR, YWHAB, ARHGEF5, STX7, DYRK2, NUMB, WASL, BAG3, H2AFY, G3BP2, DNAJB6, STX6, MMD, ZMYND8, ARFIP1, TNFRSF21, C8orf4, RTN4, UBAC2
BP	GO:0031329	9.68368e-05	2.38979	12.1624	27	600	regulation of cellular catabolic process	0.0102264	ACTL6A, PTTG1IP, CSNK1A1, EIF4G2, EP300, HIF1A, IRS1, PAFAH1B2, CTSA, PSEN1, PSMD1, PSMD2, RAB5A, SREBF2, UBE2D1, UBE3A, EZR, FEZ2, PSMD14, FBXO7, UBQLN2, ANKIB1, PIP4K2C, VMP1, CHMP4B, SH3D19, RAB12
BP	GO:0007010	0.000105362	1.98638	22.9464	42	1132	cytoskeleton organization	0.0106842	ACTG1, DST, CAPN2, CAPZA2, CETN2, CLTC, CSNK1A1, CTNNA1, CXADR, GADD45A, DYNC1H1, EPB41L1, GMFB, AGFG1, ATXN3, PPP1R12A, NCK1, TTK, EZR, CORO2A, WEE1, ARHGEF5, CCDC6, WASL, TMSB10, CELSR1, PDCD6IP, DNAJB6, CAP1, ARPC1A, MAP3K2, NCKAP1, CAMSAP2, ATP2C1, ARFIP1, SH3KBP1, PPP2R3C, FGD6, EPB41L4A, CHMP4B, SH3D19, FRYL
BP	GO:0098930	0.000105913	9.20979	0.770286	6	38	axonal transport	0.0106842	DST, BLOC1S1, HIF1A, AP3M2, TRAK1, SNAPIN
BP	GO:0048518	0.000108231	1.53512	104.799	137	5170	positive regulation of biological process	0.0106842	ACTG1, ACTL6A, ACVR1, ACVR2A, ADAM10, AHR, ARF4, ATP2A2, B2M, KLF5, PTTG1IP, CAV2, CBFB, CD58, SEPT7, CDH1, CKS2, CSNK1A1, CTNNA1, CTSB, CUX1, GADD45A, DNMT1, EFNB2, EIF4G2, EP300, ACSL3, FOS, GCH1, GMFB, GPI, GTF2H1, HIF1A, HNMT, HOXB3, HPGD, HSP90AA1, IRS1, CAPRIN1, ATXN3, MNAT1, PPP1R12A, NCK1, NMT1, NPAT, NRAS, PAFAH1B2, MED1, PPP2CA, PPP3CA, PPP3R1, MAP2K1, PSEN1, PSMD1, PSMD2, RAB5A, RNASEL…
BP	GO:0060341	0.000127949	2.15069	16.5409	33	816	regulation of cellular localization	0.0121797	ACTL6A, ATP2A2, CDH1, CLTC, ACSL3, HIF1A, HNMT, PPP1R12A, NMT1, MED1, PPP3CA, PPP3R1, MAP2K1, PSEN1, RAB5A, SOX4, SREBF2, UBE2D3, UGCG, EZR, YWHAB, STX7, DYRK2, NUMB, BAG3, H2AFY, G3BP2, STX6, ZMYND8, C8orf4, C12orf4, RTN4, UBAC2
BP	GO:0044267	0.000130427	1.53815	95.8803	127	4730	cellular protein metabolic process	0.0121797	ACTL6A, ACVR1, ACVR2A, ADAM10, ARF4, B2M, PTTG1IP, DDR1, CAPN2, CAST, CAV2, CBFB, CEACAM5, CKS2, CRY1, CSNK1A1, CTSB, CUX1, GADD45A, DGUOK, DNMT1, EIF4G2, EP300, BLOC1S1, GMFB, GPI, GTF2H1, HCCS, HIF1A, HSP90AA1, IRS1, CAPRIN1, ATXN3, MNAT1, PPP1R12A, NCK1, NMT1, NRAS, PCSK5, SERPINA1, MED1, CTSA, PPP2CA, PPP2R2A, PPP3CA, PPP3R1, MAP2K1, PSEN1, PSMD1, PSMD2, PTPRE, RNASEL, SOX4, ADAM17, TTK, UBE2…
BP	GO:0002474	0.000131935	5.17041	1.92571	9	95	antigen processing and presentation of peptide antigen via MHC class I	0.0121797	B2M, HLA-A, HLA-B, HLA-F, PSMD1, PSMD2, PSMD14, SEC23A, TAPBPL
BP	GO:0043620	0.000134108	4.62559	2.37167	10	117	regulation of DNA-templated transcription in response to stress	0.0121797	EP300, HIF1A, NCK1, PSMD1, PSMD2, UBE2D1, UBE2D3, BAG3, PSMD14, C8orf4
BP	GO:0072594	0.000139181	2.29483	13.1151	28	647	establishment of protein localization to organelle	0.0123926	ACTL6A, PTTG1IP, CDH1, HNMT, HSP90AA1, TNPO1, NMT1, NRAS, MED1, PPP3CA, PPP3R1, PSEN1, SREBF2, UBE2D3, UGCG, YWHAB, DYRK2, BAG3, H2AFY, G3BP2, IPO7, RAB10, GPN1, TNPO3, FBXO7, C8orf4, CHMP4B, TIMM23
BP	GO:0051649	0.000145504	1.7375	39.8927	63	1968	establishment of localization in cell	0.0127064	ACTL6A, ARF4, ATP2A2, DST, PTTG1IP, CDH1, CLTC, DYNC1H1, BLOC1S1, HIF1A, HNMT, AGFG1, HSP90AA1, TNPO1, MYO1D, PPP1R12A, NMT1, SERPINA1, MED1, CTSA, PPP3CA, PPP3R1, MAP2K1, PSEN1, RAB5A, SNRPD1, SOX4, SREBF2, UBE2D3, UGCG, EZR, YWHAB, STX7, DYRK2, AP1G2, WASL, BAG3, G3BP2, STX6, SEC23A, IPO7, TGOLN2, AP3M2, GPN1, PPP6R1, TRAK1, ARL6IP1, TNPO3, SNAPIN, FBXO7, ARFIP1, CNIH4, FNBP1L, MREG, C8orf4, C1…
BP	GO:1902117	0.000163475	6.75445	1.1757	7	58	positive regulation of organelle assembly	0.0140064	SEPT7, SDC1, ARHGEF5, PDCD6IP, SEPT9, CNOT6, PIP4K2C
BP	GO:1902582	0.000174245	2.22702	13.9868	29	690	single-organism intracellular transport	0.0146527	ATP2A2, DST, PTTG1IP, CDH1, BLOC1S1, HIF1A, HSP90AA1, TNPO1, MED1, PPP3CA, PPP3R1, PSEN1, RAB5A, DYRK2, WASL, BAG3, G3BP2, IPO7, AP3M2, GPN1, TRAK1, TNPO3, SNAPIN, FNBP1L, MREG, C8orf4, C12orf4, FCHO2, TIMM23
BP	GO:0045184	0.000181615	1.70873	41.859	65	2065	establishment of protein localization	0.0149243	ACTL6A, ARF4, PTTG1IP, CD58, CDH1, CLTC, ACSL3, GPI, HIF1A, HNMT, AGFG1, HSP90AA1, IRS1, TNPO1, NMT1, NRAS, PCSK5, MED1, CTSA, PPP3CA, PPP3R1, PSEN1, RAB5A, SOX4, SREBF2, TFRC, UBE2D3, UGCG, EZR, YWHAB, ARHGEF5, STX7, DYRK2, AP1G2, BAG3, H2AFY, G3BP2, PDCD6IP, STX6, SEC23A, IPO7, RAB10, AP3M2, GPN1, TRAK1, ARL6IP1, EHBP1, TNPO3, SNAPIN, FBXO7, ARFIP1, TNFRSF21, CNIH4, CYB5R4, SLC15A3, C8orf4, VPS…
BP	GO:0033043	0.000184048	1.94587	22.7842	41	1124	regulation of organelle organization	0.0149243	ACTL6A, CAPN2, CAPZA2, CAV2, SEPT7, CLTC, DNMT1, GMFB, HIF1A, HNMT, NCK1, NMT1, PPP3R1, MAP2K1, RAB5A, SDC1, SREBF2, TTK, UBE2D3, UGCG, EZR, YWHAB, ARHGEF5, WASL, H2AFY, CELSR1, FEZ2, PDCD6IP, ARPC1A, NCKAP1, SEPT9, CAMSAP2, ZMYND8, FBXO7, ARFIP1, UBQLN2, TBC1D7, CNOT6, VPS18, PIP4K2C, CHMP4B
BP	GO:0007220	0.000189671	17.7763	0.30406	4	15	Notch receptor processing	0.0151105	ADAM10, PSEN1, ADAM17, APH1A
BP	GO:0002274	0.00020213	2.31474	12.0408	26	594	myeloid leukocyte activation	0.0158254	ADAM10, B2M, CD58, CTSB, DYNC1H1, GLA, GPI, HSP90AA1, NRAS, PAFAH1B2, SERPINA1, CTSA, PSEN1, PSMD1, PSMD2, PTPRE, ATP6AP2, PSMD14, CAP1, PGRMC1, RAB10, OSTF1, C12orf4, TSPAN14, SLC15A4, MOSPD2
BP	GO:0050999	0.000214808	7.96276	0.871639	6	43	regulation of nitric-oxide synthase activity	0.0165329	ACVR2A, GCH1, GLA, HIF1A, HSP90AA1, WASL
BP	GO:0016197	0.000230436	3.11579	5.16902	15	255	endosomal transport	0.0174402	CLTC, BLOC1S1, MYO1D, MAP2K1, RAB5A, EZR, STX6, TGOLN2, RAB10, TRAK1, SNAPIN, VPS18, DPY30, CHMP4B, RAB12
BP	GO:0017038	0.00024146	2.86123	6.36499	17	314	protein import	0.0174636	PTTG1IP, CDH1, HSP90AA1, TNPO1, MED1, PPP3CA, PPP3R1, PSEN1, ARHGEF5, DYRK2, BAG3, G3BP2, IPO7, GPN1, TNPO3, C8orf4, TIMM23
BP	GO:0006464	0.000244225	1.54603	76.1569	104	3757	cellular protein modification process	0.0174636	ACTL6A, ACVR1, ACVR2A, ADAM10, ARF4, PTTG1IP, DDR1, CAV2, CBFB, CEACAM5, CKS2, CRY1, CSNK1A1, CUX1, GADD45A, DGUOK, DNMT1, EP300, BLOC1S1, GMFB, GTF2H1, HCCS, HIF1A, HSP90AA1, IRS1, ATXN3, MNAT1, PPP1R12A, NCK1, NMT1, NRAS, MED1, PPP2CA, PPP2R2A, PPP3CA, PPP3R1, MAP2K1, PSEN1, PSMD1, PSMD2, PTPRE, RNASEL, SOX4, ADAM17, TTK, UBE2A, UBE2D1, UBE2D3, UBE3A, EZR, WEE1, YWHAB, ARHGEF5, NCOA3, STK24, DY…
BP	GO:0036211	0.000244225	1.54603	76.1569	104	3757	protein modification process	0.0174636	ACTL6A, ACVR1, ACVR2A, ADAM10, ARF4, PTTG1IP, DDR1, CAV2, CBFB, CEACAM5, CKS2, CRY1, CSNK1A1, CUX1, GADD45A, DGUOK, DNMT1, EP300, BLOC1S1, GMFB, GTF2H1, HCCS, HIF1A, HSP90AA1, IRS1, ATXN3, MNAT1, PPP1R12A, NCK1, NMT1, NRAS, MED1, PPP2CA, PPP2R2A, PPP3CA, PPP3R1, MAP2K1, PSEN1, PSMD1, PSMD2, PTPRE, RNASEL, SOX4, ADAM17, TTK, UBE2A, UBE2D1, UBE2D3, UBE3A, EZR, WEE1, YWHAB, ARHGEF5, NCOA3, STK24, DY…
BP	GO:0034315	0.00024887	16.2939	0.324331	4	16	regulation of Arp2/3 complex-mediated actin nucleation	0.0174636	GMFB, WASL, NCKAP1, ARFIP1
BP	GO:0006914	0.000249974	2.53021	8.87856	21	438	autophagy	0.0174636	ACTL6A, CLTC, EIF4G2, EP300, HIF1A, HSP90AA1, PAFAH1B2, CTSA, PSEN1, RAB5A, SREBF2, FEZ2, SNAPIN, FBXO7, UBQLN2, FNBP1L, VPS18, PIP4K2C, VMP1, CHMP4B, RAB12
BP	GO:0065009	0.000254167	1.60202	57.6701	83	2845	regulation of molecular function	0.0174874	ACVR2A, ARF4, B2M, CAST, CAV2, CKS2, CSNK1A1, CTSB, GADD45A, EP300, FOS, GCH1, GLA, GMFB, GPI, GTF2H1, HIF1A, AGFG1, HSP90AA1, IRS1, MNAT1, MYO1D, PPP1R12A, NCK1, SERPINA1, MED1, CTSA, PPP2CA, PPP2R2A, PPP2R5E, PPP3CA, MAP2K1, PSEN1, PSMD1, PSMD2, SMARCA4, ADAM17, UBE2D1, YWHAB, SLMAP, ARHGEF5, NCOA3, STX7, PEA15, CCNK, ASAP2, TAX1BP1, WASL, BAG3, H2AFY, PHACTR2, DNAJB6, PSMD14, WFDC2, CAP1, IPO7…
BP	GO:0008088	0.000277397	7.55347	0.912181	6	45	axo-dendritic transport	0.0188009	DST, BLOC1S1, HIF1A, AP3M2, TRAK1, SNAPIN
BP	GO:0044087	0.00029132	2.09688	15.8517	31	782	regulation of cellular component biogenesis	0.0194542	KLF5, CAPZA2, SEPT7, GMFB, GTF2H1, HSP90AA1, NCK1, RAB5A, SDC1, TPBG, EZR, ARHGEF5, WASL, FEZ2, PDCD6IP, DNAJB6, ARPC1A, PDLIM5, NCKAP1, SEPT9, DKK1, ZMYND8, ARFIP1, UBQLN2, TBC1D7, EPS8L1, FNBP1L, CNOT6, VPS18, PIP4K2C, CHMP4B
BP	GO:0009894	0.000301199	2.14894	14.453	29	713	regulation of catabolic process	0.0198224	ACTL6A, PTTG1IP, CSNK1A1, EIF4G2, EP300, HIF1A, IRS1, ATXN3, PAFAH1B2, CTSA, PSEN1, PSMD1, PSMD2, RAB5A, SREBF2, UBE2D1, UBE3A, EZR, FEZ2, PSMD14, FBXO7, UBQLN2, ANKIB1, PIP4K2C, VMP1, CHMP4B, SH3D19, RAB12, UBAC2
BP	GO:0043412	0.000331069	1.52027	81.2854	109	4010	macromolecule modification	0.0210717	ACTL6A, ACVR1, ACVR2A, ADAM10, ARF4, PTTG1IP, DDR1, CAV2, CBFB, CEACAM5, CHD2, CKS2, CRY1, CSNK1A1, CUX1, GADD45A, DGUOK, DNMT1, EP300, FOS, BLOC1S1, GMFB, GTF2H1, HCCS, HIF1A, HSP90AA1, IRS1, ATXN3, MNAT1, PPP1R12A, NCK1, NMT1, NRAS, MED1, PPP2CA, PPP2R2A, PPP3CA, PPP3R1, MAP2K1, PSEN1, PSMD1, PSMD2, PTPRE, RNASEL, SMARCA4, SOX4, ADAM17, TTK, UBE2A, UBE2D1, UBE2D3, UBE3A, EZR, WEE1, YWHAB, ARHGE…
BP	GO:0007049	0.000332138	1.74207	33.7101	54	1663	cell cycle	0.0210717	ACVR1, AHR, CAV2, SEPT7, CETN2, CKS2, CLTC, CRY1, CSNK1A1, GADD45A, DYNC1H1, EIF4G2, EP300, GTF2H1, HPGD, HSP90AA1, MAX, MNAT1, PPP1R12A, NPAT, MED1, PPP2CA, PPP2R2A, PPP3CA, MAP2K1, PSMD1, PSMD2, SMARCA4, SOX4, ADAM17, TTK, UBE2D1, EZR, WEE1, PEA15, CCNK, WASL, UBA3, H2AFY, PDCD6IP, PSMD14, ARPP19, SEPT9, BLCAP, SUGT1, FBXO7, TAOK3, ARL8B, CCAR1, C8orf4, CNOT6, CENPU, NAA50, CHMP4B
BP	GO:0010506	0.000334103	3.00147	5.35146	15	264	regulation of autophagy	0.0210717	ACTL6A, EIF4G2, EP300, HIF1A, PAFAH1B2, CTSA, RAB5A, SREBF2, FEZ2, FBXO7, UBQLN2, PIP4K2C, VMP1, CHMP4B, RAB12
BP	GO:0006886	0.000340808	1.89758	22.7032	40	1120	intracellular protein transport	0.0212001	ACTL6A, PTTG1IP, CDH1, CLTC, HNMT, AGFG1, HSP90AA1, TNPO1, MED1, CTSA, PPP3CA, PPP3R1, PSEN1, SOX4, SREBF2, UBE2D3, UGCG, YWHAB, STX7, DYRK2, AP1G2, BAG3, G3BP2, STX6, SEC23A, IPO7, AP3M2, GPN1, TRAK1, ARL6IP1, TNPO3, SNAPIN, FBXO7, ARFIP1, C8orf4, VPS18, MLPH, CHMP4B, UBAC2, TIMM23
BP	GO:0032940	0.000360071	1.81304	27.4262	46	1353	secretion by cell	0.0218964	ADAM10, ATP2A2, B2M, CD58, CRY1, CTSB, DYNC1H1, GLA, GPI, HIF1A, HSP90AA1, IRS1, NRAS, PAFAH1B2, PCSK5, SERPINA1, CTSA, PPP3CA, PSEN1, PSMD1, PSMD2, RAB5A, SDC1, SOX4, EZR, TAGLN2, PHACTR2, PDCD6IP, ATP6AP2, PSMD14, CAP1, PGRMC1, RAB10, ENDOD1, SNAPIN, OSTF1, ARFIP1, TNFRSF21, CYB5R4, C12orf4, VPS18, SLC44A4, TSPAN14, VMP1, SLC15A4, MOSPD2
BP	GO:0044802	0.000361645	2.12299	14.6152	29	721	single-organism membrane organization	0.0218964	ATP2A2, CAV2, CDH1, CLTC, ACSL3, HSP90AA1, NMT1, PPP2CA, PPP2R2A, PPP3R1, EZR, YWHAB, SLMAP, STX7, NUMB, WASL, STX6, RAB10, ARL6IP1, SNAPIN, ZMYND8, FNBP1L, VPS18, MPP5, TMEM43, TSPAN14, MAL2, FCHO2, CHMP4B
BP	GO:0015031	0.000376045	1.68769	38.7981	60	1914	protein transport	0.0224687	ACTL6A, ARF4, PTTG1IP, CD58, CDH1, CLTC, ACSL3, GPI, HIF1A, HNMT, AGFG1, HSP90AA1, IRS1, TNPO1, PCSK5, MED1, CTSA, PPP3CA, PPP3R1, PSEN1, RAB5A, SOX4, SREBF2, TFRC, UBE2D3, UGCG, EZR, YWHAB, ARHGEF5, STX7, DYRK2, AP1G2, BAG3, G3BP2, PDCD6IP, STX6, SEC23A, IPO7, RAB10, AP3M2, GPN1, TRAK1, ARL6IP1, EHBP1, TNPO3, SNAPIN, FBXO7, ARFIP1, TNFRSF21, CNIH4, CYB5R4, SLC15A3, C8orf4, VPS18, MLPH, SLC15A4, …
BP	GO:0046903	0.000381869	1.77576	29.879	49	1474	secretion	0.0225203	ADAM10, ATP2A2, B2M, DDR1, CD58, CRY1, CTSB, DYNC1H1, ACSL3, GLA, GPI, HIF1A, HSP90AA1, IRS1, NRAS, PAFAH1B2, PCSK5, SERPINA1, MED1, CTSA, PPP3CA, PSEN1, PSMD1, PSMD2, RAB5A, SDC1, SOX4, EZR, TAGLN2, PHACTR2, PDCD6IP, ATP6AP2, PSMD14, CAP1, PGRMC1, RAB10, ENDOD1, SNAPIN, OSTF1, ARFIP1, TNFRSF21, CYB5R4, C12orf4, VPS18, SLC44A4, TSPAN14, VMP1, SLC15A4, MOSPD2
BP	GO:0008105	0.000405232	13.9645	0.364872	4	18	asymmetric protein localization	0.0231859	ARF4, CELSR1, RAB10, MPP5
BP	GO:0032386	0.000406923	2.37742	9.87182	22	487	regulation of intracellular transport	0.0231859	ACTL6A, ATP2A2, CDH1, HNMT, PPP1R12A, MED1, PPP3CA, PPP3R1, MAP2K1, PSEN1, RAB5A, SOX4, SREBF2, UBE2D3, UGCG, EZR, DYRK2, BAG3, G3BP2, C8orf4, C12orf4, UBAC2
BP	GO:0032472	0.000409695	Inf	0.0405414	2	2	Golgi calcium ion transport	0.0231859	ATP2C1, TMEM165
BP	GO:0022402	0.000413579	1.8235	26.0276	44	1284	cell cycle process	0.0231859	ACVR1, CAV2, SEPT7, CETN2, CKS2, CLTC, CSNK1A1, GADD45A, DYNC1H1, EIF4G2, EP300, HSP90AA1, MAX, MNAT1, PPP1R12A, NPAT, MED1, PPP2CA, PPP2R2A, PPP3CA, MAP2K1, PSMD1, PSMD2, SMARCA4, SOX4, ADAM17, TTK, UBE2D1, EZR, WEE1, CCNK, WASL, H2AFY, PDCD6IP, PSMD14, ARPP19, SUGT1, FBXO7, TAOK3, C8orf4, CNOT6, CENPU, NAA50, CHMP4B
BP	GO:0007009	0.000423623	2.92974	5.47308	15	270	plasma membrane organization	0.0234492	ATP2A2, CAV2, CDH1, CLTC, ACSL3, EZR, SLMAP, STX7, NUMB, WASL, RAB10, FNBP1L, MPP5, TSPAN14, FCHO2
BP	GO:0015871	0.000428603	29.2532	0.162165	3	8	choline transport	0.0234492	PSEN1, SLC44A1, SLC44A4
BP	GO:0002263	0.000434581	2.15848	13.3584	27	659	cell activation involved in immune response	0.0234932	ADAM10, B2M, CD58, CTSB, DYNC1H1, GLA, GPI, HSP90AA1, NRAS, PAFAH1B2, SERPINA1, CTSA, PSEN1, PSMD1, PSMD2, TFRC, ATP6AP2, PSMD14, CAP1, PGRMC1, RAB10, OSTF1, C8orf4, C12orf4, TSPAN14, SLC15A4, MOSPD2
BP	GO:0042886	0.000442414	1.66902	39.8724	61	1967	amide transport	0.0236353	ACTL6A, ARF4, PTTG1IP, CD58, CDH1, CLTC, ACSL3, GPI, HIF1A, HNMT, AGFG1, HSP90AA1, IRS1, TNPO1, PCSK5, MED1, CTSA, PPP3CA, PPP3R1, PSEN1, RAB5A, SOX4, SREBF2, TFRC, UBE2D3, UGCG, EZR, YWHAB, ARHGEF5, STX7, DYRK2, AP1G2, BAG3, G3BP2, PDCD6IP, STX6, SEC23A, IPO7, RAB10, AP3M2, GPN1, TRAK1, ARL6IP1, EHBP1, TNPO3, SNAPIN, FBXO7, ARFIP1, TNFRSF21, CNIH4, CYB5R4, SLC15A3, C8orf4, VPS18, MLPH, SLC25A32,…
BP	GO:0038093	0.000456048	3.04034	4.92578	14	243	Fc receptor signaling pathway	0.0238522	ACTG1, FOS, HSP90AA1, NCK1, NRAS, PPP3CA, PPP3R1, PSMD1, PSMD2, UBE2D1, WASL, PSMD14, ARPC1A, NCKAP1
BP	GO:0043618	0.000456979	4.31247	2.27032	9	112	regulation of transcription from RNA polymerase II promoter in response to stress	0.0238522	EP300, HIF1A, NCK1, PSMD1, PSMD2, UBE2D1, UBE2D3, BAG3, PSMD14
BP	GO:0010638	0.000467312	2.21851	12.0205	25	593	positive regulation of organelle organization	0.0241144	ACTL6A, SEPT7, DNMT1, GMFB, HIF1A, HNMT, NCK1, NMT1, PPP3R1, SDC1, SREBF2, UBE2D3, UGCG, YWHAB, ARHGEF5, WASL, H2AFY, PDCD6IP, ARPC1A, NCKAP1, SEPT9, FBXO7, ARFIP1, CNOT6, PIP4K2C
BP	GO:0030030	0.000479217	1.80927	26.21	44	1293	cell projection organization	0.0244509	ARF4, B2M, KLF5, DDR1, SEPT7, CDH1, CETN2, CTNNA1, CUX1, DGUOK, DYNC1H1, BLOC1S1, HSP90AA1, TNPO1, LAMB2, CAPRIN1, NCK1, NRAS, PPP3CA, MAP2K1, PSEN1, RAB5A, EZR, WEE1, STK24, ENC1, NUMB, WASL, FEZ2, PDLIM5, NCKAP1, SEPT9, RAB10, CAMSAP2, SNAPIN, ZMYND8, FBXO7, TBC1D7, EPS8L1, FNBP1L, FGD6, RTN4, TANC1, FRYL
BP	GO:0002682	0.000487831	1.78477	27.8114	46	1372	regulation of immune system process	0.0246138	ACTG1, ACVR2A, ADAM10, AHR, B2M, CTSB, CXADR, EFNB2, EP300, FOS, GPI, HIF1A, HLA-A, HLA-B, HLA-F, HSP90AA1, NCK1, NRAS, MED1, PPP3CA, PPP3R1, PSEN1, PSMD1, PSMD2, PTPRE, ADAM17, TFRC, UBE2D1, UBE2D3, EZR, STX7, WASL, NMI, TJP2, PSMD14, ARPC1A, NCKAP1, ZBTB1, FBXO7, LSM14A, TNFRSF21, SPG21, PPP2R3C, TAPBPL, C8orf4, C12orf4
BP	GO:0033962	0.000505142	13.0327	0.385143	4	19	cytoplasmic mRNA processing body assembly	0.0252072	DYNC1H1, LSM14A, CNOT6, PATL1
BP	GO:0048523	0.000511118	1.49261	84.9342	112	4190	negative regulation of cellular process	0.0252281	ACVR1, ADAM10, AHR, ARF4, B2M, KLF5, PTTG1IP, DDR1, CAPZA2, CAST, CAV2, CDH1, CEACAM5, CLTC, CRY1, CSNK1A1, CTNNA1, CUX1, GADD45A, DGUOK, DNMT1, EFNB2, EIF4G2, EP300, GLA, GMFB, GPI, HDGF, HIF1A, HOXB3, HPGD, IRS1, CAPRIN1, MNAT1, MYO1D, NAB1, NCK1, NPAT, SERPINA1, MED1, CTSA, PPP2CA, PPP3CA, MAP2K1, PSEN1, PSMD1, PSMD2, PTPRE, RNASEL, SMARCA4, SOX4, SREBF2, ADAM17, TTK, UBE2D1, UBE2D3, EZR, YWHA…
BP	GO:0032768	0.000553957	6.5439	1.0338	6	51	regulation of monooxygenase activity	0.0265338	ACVR2A, GCH1, GLA, HIF1A, HSP90AA1, WASL
BP	GO:0030036	0.000558048	2.22845	11.4732	24	566	actin cytoskeleton organization	0.0265338	ACTG1, CAPZA2, CTNNA1, CXADR, EPB41L1, GMFB, ATXN3, NCK1, EZR, CORO2A, ARHGEF5, WASL, TMSB10, CELSR1, PDCD6IP, CAP1, ARPC1A, MAP3K2, NCKAP1, ATP2C1, ARFIP1, FGD6, EPB41L4A, FRYL
BP	GO:0044843	0.000558449	2.97444	5.02713	14	248	cell cycle G1/S phase transition	0.0265338	ACVR1, GADD45A, EP300, MAX, MNAT1, NPAT, PPP3CA, SMARCA4, SOX4, ADAM17, WEE1, FBXO7, C8orf4, CNOT6
BP	GO:0019538	0.000560944	1.45757	109.381	138	5396	protein metabolic process	0.0265338	ACTL6A, ACVR1, ACVR2A, ADAM10, ARF4, B2M, PTTG1IP, DDR1, CAPN2, CAST, CAV2, CBFB, CEACAM5, CKS2, CPD, CRY1, CSNK1A1, CTSB, CUX1, GADD45A, DGUOK, DNMT1, EIF4G2, EP300, BLOC1S1, GMFB, GPI, GTF2H1, HCCS, HIF1A, HSP90AA1, IRS1, CAPRIN1, ATXN3, MMP7, MNAT1, PPP1R12A, NCK1, NMT1, NRAS, PCSK5, SERPINA1, MED1, CTSA, PPP2CA, PPP2R2A, PPP3CA, PPP3R1, MAP2K1, PSEN1, PSMD1, PSMD2, PTPRE, RNASEL, SOX4, ADAM17…
BP	GO:2000785	0.000570075	8.44461	0.689203	5	34	regulation of autophagosome assembly	0.0266877	RAB5A, FEZ2, UBQLN2, PIP4K2C, CHMP4B
BP	GO:0015833	0.000576135	1.65534	39.4467	60	1946	peptide transport	0.0266962	ACTL6A, ARF4, PTTG1IP, CD58, CDH1, CLTC, ACSL3, GPI, HIF1A, HNMT, AGFG1, HSP90AA1, IRS1, TNPO1, PCSK5, MED1, CTSA, PPP3CA, PPP3R1, PSEN1, RAB5A, SOX4, SREBF2, TFRC, UBE2D3, UGCG, EZR, YWHAB, ARHGEF5, STX7, DYRK2, AP1G2, BAG3, G3BP2, PDCD6IP, STX6, SEC23A, IPO7, RAB10, AP3M2, GPN1, TRAK1, ARL6IP1, EHBP1, TNPO3, SNAPIN, FBXO7, ARFIP1, TNFRSF21, CNIH4, CYB5R4, SLC15A3, C8orf4, VPS18, MLPH, SLC15A4, …
BP	GO:0045321	0.000585634	1.84084	23.3316	40	1151	leukocyte activation	0.0268623	ADAM10, AHR, B2M, CBFB, CD58, CTSB, CXADR, DYNC1H1, EFNB2, EP300, GLA, GPI, HSP90AA1, NCK1, NRAS, PAFAH1B2, SERPINA1, CTSA, PPP3CA, PSEN1, PSMD1, PSMD2, PTPRE, SOX4, ADAM17, TFRC, ATP6AP2, PSMD14, CAP1, PGRMC1, RAB10, ZBTB1, FBXO7, OSTF1, TNFRSF21, PPP2R3C, C12orf4, TSPAN14, SLC15A4, MOSPD2
BP	GO:0033036	0.000612921	1.55844	56.6363	80	2794	macromolecule localization	0.0273359	ACTL6A, ARF4, PTTG1IP, CD58, CDH1, CLTC, CRY1, CTNNA1, ACSL3, GPI, HIF1A, HNMT, AGFG1, HSP90AA1, IRS1, TNPO1, ATXN3, NMT1, NRAS, PCSK5, MED1, CTSA, PPP3CA, PPP3R1, PSEN1, RAB5A, SOX4, SREBF2, TFRC, TTK, UBE2D3, UGCG, EZR, YWHAB, SLMAP, ARHGEF5, STX7, DYRK2, APOL1, NUMB, AP1G2, WASL, BAG3, H2AFY, CELSR1, G3BP2, PDCD6IP, DNAJB6, STX6, SEC23A, IPO7, RAB10, AP3M2, GPN1, TRAK1, ARL6IP1, EHBP1, MMD, TN…
BP	GO:0046847	0.000615686	6.40125	1.05408	6	52	filopodium assembly	0.0273359	RAB5A, EZR, WASL, ZMYND8, FNBP1L, FGD6
BP	GO:0002376	0.000619528	1.56478	54.9133	78	2709	immune system process	0.0273359	ACTG1, ACVR2A, ADAM10, AHR, B2M, CAPZA2, CBFB, CD58, CEACAM5, CHD2, CLTC, CTSB, CXADR, DYNC1H1, EFNB2, EP300, FOS, GCH1, GLA, GPI, HIF1A, HLA-A, HLA-B, HLA-F, HOXB3, HSP90AA1, LY75, MYO1E, NCK1, NRAS, PAFAH1B2, SERPINA1, MED1, CTSA, PPP3CA, PPP3R1, MAP2K1, PSEN1, PSMD1, PSMD2, PTPRE, RNASEL, SDC1, SOX4, ADAM17, TFRC, UBE2D1, UBE2D3, EZR, ARHGEF5, STX7, APOL1, WASL, NMI, PNMA1, TJP2, ATP6AP2, PSMD…
BP	GO:0006796	0.000626835	1.54409	60.1836	84	2969	phosphate-containing compound metabolic process	0.0273359	ACVR1, ACVR2A, ADAM10, DDR1, CAV2, CDS1, CKS2, COX7B, CRY1, CSNK1A1, CUX1, GADD45A, DGUOK, ACSL3, FDFT1, GCH1, GMFB, GPD2, GPI, GTF2H1, HIF1A, HSP90AA1, IRS1, MNAT1, MYO1D, PPP1R12A, NCK1, NRAS, MED1, PPP2CA, PPP2R2A, PPP3CA, PPP3R1, MAP2K1, PSEN1, PSMD1, PSMD2, PTPRE, RAB5A, RNASEL, SULT1C2, ADAM17, TALDO1, TTK, EZR, WEE1, YWHAB, ARHGEF5, STK24, DYRK2, PEA15, CCNK, TJP2, MAP4K4, H2AFY, ATP6AP2, …
BP	GO:0048519	0.000638672	1.46844	93.7316	121	4624	negative regulation of biological process	0.0273359	ACVR1, ADAM10, AHR, ARF4, ATP2A2, B2M, KLF5, PTTG1IP, DDR1, CAPZA2, CAST, CAV2, CDH1, CEACAM5, CLTC, CRY1, CSNK1A1, CTNNA1, CUX1, GADD45A, DGUOK, DNMT1, EFNB2, EIF4G2, EP300, GLA, GMFB, GPI, HDGF, HIF1A, HOXB3, HPGD, IRS1, CAPRIN1, MAX, MNAT1, MYO1D, NAB1, NCK1, NPAT, SERPINA1, MED1, CTSA, PPP2CA, PPP2R2A, PPP3CA, MAP2K1, PSEN1, PSMD1, PSMD2, PTPRE, RNASEL, SMARCA4, SOX4, SREBF2, ADAM17, TTK, UBE…
BP	GO:0031331	0.000642446	2.6101	6.93257	17	342	positive regulation of cellular catabolic process	0.0273359	PTTG1IP, CSNK1A1, HIF1A, IRS1, PAFAH1B2, PSEN1, PSMD1, PSMD2, UBE2D1, EZR, PSMD14, FBXO7, UBQLN2, ANKIB1, PIP4K2C, SH3D19, RAB12
BP	GO:1904591	0.000642601	4.58182	1.90544	8	94	positive regulation of protein import	0.0273359	CDH1, MED1, PPP3CA, PPP3R1, PSEN1, ARHGEF5, BAG3, C8orf4
BP	GO:0033365	0.000644119	1.94831	18.1017	33	893	protein localization to organelle	0.0273359	ACTL6A, ARF4, PTTG1IP, CDH1, HNMT, HSP90AA1, TNPO1, NMT1, NRAS, MED1, PPP3CA, PPP3R1, PSEN1, SREBF2, TTK, UBE2D3, UGCG, EZR, YWHAB, DYRK2, BAG3, H2AFY, G3BP2, IPO7, RAB10, GPN1, TNPO3, FBXO7, C8orf4, RTN4, CHMP4B, UBAC2, TIMM23
BP	GO:0006656	0.000654164	8.16261	0.709474	5	35	phosphatidylcholine biosynthetic process	0.0275052	CDS1, ACSL3, SLC44A1, SLC44A4, ABHD3
BP	GO:0044257	0.000673161	2.12421	13.034	26	643	cellular protein catabolic process	0.0280443	PTTG1IP, CAPN2, CSNK1A1, CTSB, ATXN3, CTSA, PSEN1, PSMD1, PSMD2, UBE2A, UBE2D1, UBE2D3, UBE3A, EZR, ENC1, PDCD6IP, PSMD14, FBXO7, UBQLN2, ANKIB1, RNF111, RMND5A, TBL1XR1, USP38, CHMP4B, RAB12
BP	GO:0031396	0.000679776	2.9113	5.12848	14	253	regulation of protein ubiquitination	0.0280624	PTTG1IP, CRY1, HSP90AA1, PSEN1, PSMD1, PSMD2, SOX4, UBE2D1, UBE3A, NMI, PSMD14, TBC1D7, RNF111, ARRDC3
BP	GO:0050790	0.000703662	1.59743	46.5212	68	2295	regulation of catalytic activity	0.0287867	ACVR2A, ARF4, CAST, CAV2, CKS2, CTSB, GADD45A, GCH1, GLA, GMFB, GPI, GTF2H1, HIF1A, AGFG1, HSP90AA1, IRS1, MNAT1, MYO1D, PPP1R12A, NCK1, SERPINA1, CTSA, PPP2CA, PPP2R2A, PPP2R5E, MAP2K1, PSEN1, PSMD1, PSMD2, ADAM17, UBE2D1, YWHAB, ARHGEF5, PEA15, CCNK, ASAP2, WASL, BAG3, H2AFY, PHACTR2, DNAJB6, PSMD14, WFDC2, CAP1, IPO7, PTGES3, MAP3K2, ARPP19, SUGT1, STK38, PPP6R1, ARL6IP1, MMD, FBXO7, APH1A, TB…
BP	GO:0034314	0.000747204	7.89881	0.729744	5	36	Arp2/3 complex-mediated actin nucleation	0.0302951	GMFB, WASL, ARPC1A, NCKAP1, ARFIP1
BP	GO:0030029	0.000754082	2.10645	13.1354	26	648	actin filament-based process	0.0303034	ACTG1, CAPZA2, CTNNA1, CXADR, EPB41L1, GMFB, ATXN3, MYO1E, NCK1, EZR, CORO2A, ARHGEF5, WASL, TMSB10, CELSR1, PDCD6IP, CAP1, ARPC1A, MAP3K2, NCKAP1, ATP2C1, ARFIP1, FNBP1L, FGD6, EPB41L4A, FRYL
BP	GO:0051170	0.000768825	2.75399	5.79741	15	286	nuclear import	0.0306248	PTTG1IP, CDH1, TNPO1, MED1, PPP3CA, PPP3R1, PSEN1, SNRPD1, DYRK2, BAG3, G3BP2, IPO7, GPN1, TNPO3, C8orf4
BP	GO:0050776	0.000775605	1.90603	19.0544	34	940	regulation of immune response	0.0306263	ACTG1, B2M, CTSB, CXADR, EP300, FOS, HLA-A, HLA-B, HLA-F, HSP90AA1, NCK1, NRAS, MED1, PPP3CA, PPP3R1, PSEN1, PSMD1, PSMD2, TFRC, UBE2D1, UBE2D3, EZR, STX7, WASL, NMI, PSMD14, ARPC1A, NCKAP1, ZBTB1, LSM14A, TNFRSF21, SPG21, PPP2R3C, C12orf4
BP	GO:0060491	0.000837673	3.60593	2.97979	10	147	regulation of cell projection assembly	0.0325671	KLF5, SEPT7, RAB5A, WASL, NCKAP1, SEPT9, ZMYND8, TBC1D7, EPS8L1, FNBP1L
BP	GO:0006955	0.0008391	1.63261	39.2035	59	1934	immune response	0.0325671	ACTG1, ADAM10, B2M, CAPZA2, CD58, CTSB, CXADR, DYNC1H1, EP300, FOS, GCH1, GLA, GPI, HLA-A, HLA-B, HLA-F, HSP90AA1, LY75, NCK1, NRAS, PAFAH1B2, SERPINA1, MED1, CTSA, PPP3CA, PPP3R1, PSEN1, PSMD1, PSMD2, RNASEL, ADAM17, TFRC, UBE2D1, UBE2D3, EZR, STX7, APOL1, WASL, NMI, PNMA1, ATP6AP2, PSMD14, CAP1, IPO7, ARPC1A, NCKAP1, PGRMC1, RAB10, ZBTB1, LSM14A, OSTF1, TNFRSF21, SPG21, PPP2R3C, C8orf4, C12orf4…
BP	GO:0002479	0.000871261	4.98684	1.54057	7	76	antigen processing and presentation of exogenous peptide antigen via MHC class I, TAP-dependent	0.0331895	B2M, HLA-A, HLA-B, HLA-F, PSMD1, PSMD2, PSMD14
BP	GO:0051656	0.000876896	2.39234	8.4326	19	416	establishment of organelle localization	0.0331895	ATP2A2, DYNC1H1, BLOC1S1, HIF1A, SERPINA1, PSEN1, RAB5A, EZR, WASL, SEC23A, AP3M2, PPP6R1, TRAK1, SNAPIN, FNBP1L, MREG, C12orf4, FCHO2, CHMP4B
BP	GO:0022607	0.000879437	1.553	52.947	75	2612	cellular component assembly	0.0331895	ACTG1, KLF5, CAPZA2, CAV2, SEPT7, CDH1, CETN2, CLTC, CSNK1A1, CTNNA1, DYNC1H1, EP300, ACSL3, GCH1, GMFB, GTF2H1, HCCS, AGFG1, HSP90AA1, TNPO1, LAMA3, MAX, MNAT1, NCK1, SERPINA1, PSEN1, RAB5A, SDC1, SMARCA4, SNRPD1, TAF4, TJP1, TPBG, EZR, YWHAB, ARHGEF5, STX7, WASL, H2AFY, FEZ2, G3BP2, PDCD6IP, DNAJB6, SEC23A, ARPC1A, PDLIM5, PTGES3, NCKAP1, SEPT9, CPSF6, PPP6R1, ZBTB1, DHX30, DKK1, ARL6IP1, ZMYND…
BP	GO:0048856	0.000884371	1.43876	106.685	134	5263	anatomical structure development	0.0331895	ACTG1, ACTL6A, ACVR1, ACVR2A, ADAM10, AHR, ARF4, ATP2A2, B2M, KLF5, DDR1, CAPN2, CAV2, CBFB, SEPT7, CDH1, CEACAM5, CHD2, CLTC, COX7B, CSNK1A1, CTNNA1, CTSB, CUX1, CXADR, DGUOK, DNMT1, EFNB2, EP300, ACSL3, FOS, BLOC1S1, GMFB, GPD2, GPI, HCCS, HIF1A, HNMT, HOXB3, HPGD, AGFG1, LAMA3, LAMB2, LIPA, CAPRIN1, MAX, ATXN3, MNAT1, MYO1D, MYO1E, NAB1, NCK1, NMT1, NRAS, PAFAH1B2, PCSK5, MED1, PPP2CA, PPP3CA,…
BP	GO:0031175	0.000918915	1.96754	16.2368	30	801	neuron projection development	0.0340138	ARF4, B2M, DDR1, CDH1, CTNNA1, CUX1, DGUOK, BLOC1S1, LAMB2, CAPRIN1, NCK1, NRAS, PPP3CA, MAP2K1, PSEN1, EZR, WEE1, STK24, ENC1, NUMB, WASL, FEZ2, PDLIM5, RAB10, CAMSAP2, SNAPIN, ZMYND8, FBXO7, RTN4, FRYL
BP	GO:0002366	0.000921316	2.07521	13.3178	26	657	leukocyte activation involved in immune response	0.0340138	ADAM10, B2M, CD58, CTSB, DYNC1H1, GLA, GPI, HSP90AA1, NRAS, PAFAH1B2, SERPINA1, CTSA, PSEN1, PSMD1, PSMD2, TFRC, ATP6AP2, PSMD14, CAP1, PGRMC1, RAB10, OSTF1, C12orf4, TSPAN14, SLC15A4, MOSPD2
BP	GO:0051640	0.000942797	2.26712	9.83128	21	485	organelle localization	0.0345261	ATP2A2, DYNC1H1, BLOC1S1, HIF1A, SERPINA1, PSEN1, RAB5A, EZR, STX7, WASL, SEC23A, AP3M2, PPP6R1, TRAK1, SNAPIN, FNBP1L, ARL8B, MREG, C12orf4, FCHO2, CHMP4B
BP	GO:1901988	0.000957285	3.09608	4.13522	12	204	negative regulation of cell cycle phase transition	0.0347763	GADD45A, EP300, PSMD1, PSMD2, SMARCA4, SOX4, TTK, H2AFY, PSMD14, FBXO7, TAOK3, CNOT6
BP	GO:0051146	0.000971288	2.93117	4.72307	13	233	striated muscle cell differentiation	0.0350049	ACTG1, ACVR1, CAPN2, CAV2, CEACAM5, CXADR, EFNB2, PPP3CA, SDC1, SGCB, PDLIM5, DKK1, TANC1
BP	GO:0006793	0.000985349	1.51345	61.9472	85	3056	phosphorus metabolic process	0.0352321	ACVR1, ACVR2A, ADAM10, DDR1, CAV2, CDS1, CKS2, COX7B, CRY1, CSNK1A1, CUX1, GADD45A, DGUOK, ACSL3, FDFT1, GCH1, GMFB, GPD2, GPI, GTF2H1, HIF1A, HSP90AA1, IRS1, MNAT1, MYO1D, PPP1R12A, NCK1, NRAS, MED1, PPP2CA, PPP2R2A, PPP3CA, PPP3R1, MAP2K1, PSEN1, PSMD1, PSMD2, PTPRE, RAB5A, RNASEL, SULT1C2, ADAM17, TALDO1, TTK, EZR, WEE1, YWHAB, ARHGEF5, STK24, DYRK2, PEA15, CCNK, TJP2, MAP4K4, H2AFY, ATP6AP2, …
BP	GO:0061418	0.00101726	4.84576	1.58111	7	78	regulation of transcription from RNA polymerase II promoter in response to hypoxia	0.036089	EP300, HIF1A, PSMD1, PSMD2, UBE2D1, UBE2D3, PSMD14
BP	GO:0051650	0.00105017	2.9044	4.76361	13	235	establishment of vesicle localization	0.0369677	ATP2A2, BLOC1S1, SERPINA1, PSEN1, RAB5A, WASL, SEC23A, AP3M2, PPP6R1, SNAPIN, FNBP1L, MREG, FCHO2
BP	GO:0006509	0.00108593	7.20052	0.790557	5	39	membrane protein ectodomain proteolysis	0.0374991	ADAM10, PSEN1, ADAM17, APH1A, SH3D19
BP	GO:0042590	0.00109713	4.77816	1.60138	7	79	antigen processing and presentation of exogenous peptide antigen via MHC class I	0.0374991	B2M, HLA-A, HLA-B, HLA-F, PSMD1, PSMD2, PSMD14
BP	GO:0006606	0.001104	2.75885	5.392	14	266	protein import into nucleus	0.0374991	PTTG1IP, CDH1, TNPO1, MED1, PPP3CA, PPP3R1, PSEN1, DYRK2, BAG3, G3BP2, IPO7, GPN1, TNPO3, C8orf4
BP	GO:0044744	0.001104	2.75885	5.392	14	266	protein targeting to nucleus	0.0374991	PTTG1IP, CDH1, TNPO1, MED1, PPP3CA, PPP3R1, PSEN1, DYRK2, BAG3, G3BP2, IPO7, GPN1, TNPO3, C8orf4
BP	GO:0031324	0.00110656	1.56554	47.3118	68	2334	negative regulation of cellular metabolic process	0.0374991	AHR, KLF5, CAST, CRY1, CUX1, GADD45A, DNMT1, EIF4G2, EP300, GLA, GMFB, GPI, HDGF, HIF1A, HOXB3, CAPRIN1, MYO1D, NAB1, NCK1, NPAT, SERPINA1, MED1, CTSA, PPP2CA, PPP3CA, MAP2K1, PSEN1, PSMD1, PSMD2, SMARCA4, SOX4, SREBF2, UBE2D1, UBE2D3, EZR, YWHAB, ZNF217, ENC1, UBA3, NMI, BAG3, H2AFY, FEZ2, DNAJB6, ZNF263, TSHZ1, PSMD14, WFDC2, C1D, ARPP19, PPP1R13L, STK38, ZBTB1, DKK1, ARL6IP1, RYBP, ZMYND8, FBX…
BP	GO:0006898	0.00112085	2.55298	6.64878	16	328	receptor-mediated endocytosis	0.0375991	B2M, CAV2, CLTC, HSP90AA1, LIPA, RAB5A, TFRC, EZR, APOL1, WASL, CAP1, DKK1, UBQLN2, FNBP1L, TMPRSS4, FCHO2
BP	GO:0048468	0.0011343	1.62749	37.1764	56	1834	cell development	0.0375991	ACTG1, ACVR1, ARF4, ATP2A2, B2M, KLF5, DDR1, CAV2, CBFB, CDH1, CTNNA1, CUX1, CXADR, DGUOK, EP300, BLOC1S1, HIF1A, HOXB3, AGFG1, LAMB2, CAPRIN1, MYO1E, NCK1, NRAS, MED1, PPP3CA, PPP3R1, MAP2K1, PSEN1, SDC1, SGCB, SOX4, TJP1, EZR, WEE1, STK24, ENC1, NUMB, WASL, TJP2, SLC4A7, FEZ2, PDLIM5, RAB10, DKK1, CAMSAP2, MMD, SNAPIN, ZMYND8, FBXO7, TNFRSF21, CYB5R4, C1GALT1, RTN4, MPP5, FRYL
BP	GO:0000082	0.00113435	2.8781	4.80415	13	237	G1/S transition of mitotic cell cycle	0.0375991	ACVR1, GADD45A, EP300, MAX, MNAT1, NPAT, PPP3CA, SMARCA4, SOX4, ADAM17, WEE1, FBXO7, CNOT6
BP	GO:0044839	0.0011785	2.86513	4.82442	13	238	cell cycle G2/M phase transition	0.0385016	CETN2, DYNC1H1, HSP90AA1, MNAT1, PPP1R12A, PPP2R2A, PSMD1, PSMD2, WEE1, H2AFY, PSMD14, ARPP19, TAOK3
BP	GO:0060576	0.00120694	18.2798	0.222977	3	11	intestinal epithelial cell development	0.0385016	KLF5, HIF1A, C1GALT1
BP	GO:0051088	0.00121257	97.241	0.060812	2	3	PMA-inducible membrane protein ectodomain proteolysis	0.0385016	ADAM10, ADAM17
BP	GO:0099518	0.00122073	6.99436	0.810827	5	40	vesicle cytoskeletal trafficking	0.0385016	BLOC1S1, WASL, AP3M2, SNAPIN, FNBP1L
BP	GO:0009896	0.00122115	2.38213	8.00692	18	395	positive regulation of catabolic process	0.0385016	PTTG1IP, CSNK1A1, HIF1A, IRS1, ATXN3, PAFAH1B2, PSEN1, PSMD1, PSMD2, UBE2D1, EZR, PSMD14, FBXO7, UBQLN2, ANKIB1, PIP4K2C, SH3D19, RAB12
BP	GO:0030163	0.00122477	1.95146	15.7909	29	779	protein catabolic process	0.0385016	PTTG1IP, CAPN2, CSNK1A1, CTSB, HSP90AA1, ATXN3, CTSA, PSEN1, PSMD1, PSMD2, UBE2A, UBE2D1, UBE2D3, UBE3A, EZR, ENC1, PDCD6IP, PSMD14, FBXO7, UBQLN2, ANKIB1, RNF111, RMND5A, TBL1XR1, USP38, CHMP4B, SH3D19, RAB12, UBAC2
BP	GO:1902593	0.00122846	2.72588	5.45281	14	269	single-organism nuclear import	0.0385016	PTTG1IP, CDH1, TNPO1, MED1, PPP3CA, PPP3R1, PSEN1, DYRK2, BAG3, G3BP2, IPO7, GPN1, TNPO3, C8orf4
BP	GO:0007399	0.0012294	1.58135	43.2171	63	2132	nervous system development	0.0385016	ACTL6A, ARF4, B2M, DDR1, CDH1, COX7B, CTNNA1, CUX1, DGUOK, EFNB2, EP300, ACSL3, FOS, BLOC1S1, GMFB, HIF1A, HNMT, HOXB3, LAMB2, CAPRIN1, ATXN3, MNAT1, MYO1D, NAB1, NCK1, NRAS, PAFAH1B2, MED1, PPP3CA, PPP3R1, MAP2K1, PSEN1, SLC5A3, SMARCA4, SOX4, TPBG, UBE3A, EZR, WEE1, STK24, ENC1, NUMB, WASL, SLC4A7, BAG3, CELSR1, FEZ2, ATP6AP2, PDLIM5, NCKAP1, RAB10, DKK1, CAMSAP2, MMD, SNAPIN, ZMYND8, FBXO7, TN…
BP	GO:0048002	0.00124118	3.18092	3.68926	11	182	antigen processing and presentation of peptide antigen	0.0386041	B2M, CLTC, DYNC1H1, HLA-A, HLA-B, HLA-F, PSMD1, PSMD2, PSMD14, SEC23A, TAPBPL
BP	GO:1903829	0.00127363	2.44122	7.37853	17	364	positive regulation of cellular protein localization	0.0393439	ACTL6A, CDH1, ACSL3, HNMT, NMT1, MED1, PPP3CA, PPP3R1, PSEN1, SREBF2, UBE2D3, UGCG, EZR, YWHAB, BAG3, C8orf4, RTN4
BP	GO:0051130	0.00129267	1.78344	22.7437	38	1122	positive regulation of cellular component organization	0.0395953	ACTL6A, B2M, SEPT7, CUX1, DNMT1, ACSL3, GMFB, GTF2H1, HIF1A, HNMT, CAPRIN1, NCK1, NMT1, PPP3R1, MAP2K1, PSEN1, SDC1, SREBF2, TPBG, UBE2D3, UGCG, EZR, YWHAB, ARHGEF5, ENC1, WASL, H2AFY, PDCD6IP, ARPC1A, NCKAP1, SEPT9, ZMYND8, FBXO7, ARFIP1, EPS8L1, FNBP1L, CNOT6, PIP4K2C
BP	GO:0006605	0.00129921	2.0218	13.6422	26	673	protein targeting	0.0395953	ACTL6A, PTTG1IP, CDH1, HNMT, HSP90AA1, TNPO1, MED1, PPP3CA, PPP3R1, PSEN1, SREBF2, UBE2D3, UGCG, YWHAB, DYRK2, BAG3, G3BP2, IPO7, GPN1, TRAK1, ARL6IP1, TNPO3, FBXO7, C8orf4, CHMP4B, TIMM23
BP	GO:0000079	0.0013666	4.58618	1.6622	7	82	regulation of cyclin-dependent protein serine/threonine kinase activity	0.0413716	CKS2, GADD45A, GTF2H1, MNAT1, ADAM17, CCNK, FBXO7
BP	GO:1903320	0.00146197	2.67262	5.55417	14	274	regulation of protein modification by small protein conjugation or removal	0.0433981	PTTG1IP, CRY1, HSP90AA1, PSEN1, PSMD1, PSMD2, SOX4, UBE2D1, UBE3A, NMI, PSMD14, TBC1D7, RNF111, ARRDC3
BP	GO:0032268	0.00146442	1.55424	46.0955	66	2274	regulation of cellular protein metabolic process	0.0433981	ACVR1, ACVR2A, PTTG1IP, CAST, CAV2, CKS2, CRY1, CSNK1A1, GADD45A, DNMT1, EIF4G2, EP300, GMFB, GPI, GTF2H1, HSP90AA1, CAPRIN1, MNAT1, PPP1R12A, NCK1, SERPINA1, PPP2CA, PPP3CA, MAP2K1, PSEN1, PSMD1, PSMD2, SOX4, ADAM17, TTK, UBE2D1, UBE3A, EZR, YWHAB, ARHGEF5, ENC1, PEA15, CCNK, NMI, MAP4K4, H2AFY, DNAJB6, ATP6AP2, PSMD14, WFDC2, MAP3K2, ARPP19, STK38, PPP6R1, DKK1, ARL6IP1, MMD, FBXO7, LSM14A, UBQ…
BP	GO:0048013	0.00146706	4.52555	1.68247	7	83	ephrin receptor signaling pathway	0.0433981	ACTG1, ADAM10, EFNB2, NCK1, WASL, ARPC1A, APH1A
BP	GO:0002768	0.00147538	2.28032	8.81775	19	435	immune response-regulating cell surface receptor signaling pathway	0.0433981	ACTG1, EP300, FOS, HSP90AA1, NCK1, NRAS, PPP3CA, PPP3R1, PSEN1, PSMD1, PSMD2, UBE2D1, EZR, WASL, PSMD14, ARPC1A, NCKAP1, TNFRSF21, SPG21
BP	GO:1904951	0.00148133	2.17995	10.1962	21	503	positive regulation of establishment of protein localization	0.0433981	ACTL6A, CD58, CDH1, ACSL3, GPI, HIF1A, HNMT, NMT1, MED1, PPP3CA, PPP3R1, PSEN1, SOX4, SREBF2, UBE2D3, UGCG, EZR, YWHAB, ARHGEF5, BAG3, C8orf4
BP	GO:0051125	0.00149797	9.30563	0.506767	4	25	regulation of actin nucleation	0.0436045	GMFB, WASL, NCKAP1, ARFIP1
BP	GO:0007029	0.00152691	6.61546	0.851369	5	42	endoplasmic reticulum organization	0.0441635	CAV2, RAB10, ARL6IP1, RTN4, VMP1
BP	GO:0045618	0.00158519	16.2477	0.243248	3	12	positive regulation of keratinocyte differentiation	0.045074	MED1, NCOA3, H2AFY
BP	GO:0007219	0.00159369	3.29074	3.24331	10	160	Notch signaling pathway	0.045074	ADAM10, EP300, PSEN1, ADAM17, NUMB, DTX4, APH1A, C8orf4, PERP, TSPAN14
BP	GO:0032502	0.00159736	1.4044	114.833	141	5665	developmental process	0.045074	ACTG1, ACTL6A, ACVR1, ACVR2A, ADAM10, AHR, ARF4, ATP2A2, B2M, KLF5, DDR1, CAPN2, CAV2, CBFB, SEPT7, CDH1, CEACAM5, CHD2, CLTC, COX7B, CSNK1A1, CTNNA1, CTSB, CUX1, CXADR, DGUOK, DNMT1, EFNB2, EP300, ACSL3, FOS, BLOC1S1, GMFB, GPD2, GPI, HCCS, HIF1A, HNMT, HOXB3, HPGD, AGFG1, LAMA3, LAMB2, LIPA, CAPRIN1, MAX, ATXN3, MMP7, MNAT1, MYO1D, MYO1E, NAB1, NCK1, NMT1, NRAS, PAFAH1B2, PCSK5, MED1, PPP2CA, P…
BP	GO:0006897	0.00159809	1.98974	13.8449	26	683	endocytosis	0.045074	ACTG1, B2M, CAV2, CLTC, CSNK1A1, HSP90AA1, LIPA, LY75, MYO1E, NCK1, RAB5A, TFRC, UBE3A, EZR, APOL1, WASL, CAP1, ARPC1A, NCKAP1, DKK1, EHBP1, UBQLN2, SH3KBP1, FNBP1L, TMPRSS4, FCHO2
BP	GO:0072655	0.00160971	3.07194	3.81089	11	188	establishment of protein localization to mitochondrion	0.0451215	ACTL6A, HNMT, HSP90AA1, NMT1, PPP3R1, SREBF2, UBE2D3, UGCG, YWHAB, FBXO7, TIMM23
BP	GO:0071705	0.00164565	1.55015	45.4469	65	2242	nitrogen compound transport	0.045846	ACTL6A, ARF4, PTTG1IP, CD58, CDH1, CLTC, ACSL3, GPI, HIF1A, HNMT, AGFG1, HSP90AA1, IRS1, TNPO1, PCSK5, MED1, CTSA, PPP3CA, PPP3R1, PSEN1, RAB5A, SLC12A2, SOX4, SREBF2, TFRC, UBE2D3, UGCG, EZR, YWHAB, ARHGEF5, STX7, DYRK2, AP1G2, BAG3, G3BP2, PDCD6IP, SLC25A13, STX6, SEC23A, IPO7, RAB10, AP3M2, GPN1, TRAK1, ARL6IP1, EHBP1, SLC44A1, TNPO3, SNAPIN, FBXO7, ARFIP1, TNFRSF21, CNIH4, CYB5R4, SLC15A3, C8…
BP	GO:0000209	0.00167449	2.63146	5.63525	14	278	protein polyubiquitination	0.046232	CBFB, PSMD1, PSMD2, UBE2A, UBE2D1, UBE2D3, UBE3A, NMI, PSMD14, FBXO7, ANKIB1, RNF111, FBXO30, DTX3L
BP	GO:1904029	0.00168519	4.40896	1.72301	7	85	regulation of cyclin-dependent protein kinase activity	0.046232	CKS2, GADD45A, GTF2H1, MNAT1, ADAM17, CCNK, FBXO7
BP	GO:0006915	0.00169005	1.61409	35.3115	53	1742	apoptotic process	0.046232	ACVR1, AHR, ARF4, PTTG1IP, CAST, CEACAM5, CTNNA1, CTSB, GADD45A, EP300, GPI, HIF1A, HPGD, MAX, MNAT1, NCK1, NMT1, MED1, PPP2CA, PPP3R1, PSEN1, SOX4, ADAM17, UBE2D3, YWHAB, ARHGEF5, STK24, DYRK2, PEA15, TAX1BP1, PNMA1, MAP4K4, BAG3, PDCD6IP, DNAJB6, C1D, IVNS1ABP, NCKAP1, PPP1R13L, BLCAP, DKK1, ARL6IP1, RYBP, TNFRSF21, TOX3, SH3KBP1, APH1A, CCAR1, C8orf4, RTN4, PERP, SLTM, DEDD2
BP	GO:0048678	0.00170598	5.16239	1.27705	6	63	response to axon injury	0.0463884	ARF4, CTNNA1, LAMB2, MAX, MAP2K1, STK24
BP	GO:0070585	0.00175079	3.03724	3.85143	11	190	protein localization to mitochondrion	0.0470682	ACTL6A, HNMT, HSP90AA1, NMT1, PPP3R1, SREBF2, UBE2D3, UGCG, YWHAB, FBXO7, TIMM23
BP	GO:0001775	0.00175171	1.70337	26.3316	42	1299	cell activation	0.0470682	ACTG1, ADAM10, AHR, B2M, CBFB, CD58, CTSB, CXADR, DYNC1H1, EFNB2, EP300, GLA, GPI, HSP90AA1, NCK1, NRAS, PAFAH1B2, SERPINA1, CTSA, PPP3CA, PSEN1, PSMD1, PSMD2, PTPRE, SOX4, ADAM17, TFRC, ATP6AP2, PSMD14, CAP1, PGRMC1, RAB10, ZBTB1, FBXO7, OSTF1, TNFRSF21, PPP2R3C, C8orf4, C12orf4, TSPAN14, SLC15A4, MOSPD2
BP	GO:0002443	0.00179214	1.89831	16.1963	29	799	leukocyte mediated immunity	0.0477602	ADAM10, B2M, CD58, CTSB, DYNC1H1, GLA, GPI, HSP90AA1, NRAS, PAFAH1B2, SERPINA1, CTSA, PSEN1, PSMD1, PSMD2, ADAM17, TFRC, STX7, ATP6AP2, PSMD14, CAP1, PGRMC1, RAB10, ZBTB1, OSTF1, C12orf4, TSPAN14, SLC15A4, MOSPD2
BP	GO:0007166	0.0017985	1.51201	52.5619	73	2593	cell surface receptor signaling pathway	0.0477602	ACTG1, ACVR1, ACVR2A, ADAM10, ARF4, B2M, DST, DDR1, CAV2, CLTC, CSNK1A1, CTNNA1, EFNB2, EP300, FOS, HIF1A, HLA-A, HLA-B, HLA-F, HNRNPF, HPGD, HSP90AA1, IRS1, MYO1E, NCK1, NRAS, MED1, PPP2CA, PPP3CA, PPP3R1, PSEN1, PSMD1, PSMD2, PTPRE, RAB5A, RNASEL, SDC1, SMARCA4, SOX4, ADAM17, TTK, UBE2D1, UBE2D3, EZR, DYRK2, NUMB, PEA15, TAX1BP1, WASL, NMI, TJP2, BAG3, CELSR1, G3BP1, ATP6AP2, PSMD14, ARPC1A, NC…
BP	GO:0009892	0.00183099	1.50733	53.4741	74	2638	negative regulation of metabolic process	0.0483403	AHR, KLF5, CAST, CLTC, CRY1, CUX1, GADD45A, DNMT1, EIF4G2, EP300, GLA, GMFB, GPI, HDGF, HIF1A, HOXB3, CAPRIN1, MAX, MYO1D, NAB1, NCK1, NPAT, SERPINA1, MED1, CTSA, PPP2CA, PPP2R2A, PPP3CA, MAP2K1, PSEN1, PSMD1, PSMD2, SMARCA4, SOX4, SREBF2, UBE2D1, UBE2D3, EZR, YWHAB, ZNF217, ENC1, UBA3, NMI, BAG3, H2AFY, FEZ2, DNAJB6, ZNF263, TSHZ1, PSMD14, WFDC2, C1D, ARPP19, PPP1R13L, STK38, ZBTB1, DKK1, ARL6IP…
BP	GO:0045104	0.00188609	6.27543	0.89191	5	44	intermediate filament cytoskeleton organization	0.0494495	DST, CSNK1A1, AGFG1, ATXN3, DNAJB6
BP	GO:0051648	0.00189573	2.70642	5.08794	13	251	vesicle localization	0.0494495	ATP2A2, BLOC1S1, SERPINA1, PSEN1, RAB5A, WASL, SEC23A, AP3M2, PPP6R1, SNAPIN, FNBP1L, MREG, FCHO2
BP	GO:0010822	0.00191439	3.20447	3.32439	10	164	positive regulation of mitochondrion organization	0.0494495	ACTL6A, HIF1A, HNMT, NMT1, PPP3R1, SREBF2, UBE2D3, UGCG, YWHAB, FBXO7
BP	GO:0006357	0.00191656	1.59068	37.1967	55	1835	regulation of transcription from RNA polymerase II promoter	0.0494495	ACTL6A, ACVR1, ACVR2A, AHR, ARF4, KLF5, CBFB, CHD2, CKS2, CRY1, CUX1, DNMT1, EP300, FOS, GTF2H1, HDGF, HIF1A, HOXB3, MAX, MNAT1, PPP1R12A, NCK1, MED1, PPP3CA, PPP3R1, PSEN1, PSMD1, PSMD2, RNASEL, SMARCA4, SOX4, SREBF2, TAF4, UBE2D1, UBE2D3, UBE3A, EZR, ZNF217, NCOA3, CCNK, BAG3, H2AFY, TSHZ1, PSMD14, PPP1R13L, ZBTB1, TRAK1, DKK1, RYBP, ZMYND8, PHF20, RNF111, TBL1XR1, SLTM, HOPX
BP	GO:0042990	0.00192774	4.2982	1.76355	7	87	regulation of transcription factor import into nucleus	0.0494568	CDH1, PPP3CA, PPP3R1, DYRK2, BAG3, G3BP2, C8orf4
BP	GO:0051050	0.00196159	1.84532	17.8179	31	879	positive regulation of transport	0.0500426	ACTL6A, B2M, CD58, CDH1, ACSL3, GPI, HIF1A, HNMT, IRS1, NMT1, MED1, PPP3CA, PPP3R1, PSEN1, RAB5A, RNASEL, SDC1, SOX4, SREBF2, UBE2D3, UGCG, EZR, YWHAB, ARHGEF5, WASL, BAG3, PDCD6IP, ARPP19, ARL6IP1, SNAPIN, C8orf4
BP	GO:1903749	0.00200668	3.78457	2.27032	8	112	positive regulation of establishment of protein localization to mitochondrion	0.0506254	ACTL6A, HNMT, NMT1, PPP3R1, SREBF2, UBE2D3, UGCG, YWHAB
BP	GO:0034629	0.00201306	8.49539	0.547308	4	27	cellular protein complex localization	0.0506254	EZR, WASL, GPN1, SNAPIN
BP	GO:1905475	0.00201788	3.43771	2.79735	9	138	regulation of protein localization to membrane	0.0506254	CLTC, ACSL3, NMT1, PPP3R1, EZR, YWHAB, STX7, NUMB, ZMYND8
BP	GO:0071786	0.00202997	14.6221	0.263519	3	13	endoplasmic reticulum tubular network organization	0.0506489	RAB10, ARL6IP1, RTN4
BP	GO:0042991	0.00205872	4.24487	1.78382	7	88	transcription factor import into nucleus	0.0509563	CDH1, PPP3CA, PPP3R1, DYRK2, BAG3, G3BP2, C8orf4
BP	GO:0042993	0.00208718	6.11816	0.912181	5	45	positive regulation of transcription factor import into nucleus	0.0509563	CDH1, PPP3CA, PPP3R1, BAG3, C8orf4
BP	GO:0044088	0.00208718	6.11816	0.912181	5	45	regulation of vacuole organization	0.0509563	RAB5A, FEZ2, UBQLN2, PIP4K2C, CHMP4B
BP	GO:0045103	0.00208718	6.11816	0.912181	5	45	intermediate filament-based process	0.0509563	DST, CSNK1A1, AGFG1, ATXN3, DNAJB6
BP	GO:0009888	0.00209926	1.58922	36.5075	54	1801	tissue development	0.0509771	ACVR1, ACVR2A, ATP2A2, KLF5, DDR1, CAV2, CLTC, CTSB, CXADR, EFNB2, EP300, FOS, GPI, HIF1A, HOXB3, LAMA3, LAMB2, MYO1E, NAB1, MED1, PPP2CA, PPP3CA, PPP3R1, MAP2K1, PSEN1, PSMD1, PSMD2, SDC1, SGCB, SOX4, ADAM17, TJP1, UGCG, EZR, NCOA3, TAGLN2, NUMB, TJP2, SLC4A7, H2AFY, CELSR1, ATP6AP2, PSMD14, PDLIM5, PPP1R13L, RAB10, DKK1, ATP2C1, C1GALT1, RTN4, ARRDC3, PERP, MPP5, TBL1XR1
BP	GO:0051222	0.00211295	2.20411	9.10154	19	449	positive regulation of protein transport	0.0510368	ACTL6A, CD58, CDH1, ACSL3, GPI, HIF1A, HNMT, MED1, PPP3CA, PPP3R1, PSEN1, SOX4, SREBF2, UBE2D3, UGCG, EZR, ARHGEF5, BAG3, C8orf4
BP	GO:0008219	0.00217348	1.56318	39.9535	58	1971	cell death	0.0522209	ACVR1, AHR, ARF4, PTTG1IP, CAST, CEACAM5, CTNNA1, CTSB, GADD45A, EIF4G2, EP300, GPI, HIF1A, HPGD, MAX, MNAT1, NCK1, NMT1, MED1, PPP2CA, PPP3R1, PSEN1, SOX4, ADAM17, UBE2D3, YWHAB, ARHGEF5, STK24, DYRK2, PEA15, TAX1BP1, PNMA1, MAP4K4, BAG3, PDCD6IP, DNAJB6, C1D, IVNS1ABP, NCKAP1, PPP1R13L, BLCAP, DKK1, ARL6IP1, RYBP, FBXO7, TNFRSF21, TOX3, SH3KBP1, APH1A, CCAR1, C8orf4, RTN4, PERP, SLTM, BTBD10, T…
BP	GO:0051248	0.00223139	1.76319	21.0815	35	1040	negative regulation of protein metabolic process	0.0533303	CAST, CRY1, GADD45A, DNMT1, GMFB, GPI, CAPRIN1, NCK1, SERPINA1, CTSA, PPP2CA, PPP3CA, MAP2K1, PSEN1, PSMD1, PSMD2, SOX4, UBE2D1, EZR, YWHAB, ENC1, NMI, H2AFY, DNAJB6, PSMD14, WFDC2, ARPP19, STK38, DKK1, ARL6IP1, FBXO7, TAOK3, CAMK2N1, CNOT6, UBAC2
BP	GO:1904589	0.00228531	3.12256	3.40547	10	168	regulation of protein import	0.0537866	CDH1, MED1, PPP3CA, PPP3R1, PSEN1, ARHGEF5, DYRK2, BAG3, G3BP2, C8orf4
BP	GO:0070925	0.00228672	1.93443	14.2097	26	701	organelle assembly	0.0537866	ACTG1, SEPT7, CETN2, DYNC1H1, AGFG1, HSP90AA1, TNPO1, PSEN1, RAB5A, SDC1, EZR, ARHGEF5, STX7, FEZ2, G3BP2, PDCD6IP, SEPT9, DHX30, LSM14A, UBQLN2, TBC1D7, FNBP1L, CNOT6, PIP4K2C, CHMP4B, PATL1
BP	GO:0010737	0.0023115	8.14091	0.567579	4	28	protein kinase A signaling	0.0537866	EZR, AKAP1, AKAP11, C8orf4
BP	GO:0031365	0.0023115	8.14091	0.567579	4	28	N-terminal protein amino acid modification	0.0537866	EP300, NMT1, SOX4, NAA50
BP	GO:0051246	0.00231908	1.50868	49.5618	69	2445	regulation of protein metabolic process	0.0537866	ACVR1, ACVR2A, PTTG1IP, CAST, CAV2, CKS2, CRY1, CSNK1A1, GADD45A, DNMT1, EIF4G2, EP300, GMFB, GPI, GTF2H1, HSP90AA1, CAPRIN1, ATXN3, MNAT1, PPP1R12A, NCK1, SERPINA1, CTSA, PPP2CA, PPP3CA, MAP2K1, PSEN1, PSMD1, PSMD2, SOX4, ADAM17, TTK, UBE2D1, UBE3A, EZR, YWHAB, ARHGEF5, ENC1, PEA15, CCNK, NMI, MAP4K4, H2AFY, DNAJB6, ATP6AP2, PSMD14, WFDC2, MAP3K2, ARPP19, STK38, PPP6R1, DKK1, ARL6IP1, MMD, FBXO7…
BP	GO:0030705	0.00233686	3.35895	2.85817	9	141	cytoskeleton-dependent intracellular transport	0.0537866	DST, BLOC1S1, HIF1A, TNPO1, WASL, AP3M2, TRAK1, SNAPIN, FNBP1L
BP	GO:0019882	0.00236511	2.76088	4.60144	12	227	antigen processing and presentation	0.0537866	B2M, CLTC, DYNC1H1, HLA-A, HLA-B, HLA-F, PSMD1, PSMD2, PSMD14, SEC23A, RAB10, TAPBPL
BP	GO:0002478	0.00238652	3.10273	3.42574	10	169	antigen processing and presentation of exogenous peptide antigen	0.0537866	B2M, CLTC, DYNC1H1, HLA-A, HLA-B, HLA-F, PSMD1, PSMD2, PSMD14, SEC23A
BP	GO:0018076	0.00239262	48.6175	0.0810827	2	4	N-terminal peptidyl-lysine acetylation	0.0537866	EP300, SOX4
BP	GO:0030050	0.00239262	48.6175	0.0810827	2	4	vesicle transport along actin filament	0.0537866	WASL, FNBP1L
BP	GO:0060613	0.00239262	48.6175	0.0810827	2	4	fat pad development	0.0537866	ARRDC3, TBL1XR1
BP	GO:1903553	0.00239262	48.6175	0.0810827	2	4	positive regulation of extracellular exosome assembly	0.0537866	SDC1, PDCD6IP
BP	GO:1901991	0.0024197	2.90585	4.01359	11	198	negative regulation of mitotic cell cycle phase transition	0.0541274	GADD45A, EP300, PSMD1, PSMD2, SMARCA4, SOX4, TTK, PSMD14, FBXO7, TAOK3, CNOT6
BP	GO:0044767	0.00245884	1.38449	113.11	138	5580	single-organism developmental process	0.0547334	ACTG1, ACTL6A, ACVR1, ACVR2A, ADAM10, AHR, ARF4, ATP2A2, B2M, KLF5, DDR1, CAPN2, CAV2, CBFB, SEPT7, CDH1, CEACAM5, CHD2, CLTC, COX7B, CSNK1A1, CTNNA1, CTSB, CUX1, CXADR, DGUOK, DNMT1, EFNB2, EP300, ACSL3, FOS, BLOC1S1, GMFB, GPD2, GPI, HCCS, HIF1A, HNMT, HOXB3, HPGD, AGFG1, LAMA3, LAMB2, LIPA, CAPRIN1, MAX, ATXN3, MMP7, MNAT1, MYO1D, MYO1E, NAB1, NCK1, NMT1, NRAS, PAFAH1B2, PCSK5, MED1, PPP2CA, P…
BP	GO:0045010	0.0025356	5.8261	0.952722	5	47	actin nucleation	0.0560674	GMFB, WASL, ARPC1A, NCKAP1, ARFIP1
BP	GO:0031399	0.00254347	1.60607	32.6358	49	1610	regulation of protein modification process	0.0560674	ACVR1, ACVR2A, PTTG1IP, CAV2, CKS2, CRY1, GADD45A, DNMT1, EP300, GMFB, GTF2H1, HSP90AA1, MNAT1, PPP1R12A, NCK1, PPP2CA, MAP2K1, PSEN1, PSMD1, PSMD2, SOX4, ADAM17, TTK, UBE2D1, UBE3A, EZR, YWHAB, ARHGEF5, PEA15, CCNK, NMI, MAP4K4, H2AFY, ATP6AP2, PSMD14, MAP3K2, ARPP19, STK38, PPP6R1, DKK1, MMD, FBXO7, TBC1D7, TAOK3, RNF111, PPP2R3C, CAMK2N1, C8orf4, ARRDC3
BP	GO:0044248	0.00260796	1.56494	37.7237	55	1861	cellular catabolic process	0.0572114	ACTL6A, PTTG1IP, CAPN2, CLTC, CSNK1A1, CTSB, EIF4G2, EP300, GLA, GPD2, GPI, HIF1A, HNMT, HSP90AA1, IRS1, ATXN3, PAFAH1B2, CTSA, PPP2CA, PPP2R2A, PSEN1, PSMD1, PSMD2, RAB5A, SREBF2, UBE2A, UBE2D1, UBE2D3, UBE3A, EZR, ENC1, FEZ2, PDCD6IP, PSMD14, MGLL, SNAPIN, FBXO7, UBQLN2, ANKIB1, RNF111, FNBP1L, NAGK, CNOT6, VPS18, RMND5A, TBL1XR1, PIP4K2C, VMP1, USP38, ADO, CHMP4B, SH3D19, DEDD2, RAB12, PATL1
BP	GO:1903533	0.00263103	2.49674	5.91904	14	292	regulation of protein targeting	0.0572424	ACTL6A, CDH1, HNMT, MED1, PPP3CA, PPP3R1, PSEN1, SREBF2, UBE2D3, UGCG, DYRK2, BAG3, G3BP2, C8orf4
BP	GO:0000086	0.00263459	2.72238	4.66226	12	230	G2/M transition of mitotic cell cycle	0.0572424	CETN2, DYNC1H1, HSP90AA1, MNAT1, PPP1R12A, PPP2R2A, PSMD1, PSMD2, WEE1, PSMD14, ARPP19, TAOK3
BP	GO:0042307	0.0026528	4.04411	1.8649	7	92	positive regulation of protein import into nucleus	0.0573636	CDH1, MED1, PPP3CA, PPP3R1, PSEN1, BAG3, C8orf4
BP	GO:0070936	0.00278426	5.69025	0.972993	5	48	protein K48-linked ubiquitination	0.059921	UBE2A, UBE2D1, UBE2D3, UBE3A, NMI
BP	GO:0002684	0.00280825	1.76519	19.8045	33	977	positive regulation of immune system process	0.0601522	ACTG1, ACVR2A, ADAM10, B2M, CTSB, EFNB2, EP300, FOS, GPI, HIF1A, HSP90AA1, NCK1, NRAS, MED1, PSEN1, PSMD1, PSMD2, ADAM17, TFRC, UBE2D1, UBE2D3, EZR, STX7, WASL, PSMD14, ARPC1A, NCKAP1, ZBTB1, LSM14A, TNFRSF21, SPG21, PPP2R3C, C12orf4
BP	GO:0000045	0.00292573	4.59575	1.41895	6	70	autophagosome assembly	0.0623743	PSEN1, RAB5A, FEZ2, UBQLN2, PIP4K2C, CHMP4B
BP	GO:0010564	0.00298253	2.01045	11.534	22	569	regulation of cell cycle process	0.0632881	CAV2, CETN2, CLTC, GADD45A, EP300, MED1, PSMD1, PSMD2, SMARCA4, SOX4, ADAM17, TTK, UBE2D1, CCNK, H2AFY, PDCD6IP, PSMD14, FBXO7, TAOK3, C8orf4, CNOT6, CHMP4B
BP	GO:0008089	0.00299706	7.51375	0.60812	4	30	anterograde axonal transport	0.0633006	BLOC1S1, AP3M2, TRAK1, SNAPIN
BP	GO:0010948	0.00303745	2.55381	5.37173	13	265	negative regulation of cell cycle process	0.0637483	GADD45A, EP300, PSMD1, PSMD2, SMARCA4, SOX4, TTK, CCNK, H2AFY, PSMD14, FBXO7, TAOK3, CNOT6
BP	GO:0046822	0.00304633	2.81445	4.13522	11	204	regulation of nucleocytoplasmic transport	0.0637483	CDH1, PPP1R12A, MED1, PPP3CA, PPP3R1, PSEN1, SOX4, DYRK2, BAG3, G3BP2, C8orf4
BP	GO:0002252	0.00309701	1.6987	23.1086	37	1140	immune effector process	0.0643938	ACTG1, ADAM10, B2M, CD58, CTSB, DYNC1H1, GLA, GPI, HSP90AA1, NCK1, NRAS, PAFAH1B2, SERPINA1, CTSA, PSEN1, PSMD1, PSMD2, RNASEL, ADAM17, TFRC, STX7, WASL, ATP6AP2, PSMD14, CAP1, ARPC1A, NCKAP1, PGRMC1, RAB10, ZBTB1, LSM14A, OSTF1, C8orf4, C12orf4, TSPAN14, SLC15A4, MOSPD2
BP	GO:0051603	0.00310587	1.97032	12.3043	23	607	proteolysis involved in cellular protein catabolic process	0.0643938	CAPN2, CSNK1A1, CTSB, ATXN3, CTSA, PSEN1, PSMD1, PSMD2, UBE2A, UBE2D1, UBE2D3, UBE3A, ENC1, PDCD6IP, PSMD14, FBXO7, UBQLN2, ANKIB1, RNF111, RMND5A, TBL1XR1, USP38, CHMP4B
BP	GO:1901987	0.00312201	2.36274	6.68932	15	330	regulation of cell cycle phase transition	0.0643938	GADD45A, EP300, PSMD1, PSMD2, SMARCA4, SOX4, ADAM17, TTK, UBE2D1, H2AFY, PSMD14, FBXO7, TAOK3, C8orf4, CNOT6
BP	GO:0051532	0.0031339	12.1835	0.30406	3	15	regulation of NFAT protein import into nucleus	0.0643938	PPP3CA, PPP3R1, DYRK2
BP	GO:0048584	0.00315174	1.53311	40.6224	58	2004	positive regulation of response to stimulus	0.0644687	ACTG1, ACVR1, ACVR2A, ADAM10, B2M, CAV2, CTNNA1, CTSB, GADD45A, EP300, HIF1A, HSP90AA1, IRS1, ATXN3, NCK1, NMT1, NRAS, MED1, PPP3CA, PPP3R1, MAP2K1, PSEN1, PSMD1, PSMD2, RNASEL, SMARCA4, SOX4, ADAM17, TFRC, TTK, UBE2D1, UBE2D3, UBE3A, EZR, YWHAB, ARHGEF5, STX7, PEA15, WASL, ATP6AP2, PSMD14, ARPC1A, MAP3K2, NCKAP1, ZBTB1, LSM14A, ATP2C1, TNFRSF21, UBQLN2, SPG21, TAOK3, RNF111, TMEM9B, C8orf4, RTN4…
BP	GO:0044085	0.00317769	1.45761	58.1566	78	2869	cellular component biogenesis	0.0645845	ACTG1, KLF5, CAPZA2, CAV2, SEPT7, CDH1, CETN2, CLTC, CSNK1A1, CTNNA1, DYNC1H1, EP300, ACSL3, GCH1, GMFB, GTF2H1, HCCS, AGFG1, HSP90AA1, TNPO1, LAMA3, MAX, MNAT1, NCK1, SERPINA1, PSEN1, RAB5A, RNASEL, SDC1, SMARCA4, SNRPD1, TAF4, TJP1, TPBG, EZR, YWHAB, ARHGEF5, STX7, WASL, H2AFY, FEZ2, G3BP2, PDCD6IP, DNAJB6, EMG1, C1D, SEC23A, ARPC1A, PDLIM5, PTGES3, NCKAP1, SEPT9, CPSF6, PPP6R1, ZBTB1, DHX30, D…
BP	GO:0019884	0.00320007	2.97059	3.56764	10	176	antigen processing and presentation of exogenous antigen	0.0645845	B2M, CLTC, DYNC1H1, HLA-A, HLA-B, HLA-F, PSMD1, PSMD2, PSMD14, SEC23A
BP	GO:0031398	0.00320007	2.97059	3.56764	10	176	positive regulation of protein ubiquitination	0.0645845	PTTG1IP, PSMD1, PSMD2, UBE2D1, UBE3A, NMI, PSMD14, TBC1D7, RNF111, ARRDC3
BP	GO:0033157	0.00329347	2.27698	7.3988	16	365	regulation of intracellular protein transport	0.0661755	ACTL6A, CDH1, HNMT, MED1, PPP3CA, PPP3R1, PSEN1, SOX4, SREBF2, UBE2D3, UGCG, DYRK2, BAG3, G3BP2, C8orf4, UBAC2
BP	GO:0072659	0.00353222	2.75661	4.2163	11	208	protein localization to plasma membrane	0.0706601	CDH1, CLTC, ACSL3, EZR, SLMAP, STX7, NUMB, RAB10, MPP5, TSPAN14, FCHO2
BP	GO:0002764	0.00359638	1.97677	11.7165	22	578	immune response-regulating signaling pathway	0.0716173	ACTG1, CTSB, EP300, FOS, HSP90AA1, NCK1, NRAS, PPP3CA, PPP3R1, PSEN1, PSMD1, PSMD2, UBE2D1, UBE2D3, EZR, WASL, PSMD14, ARPC1A, NCKAP1, LSM14A, TNFRSF21, SPG21
BP	GO:1905037	0.00361162	4.38915	1.47976	6	73	autophagosome organization	0.0716173	PSEN1, RAB5A, FEZ2, UBQLN2, PIP4K2C, CHMP4B
BP	GO:0016050	0.00366062	2.25061	7.47988	16	369	vesicle organization	0.0722734	CAV2, BLOC1S1, AGFG1, SERPINA1, SDC1, STX7, WASL, PDCD6IP, STX6, SEC23A, PPP6R1, SNAPIN, FNBP1L, TMEM127, VPS18, CHMP4B
BP	GO:0080135	0.0037463	1.96943	11.757	22	580	regulation of cellular response to stress	0.0733796	PTTG1IP, CRY1, GADD45A, EP300, GCH1, HIF1A, HSP90AA1, ATXN3, NCK1, MAP2K1, EZR, ARHGEF5, STK24, MAP4K4, BAG3, DNAJB6, PTGES3, MAP3K2, FBXO7, UBQLN2, TAOK3, UBAC2
BP	GO:0043009	0.00374897	2.0038	11.0273	21	544	chordate embryonic development	0.0733796	ACVR1, ACVR2A, ADAM10, CAPN2, EP300, GPI, HIF1A, HOXB3, MYO1E, NMT1, PCSK5, MED1, MAP2K1, PSEN1, SOX4, UBE2A, CELSR1, ATP6AP2, DKK1, CENPU, HOPX
BP	GO:0006474	0.00379967	11.2456	0.324331	3	16	N-terminal protein amino acid acetylation	0.0734226	EP300, SOX4, NAA50
BP	GO:0042789	0.00379967	11.2456	0.324331	3	16	mRNA transcription from RNA polymerase II promoter	0.0734226	HIF1A, MED1, ZBTB1
BP	GO:0051531	0.00379967	11.2456	0.324331	3	16	NFAT protein import into nucleus	0.0734226	PPP3CA, PPP3R1, DYRK2
BP	GO:0044265	0.00382228	1.75759	18.6288	31	919	cellular macromolecule catabolic process	0.0735465	PTTG1IP, CAPN2, CSNK1A1, CTSB, ATXN3, CTSA, PPP2CA, PPP2R2A, PSEN1, PSMD1, PSMD2, UBE2A, UBE2D1, UBE2D3, UBE3A, EZR, ENC1, PDCD6IP, PSMD14, FBXO7, UBQLN2, ANKIB1, RNF111, CNOT6, RMND5A, TBL1XR1, USP38, CHMP4B, DEDD2, RAB12, PATL1
BP	GO:0003289	0.0039343	32.4096	0.101353	2	5	atrial septum primum morphogenesis	0.0738251	ACVR1, SOX4
BP	GO:0035624	0.0039343	32.4096	0.101353	2	5	receptor transactivation	0.0738251	ADAM17, NCOA3
BP	GO:0071680	0.0039343	32.4096	0.101353	2	5	response to indole-3-methanol	0.0738251	CDH1, CTNNA1
BP	GO:0071681	0.0039343	32.4096	0.101353	2	5	cellular response to indole-3-methanol	0.0738251	CDH1, CTNNA1
BP	GO:0071787	0.0039343	32.4096	0.101353	2	5	endoplasmic reticulum tubular network formation	0.0738251	ARL6IP1, RTN4
BP	GO:0090611	0.0039343	32.4096	0.101353	2	5	ubiquitin-independent protein catabolic process via the multivesicular body sorting pathway	0.0738251	PDCD6IP, CHMP4B
BP	GO:1903747	0.00396229	3.36133	2.53384	8	125	regulation of establishment of protein localization to mitochondrion	0.0739954	ACTL6A, HNMT, NMT1, PPP3R1, SREBF2, UBE2D3, UGCG, YWHAB
BP	GO:0009792	0.00399231	1.99199	11.0881	21	547	embryo development ending in birth or egg hatching	0.0739954	ACVR1, ACVR2A, ADAM10, CAPN2, EP300, GPI, HIF1A, HOXB3, MYO1E, NMT1, PCSK5, MED1, MAP2K1, PSEN1, SOX4, UBE2A, CELSR1, ATP6AP2, DKK1, CENPU, HOPX
BP	GO:0006839	0.00399843	2.37494	6.20283	14	306	mitochondrial transport	0.0739954	ACTL6A, HNMT, HSP90AA1, NMT1, PPP3R1, PSEN1, SREBF2, UBE2D3, UGCG, YWHAB, SLC25A13, FBXO7, SLC25A32, TIMM23
BP	GO:0051348	0.00400856	2.2958	6.87176	15	339	negative regulation of transferase activity	0.0739954	GADD45A, GMFB, NCK1, PPP2CA, PSEN1, PSMD1, PSMD2, UBE2D1, H2AFY, PSMD14, STK38, FBXO7, TAOK3, CAMK2N1, PIK3IP1
BP	GO:0051338	0.00420198	1.74511	18.7504	31	925	regulation of transferase activity	0.0772519	CKS2, GADD45A, GMFB, GTF2H1, HSP90AA1, IRS1, MNAT1, NCK1, PPP2CA, MAP2K1, PSEN1, PSMD1, PSMD2, ADAM17, UBE2D1, ARHGEF5, PEA15, CCNK, H2AFY, PSMD14, PTGES3, MAP3K2, STK38, MMD, FBXO7, TAOK3, PPP2R3C, CAMK2N1, C8orf4, ARRDC3, PIK3IP1
BP	GO:1903364	0.00422065	2.84914	3.70953	10	183	positive regulation of cellular protein catabolic process	0.0772821	PTTG1IP, CSNK1A1, PSEN1, PSMD1, PSMD2, UBE2D1, EZR, PSMD14, UBQLN2, ANKIB1
BP	GO:0014037	0.00426708	6.73521	0.668932	4	33	Schwann cell differentiation	0.0775072	LAMB2, NAB1, PPP3R1, MPP5
BP	GO:0045737	0.00426708	6.73521	0.668932	4	33	positive regulation of cyclin-dependent protein serine/threonine kinase activity	0.0775072	CKS2, MNAT1, ADAM17, CCNK
BP	GO:0031468	0.00454526	10.4417	0.344602	3	17	nuclear envelope reassembly	0.08126	PPP2CA, PPP2R2A, CHMP4B
BP	GO:0048490	0.00454526	10.4417	0.344602	3	17	anterograde synaptic vesicle transport	0.08126	BLOC1S1, AP3M2, SNAPIN
BP	GO:0099514	0.00454526	10.4417	0.344602	3	17	synaptic vesicle cytoskeletal transport	0.08126	BLOC1S1, AP3M2, SNAPIN
BP	GO:0099517	0.00454526	10.4417	0.344602	3	17	synaptic vesicle transport along microtubule	0.08126	BLOC1S1, AP3M2, SNAPIN
BP	GO:0071702	0.00467148	1.45121	52.7646	71	2603	organic substance transport	0.0824634	ACTL6A, ARF4, PTTG1IP, CD58, CDH1, CLTC, CRY1, ACSL3, GPI, HIF1A, HNMT, AGFG1, HSP90AA1, IRS1, TNPO1, PCSK5, MED1, CTSA, PPP3CA, PPP3R1, PSEN1, RAB5A, RNASEL, SLC5A3, SOX4, SREBF2, TFRC, UBE2D3, UGCG, EZR, YWHAB, ARHGEF5, STX7, DYRK2, APOL1, PEA15, AP1G2, SLC4A7, BAG3, G3BP2, PDCD6IP, SLC25A13, STX6, SEC23A, IPO7, ARPP19, RAB10, AP3M2, GPN1, TRAK1, ARL6IP1, EHBP1, TNPO3, SNAPIN, FBXO7, ARFIP1, TN…
BP	GO:0007275	0.0046814	1.36401	97.7655	120	4823	multicellular organism development	0.0824634	ACTL6A, ACVR1, ACVR2A, ADAM10, AHR, ARF4, B2M, KLF5, DDR1, CAPN2, CAV2, CBFB, SEPT7, CDH1, CHD2, CLTC, COX7B, CTNNA1, CTSB, CUX1, CXADR, DGUOK, DNMT1, EFNB2, EP300, ACSL3, FOS, BLOC1S1, GMFB, GPD2, GPI, HCCS, HIF1A, HNMT, HOXB3, HPGD, AGFG1, LAMA3, LAMB2, LIPA, CAPRIN1, MAX, ATXN3, MNAT1, MYO1D, MYO1E, NAB1, NCK1, NMT1, NRAS, PAFAH1B2, PCSK5, MED1, PPP2CA, PPP3CA, PPP3R1, MAP2K1, PSEN1, PSMD1, PS…
BP	GO:0051347	0.00469035	1.89936	12.73	23	628	positive regulation of transferase activity	0.0824634	CKS2, GADD45A, HSP90AA1, IRS1, MNAT1, PPP2CA, MAP2K1, PSEN1, PSMD1, PSMD2, ADAM17, UBE2D1, ARHGEF5, PEA15, CCNK, PSMD14, PTGES3, MAP3K2, MMD, TAOK3, PPP2R3C, C8orf4, ARRDC3
BP	GO:0031623	0.00470337	4.14085	1.56084	6	77	receptor internalization	0.0824634	CLTC, RAB5A, TFRC, EZR, DKK1, UBQLN2
BP	GO:1903729	0.00470337	4.14085	1.56084	6	77	regulation of plasma membrane organization	0.0824634	CLTC, ACSL3, EZR, STX7, NUMB, WASL
BP	GO:0051726	0.0047512	1.71374	19.7031	32	972	regulation of cell cycle	0.0828169	CAV2, CETN2, CKS2, CLTC, CRY1, GADD45A, EIF4G2, EP300, GTF2H1, HPGD, MNAT1, MED1, MAP2K1, PSMD1, PSMD2, SMARCA4, SOX4, ADAM17, TTK, UBE2D1, WEE1, PEA15, CCNK, UBA3, H2AFY, PDCD6IP, PSMD14, FBXO7, TAOK3, C8orf4, CNOT6, CHMP4B
BP	GO:0030865	0.00476001	6.5103	0.689203	4	34	cortical cytoskeleton organization	0.0828169	EPB41L1, EZR, PDCD6IP, PPP2R3C
BP	GO:0045732	0.00482336	2.5119	5.02713	12	248	positive regulation of protein catabolic process	0.0829866	PTTG1IP, CSNK1A1, ATXN3, PSEN1, PSMD1, PSMD2, UBE2D1, EZR, PSMD14, UBQLN2, ANKIB1, SH3D19
BP	GO:0090316	0.00482336	2.5119	5.02713	12	248	positive regulation of intracellular protein transport	0.0829866	ACTL6A, CDH1, HNMT, MED1, PPP3CA, PPP3R1, PSEN1, SREBF2, UBE2D3, UGCG, BAG3, C8orf4
BP	GO:0010558	0.00482459	1.59936	27.8519	42	1374	negative regulation of macromolecule biosynthetic process	0.0829866	AHR, KLF5, CLTC, CRY1, CUX1, DNMT1, EP300, HDGF, HOXB3, CAPRIN1, NAB1, NCK1, NPAT, MED1, PPP3CA, MAP2K1, PSEN1, SMARCA4, SREBF2, UBE2D1, UBE2D3, EZR, YWHAB, ZNF217, ENC1, UBA3, NMI, BAG3, H2AFY, ZNF263, TSHZ1, C1D, PPP1R13L, ZBTB1, DKK1, RYBP, ZMYND8, CCAR1, CNOT6, TBL1XR1, DPY30, DEDD2
BP	GO:0033619	0.00504252	4.89149	1.11489	5	55	membrane protein proteolysis	0.0864078	ADAM10, PSEN1, ADAM17, APH1A, SH3D19
BP	GO:0016051	0.00509531	2.76824	3.81089	10	188	carbohydrate biosynthetic process	0.0869842	CLTC, CRY1, GPD2, GPI, IRS1, TALDO1, DYRK2, SLC25A13, B3GNT3, ARPP19
BP	GO:0007033	0.00518318	2.95255	3.22304	9	159	vacuole organization	0.0881528	PSEN1, RAB5A, FEZ2, SNAPIN, UBQLN2, TMEM165, VPS18, PIP4K2C, CHMP4B
BP	GO:0016241	0.00525321	3.19617	2.65546	8	131	regulation of macroautophagy	0.0890106	HIF1A, PAFAH1B2, RAB5A, FEZ2, UBQLN2, PIP4K2C, CHMP4B, RAB12
BP	GO:0051701	0.00528616	2.7526	3.83116	10	189	interaction with host	0.0890663	CAV2, CDH1, CTSB, CXADR, EFNB2, TFRC, CCNK, SUGT1, VPS18, CHMP4B
BP	GO:0010738	0.00537327	9.74502	0.364872	3	18	regulation of protein kinase A signaling	0.0890663	AKAP1, AKAP11, C8orf4
BP	GO:0051131	0.00537327	9.74502	0.364872	3	18	chaperone-mediated protein complex assembly	0.0890663	HSP90AA1, PTGES3, HOPX
BP	GO:0060575	0.00537327	9.74502	0.364872	3	18	intestinal epithelial cell differentiation	0.0890663	KLF5, HIF1A, C1GALT1
BP	GO:1902895	0.00537327	9.74502	0.364872	3	18	positive regulation of pri-miRNA transcription from RNA polymerase II promoter	0.0890663	FOS, HIF1A, SMARCA4
BP	GO:0007167	0.00537418	1.71263	19.0747	31	941	enzyme linked receptor protein signaling pathway	0.0890663	ACTG1, ACVR1, ACVR2A, ADAM10, ARF4, DDR1, CAV2, EFNB2, FOS, HIF1A, HNRNPF, HPGD, HSP90AA1, IRS1, MYO1E, NCK1, NRAS, PSEN1, PTPRE, ADAM17, TTK, UBE2D1, UBE2D3, WASL, ARPC1A, NCKAP1, DKK1, SH3KBP1, APH1A, RNF111, RTN4
BP	GO:0031323	0.00542994	1.34238	116.313	139	5738	regulation of cellular metabolic process	0.0893677	ACTL6A, ACVR1, ACVR2A, AHR, ARF4, KLF5, PTTG1IP, CAST, CAV2, CBFB, CDH1, CHD2, CKS2, CRY1, CSNK1A1, CUX1, GADD45A, DNMT1, EIF4G2, EP300, ACSL3, FOS, GCH1, GLA, GMFB, GPI, GTF2H1, HDGF, HIF1A, HNRNPF, HOXB3, HSP90AA1, IRS1, CAPRIN1, MAX, ATXN3, MNAT1, MYO1D, PPP1R12A, NAB1, NCK1, NPAT, PAFAH1B2, SERPINA1, MED1, CTSA, PPP2CA, PPP3CA, PPP3R1, MAP2K1, PSEN1, PSMD1, PSMD2, RAB5A, RNASEL, SMARCA4, SOX4…
BP	GO:0032269	0.00543308	1.69648	19.8855	32	981	negative regulation of cellular protein metabolic process	0.0893677	CAST, CRY1, GADD45A, DNMT1, GMFB, GPI, CAPRIN1, NCK1, SERPINA1, PPP2CA, PPP3CA, MAP2K1, PSEN1, PSMD1, PSMD2, SOX4, UBE2D1, EZR, YWHAB, ENC1, H2AFY, DNAJB6, PSMD14, WFDC2, ARPP19, STK38, DKK1, ARL6IP1, FBXO7, TAOK3, CAMK2N1, CNOT6
BP	GO:1903322	0.00548257	2.73714	3.85143	10	190	positive regulation of protein modification by small protein conjugation or removal	0.0893677	PTTG1IP, PSMD1, PSMD2, UBE2D1, UBE3A, NMI, PSMD14, TBC1D7, RNF111, ARRDC3
BP	GO:0042692	0.00550069	2.21213	7.11501	15	351	muscle cell differentiation	0.0893677	ACTG1, ACVR1, ATP2A2, CAPN2, CAV2, CEACAM5, CTNNA1, CXADR, EFNB2, PPP3CA, SDC1, SGCB, PDLIM5, DKK1, TANC1
BP	GO:0006913	0.00551045	2.04724	9.22316	18	455	nucleocytoplasmic transport	0.0893677	PTTG1IP, CDH1, AGFG1, TNPO1, PPP1R12A, MED1, PPP3CA, PPP3R1, PSEN1, SNRPD1, SOX4, DYRK2, BAG3, G3BP2, IPO7, GPN1, TNPO3, C8orf4
BP	GO:0044089	0.00551045	2.04724	9.22316	18	455	positive regulation of cellular component biogenesis	0.0893677	SEPT7, GMFB, GTF2H1, NCK1, SDC1, TPBG, ARHGEF5, WASL, PDCD6IP, ARPC1A, NCKAP1, SEPT9, ZMYND8, ARFIP1, EPS8L1, FNBP1L, CNOT6, PIP4K2C
BP	GO:0048666	0.00553842	1.70865	19.1153	31	943	neuron development	0.0895016	ARF4, B2M, DDR1, CDH1, CTNNA1, CUX1, DGUOK, BLOC1S1, LAMB2, CAPRIN1, NCK1, NRAS, PPP3CA, MAP2K1, PSEN1, EZR, WEE1, STK24, ENC1, NUMB, WASL, SLC4A7, FEZ2, PDLIM5, RAB10, CAMSAP2, SNAPIN, ZMYND8, FBXO7, RTN4, FRYL
BP	GO:0070647	0.00557792	1.66637	21.5275	34	1062	protein modification by small protein conjugation or removal	0.0898203	ACTL6A, PTTG1IP, CBFB, CRY1, EP300, HIF1A, HSP90AA1, ATXN3, MED1, PSEN1, PSMD1, PSMD2, SOX4, UBE2A, UBE2D1, UBE2D3, UBE3A, ENC1, UBA3, NMI, JOSD1, PSMD14, DCAF7, DTX4, RYBP, FBXO7, TBC1D7, ANKIB1, RNF111, ARRDC3, RMND5A, FBXO30, USP38, DTX3L
BP	GO:0002064	0.00568464	2.72185	3.8717	10	191	epithelial cell development	0.091094	KLF5, HIF1A, LAMB2, MYO1E, SDC1, TJP1, EZR, TJP2, SLC4A7, C1GALT1
BP	GO:0032388	0.00574783	2.35425	5.79741	13	286	positive regulation of intracellular transport	0.091094	ACTL6A, CDH1, HNMT, MED1, PPP3CA, PPP3R1, PSEN1, SREBF2, UBE2D3, UGCG, EZR, BAG3, C8orf4
BP	GO:0003284	0.00582257	24.3057	0.121624	2	6	septum primum development	0.091094	ACVR1, SOX4
BP	GO:0060075	0.00582257	24.3057	0.121624	2	6	regulation of resting membrane potential	0.091094	KCNK1, PSEN1
BP	GO:0097709	0.00582257	24.3057	0.121624	2	6	connective tissue replacement	0.091094	HIF1A, PPP3CA
BP	GO:0099515	0.00582257	24.3057	0.121624	2	6	actin filament-based transport	0.091094	WASL, FNBP1L
BP	GO:1903551	0.00582257	24.3057	0.121624	2	6	regulation of extracellular exosome assembly	0.091094	SDC1, PDCD6IP
BP	GO:1905323	0.00582257	24.3057	0.121624	2	6	telomerase holoenzyme complex assembly	0.091094	HSP90AA1, PTGES3
BP	GO:0045646	0.00585762	6.10265	0.729744	4	36	regulation of erythrocyte differentiation	0.091094	ACVR2A, B2M, HIF1A, MED1
BP	GO:1904031	0.00585762	6.10265	0.729744	4	36	positive regulation of cyclin-dependent protein kinase activity	0.091094	CKS2, MNAT1, ADAM17, CCNK
BP	GO:0051341	0.00602048	3.91902	1.64193	6	81	regulation of oxidoreductase activity	0.0929898	ACVR2A, GCH1, GLA, HIF1A, HSP90AA1, WASL
BP	GO:0060333	0.00602048	3.91902	1.64193	6	81	interferon-gamma-mediated signaling pathway	0.0929898	B2M, HLA-A, HLA-B, HLA-F, MED1, NMI
BP	GO:0050767	0.00608341	1.85473	13.0138	23	642	regulation of neurogenesis	0.0936433	B2M, CTNNA1, CUX1, DGUOK, HIF1A, HOXB3, CAPRIN1, NCK1, MED1, PPP3CA, MAP2K1, PSEN1, STK24, ENC1, NUMB, PDLIM5, DKK1, MMD, SNAPIN, ZMYND8, FBXO7, TNFRSF21, RTN4
BP	GO:0010605	0.00627333	1.44544	48.974	66	2416	negative regulation of macromolecule metabolic process	0.0950829	AHR, KLF5, CAST, CLTC, CRY1, CUX1, GADD45A, DNMT1, EP300, GMFB, GPI, HDGF, HOXB3, CAPRIN1, MAX, NAB1, NCK1, NPAT, SERPINA1, MED1, CTSA, PPP2CA, PPP2R2A, PPP3CA, MAP2K1, PSEN1, PSMD1, PSMD2, SMARCA4, SOX4, SREBF2, UBE2D1, UBE2D3, EZR, YWHAB, ZNF217, ENC1, UBA3, NMI, BAG3, H2AFY, DNAJB6, ZNF263, TSHZ1, PSMD14, WFDC2, C1D, ARPP19, PPP1R13L, STK38, ZBTB1, DKK1, ARL6IP1, RYBP, ZMYND8, FBXO7, UBQLN2, T…
BP	GO:0016055	0.00628451	2.01874	9.34478	18	461	Wnt signaling pathway	0.0950829	CLTC, CSNK1A1, PPP2CA, PPP3CA, PPP3R1, PSEN1, PSMD1, PSMD2, RAB5A, SDC1, SMARCA4, SOX4, CELSR1, G3BP1, ATP6AP2, PSMD14, DKK1, TBL1XR1
BP	GO:0045606	0.00628604	9.13539	0.385143	3	19	positive regulation of epidermal cell differentiation	0.0950829	MED1, NCOA3, H2AFY
BP	GO:0016567	0.00631671	1.75827	16.1355	27	796	protein ubiquitination	0.0950829	PTTG1IP, CBFB, CRY1, HSP90AA1, MED1, PSEN1, PSMD1, PSMD2, SOX4, UBE2A, UBE2D1, UBE2D3, UBE3A, ENC1, NMI, PSMD14, DCAF7, DTX4, RYBP, FBXO7, TBC1D7, ANKIB1, RNF111, ARRDC3, RMND5A, FBXO30, DTX3L
BP	GO:0070201	0.00631671	1.75827	16.1355	27	796	regulation of establishment of protein localization	0.0950829	ACTL6A, CD58, CDH1, ACSL3, GPI, HIF1A, HNMT, IRS1, NMT1, MED1, PPP3CA, PPP3R1, PSEN1, SOX4, SREBF2, UBE2D3, UGCG, EZR, YWHAB, ARHGEF5, DYRK2, BAG3, G3BP2, ARFIP1, TNFRSF21, C8orf4, UBAC2
BP	GO:0051851	0.00632351	4.61375	1.1757	5	58	modification by host of symbiont morphology or physiology	0.0950829	CAV2, EP300, SMARCA4, CCNK, SUGT1
BP	GO:0097061	0.00632351	4.61375	1.1757	5	58	dendritic spine organization	0.0950829	CAPRIN1, WASL, PDLIM5, ZMYND8, TANC1
BP	GO:0060996	0.00638789	3.86722	1.6622	6	82	dendritic spine development	0.0954968	ARF4, CAPRIN1, PSEN1, WASL, PDLIM5, ZMYND8
BP	GO:0198738	0.00642174	2.01407	9.36505	18	462	cell-cell signaling by wnt	0.0954968	CLTC, CSNK1A1, PPP2CA, PPP3CA, PPP3R1, PSEN1, PSMD1, PSMD2, RAB5A, SDC1, SMARCA4, SOX4, CELSR1, G3BP1, ATP6AP2, PSMD14, DKK1, TBL1XR1
BP	GO:0006366	0.00642885	1.47873	41.1292	57	2029	transcription from RNA polymerase II promoter	0.0954968	ACTL6A, ACVR1, ACVR2A, AHR, ARF4, KLF5, CBFB, CHD2, CKS2, CRY1, CUX1, DNMT1, EP300, FOS, GTF2H1, HDGF, HIF1A, HOXB3, MAX, MNAT1, PPP1R12A, NCK1, MED1, PPP3CA, PPP3R1, PSEN1, PSMD1, PSMD2, RNASEL, SMARCA4, SOX4, SREBF2, TAF4, UBE2D1, UBE2D3, UBE3A, EZR, ZNF217, NCOA3, CCNK, TSC22D1, NMI, BAG3, H2AFY, TSHZ1, PSMD14, PPP1R13L, ZBTB1, TRAK1, DKK1, RYBP, ZMYND8, PHF20, RNF111, TBL1XR1, SLTM, HOPX
BP	GO:0071902	0.00643515	2.31967	5.8785	13	290	positive regulation of protein serine/threonine kinase activity	0.0954968	CKS2, GADD45A, MNAT1, PPP2CA, MAP2K1, PSEN1, ADAM17, ARHGEF5, PEA15, CCNK, MAP3K2, TAOK3, C8orf4
BP	GO:1990778	0.00653954	2.52298	4.58117	11	226	protein localization to cell periphery	0.0965699	CDH1, CLTC, ACSL3, EZR, SLMAP, STX7, NUMB, RAB10, MPP5, TSPAN14, FCHO2
BP	GO:0051169	0.00656141	2.00942	9.38532	18	463	nuclear transport	0.0965699	PTTG1IP, CDH1, AGFG1, TNPO1, PPP1R12A, MED1, PPP3CA, PPP3R1, PSEN1, SNRPD1, SOX4, DYRK2, BAG3, G3BP2, IPO7, GPN1, TNPO3, C8orf4
BP	GO:0042306	0.00657126	2.83793	3.34466	9	165	regulation of protein import into nucleus	0.0965699	CDH1, MED1, PPP3CA, PPP3R1, PSEN1, DYRK2, BAG3, G3BP2, C8orf4
BP	GO:0022008	0.00664437	1.56599	28.379	42	1400	neurogenesis	0.0973294	ARF4, B2M, DDR1, CDH1, CTNNA1, CUX1, DGUOK, BLOC1S1, HIF1A, HOXB3, LAMB2, CAPRIN1, NAB1, NCK1, NRAS, MED1, PPP3CA, PPP3R1, MAP2K1, PSEN1, SOX4, EZR, WEE1, STK24, ENC1, NUMB, WASL, SLC4A7, CELSR1, FEZ2, PDLIM5, RAB10, DKK1, CAMSAP2, MMD, SNAPIN, ZMYND8, FBXO7, TNFRSF21, RTN4, MPP5, FRYL
BP	GO:0012501	0.00669232	1.49451	37.744	53	1862	programmed cell death	0.0975569	ACVR1, AHR, ARF4, PTTG1IP, CAST, CEACAM5, CTNNA1, CTSB, GADD45A, EP300, GPI, HIF1A, HPGD, MAX, MNAT1, NCK1, NMT1, MED1, PPP2CA, PPP3R1, PSEN1, SOX4, ADAM17, UBE2D3, YWHAB, ARHGEF5, STK24, DYRK2, PEA15, TAX1BP1, PNMA1, MAP4K4, BAG3, PDCD6IP, DNAJB6, C1D, IVNS1ABP, NCKAP1, PPP1R13L, BLCAP, DKK1, ARL6IP1, RYBP, TNFRSF21, TOX3, SH3KBP1, APH1A, CCAR1, C8orf4, RTN4, PERP, SLTM, DEDD2
BP	GO:0051223	0.00670288	1.79025	14.6557	25	723	regulation of protein transport	0.0975569	ACTL6A, CD58, CDH1, ACSL3, GPI, HIF1A, HNMT, IRS1, MED1, PPP3CA, PPP3R1, PSEN1, SOX4, SREBF2, UBE2D3, UGCG, EZR, ARHGEF5, DYRK2, BAG3, G3BP2, ARFIP1, TNFRSF21, C8orf4, UBAC2
BP	GO:0031400	0.00696618	1.88792	11.6556	21	575	negative regulation of protein modification process	0.101065	CRY1, GADD45A, DNMT1, GMFB, NCK1, PPP2CA, PSEN1, PSMD1, PSMD2, SOX4, UBE2D1, EZR, YWHAB, H2AFY, PSMD14, ARPP19, STK38, DKK1, FBXO7, TAOK3, CAMK2N1
BP	GO:0032879	0.00699172	1.44044	48.3253	65	2384	regulation of localization	0.101113	ACTL6A, ACVR1, ADAM10, ATP2A2, B2M, CD58, CDH1, CLTC, CRY1, CTNNA1, ACSL3, GPI, HIF1A, HNMT, IRS1, LAMA3, PPP1R12A, NCK1, NMT1, MED1, PPP3CA, PPP3R1, MAP2K1, PSEN1, RAB5A, RNASEL, SDC1, SOX4, SREBF2, ADAM17, UBE2D3, UGCG, EZR, YWHAB, SLMAP, ARHGEF5, STX7, STK24, DYRK2, NUMB, PEA15, WASL, BAG3, H2AFY, G3BP2, PDCD6IP, DNAJB6, STX6, ARPP19, DKK1, ARL6IP1, MMD, SNAPIN, ZMYND8, ARFIP1, TNFRSF21, UBQLN…
BP	GO:0006900	0.00708669	3.33363	2.22977	7	110	membrane budding	0.101878	SERPINA1, WASL, PDCD6IP, SEC23A, PPP6R1, FNBP1L, CHMP4B
BP	GO:0006508	0.00709627	1.51119	34.4196	49	1698	proteolysis	0.101878	ACTL6A, ADAM10, CAPN2, CAST, CPD, CSNK1A1, CTSB, EP300, GPI, HIF1A, ATXN3, MMP7, PCSK5, SERPINA1, CTSA, MAP2K1, PSEN1, PSMD1, PSMD2, ADAM17, UBE2A, UBE2D1, UBE2D3, UBE3A, ENC1, UBA3, JOSD1, PDCD6IP, DNAJB6, DPP3, ATP6AP2, PSMD14, WFDC2, ADAM28, ARL6IP1, FBXO7, UBQLN2, APH1A, ANKIB1, RNF111, TMPRSS4, HMCES, PERP, RMND5A, TBL1XR1, USP38, CHMP4B, SH3D19, UBAC2
BP	GO:0098927	0.00711194	5.74296	0.770286	4	38	vesicle-mediated transport between endosomal compartments	0.101878	MYO1D, MAP2K1, RAB5A, EZR
BP	GO:0051960	0.00728757	1.77694	14.7571	25	728	regulation of nervous system development	0.10384	B2M, CTNNA1, CUX1, DGUOK, HIF1A, HOXB3, CAPRIN1, NCK1, MED1, PPP3CA, MAP2K1, PSEN1, TPBG, STK24, ENC1, NUMB, CELSR1, PDLIM5, DKK1, MMD, SNAPIN, ZMYND8, FBXO7, TNFRSF21, RTN4
BP	GO:0006360	0.00729463	4.44543	1.21624	5	60	transcription from RNA polymerase I promoter	0.10384	GTF2H1, MNAT1, MED1, SMARCA4, H2AFY
BP	GO:0060429	0.00767434	1.605	23.6356	36	1166	epithelium development	0.108904	ACVR1, KLF5, DDR1, CLTC, CTSB, EFNB2, EP300, HIF1A, LAMB2, MYO1E, MED1, PPP3R1, MAP2K1, PSEN1, PSMD1, PSMD2, SDC1, SOX4, ADAM17, TJP1, EZR, NCOA3, TAGLN2, NUMB, TJP2, SLC4A7, H2AFY, CELSR1, ATP6AP2, PSMD14, RAB10, DKK1, C1GALT1, RTN4, PERP, MPP5
BP	GO:0044706	0.00777641	2.59146	4.05414	10	200	multi-multicellular organism process	0.109329	ACVR2A, DDR1, CTSB, FOS, HPGD, MMP7, PCSK5, MED1, UBE2A, VMP1
BP	GO:0042176	0.00777876	2.12176	7.3988	15	365	regulation of protein catabolic process	0.109329	PTTG1IP, CSNK1A1, ATXN3, CTSA, PSEN1, PSMD1, PSMD2, UBE2D1, UBE3A, EZR, PSMD14, UBQLN2, ANKIB1, SH3D19, UBAC2
BP	GO:0046824	0.00779803	3.26972	2.27032	7	112	positive regulation of nucleocytoplasmic transport	0.109329	CDH1, MED1, PPP3CA, PPP3R1, PSEN1, BAG3, C8orf4
BP	GO:0051489	0.00780063	5.57853	0.790557	4	39	regulation of filopodium assembly	0.109329	RAB5A, WASL, ZMYND8, FNBP1L
BP	GO:0000122	0.00791373	1.76382	14.8584	25	733	negative regulation of transcription from RNA polymerase II promoter	0.11034	KLF5, CRY1, CUX1, DNMT1, EP300, HDGF, HOXB3, NCK1, MED1, PSEN1, SMARCA4, SREBF2, UBE2D1, UBE2D3, EZR, ZNF217, BAG3, H2AFY, TSHZ1, PPP1R13L, ZBTB1, DKK1, RYBP, ZMYND8, TBL1XR1
BP	GO:0042787	0.00804122	2.57773	4.07441	10	201	protein ubiquitination involved in ubiquitin-dependent protein catabolic process	0.11034	PSEN1, PSMD1, PSMD2, UBE2D1, UBE3A, PSMD14, FBXO7, ANKIB1, RNF111, RMND5A
BP	GO:0014883	0.00804281	19.4434	0.141895	2	7	transition between fast and slow fiber	0.11034	ATP2A2, PPP3CA
BP	GO:0033601	0.00804281	19.4434	0.141895	2	7	positive regulation of mammary gland epithelial cell proliferation	0.11034	MED1, RTN4
BP	GO:0060923	0.00804281	19.4434	0.141895	2	7	cardiac muscle cell fate commitment	0.11034	ACVR1, DKK1
BP	GO:0071971	0.00804281	19.4434	0.141895	2	7	extracellular exosome assembly	0.11034	SDC1, PDCD6IP
BP	GO:2000601	0.00804281	19.4434	0.141895	2	7	positive regulation of Arp2/3 complex-mediated actin nucleation	0.11034	WASL, NCKAP1
BP	GO:0031325	0.00809131	1.40269	56.6971	74	2797	positive regulation of cellular metabolic process	0.110416	ACVR1, ACVR2A, AHR, ARF4, KLF5, PTTG1IP, CAV2, CBFB, CDH1, CKS2, CSNK1A1, GADD45A, DNMT1, EP300, ACSL3, FOS, GTF2H1, HIF1A, HOXB3, HSP90AA1, IRS1, MNAT1, PPP1R12A, NCK1, NPAT, PAFAH1B2, MED1, PPP2CA, PPP3CA, PPP3R1, MAP2K1, PSEN1, PSMD1, PSMD2, RNASEL, SMARCA4, SOX4, SREBF2, ADAM17, TAF4, TFRC, TTK, UBE2D1, UBE3A, EZR, ARHGEF5, NCOA3, DYRK2, PEA15, CCNK, NMI, PSMD14, CAP1, PTGES3, MAP3K2, ARPP19,…
BP	GO:0065003	0.00809702	1.50458	33.8115	48	1668	macromolecular complex assembly	0.110416	CAPZA2, CAV2, SEPT7, CETN2, CLTC, CSNK1A1, CTNNA1, DYNC1H1, EP300, ACSL3, GCH1, GMFB, GTF2H1, HCCS, HSP90AA1, MAX, MNAT1, NCK1, SERPINA1, SMARCA4, SNRPD1, TAF4, YWHAB, ARHGEF5, WASL, H2AFY, G3BP2, SEC23A, ARPC1A, PTGES3, NCKAP1, SEPT9, CPSF6, PPP6R1, ZBTB1, DHX30, DKK1, LSM14A, ARFIP1, RTN4, CNOT6, VPS18, CENPU, SBF2, HOPX, FCHO2, CHMP4B, PATL1
BP	GO:0034605	0.00817283	3.23868	2.29059	7	113	cellular response to heat	0.111116	EP300, HSP90AA1, ATXN3, BAG3, DNAJB6, PTGES3, C8orf4
BP	GO:0050794	0.00821781	1.33005	202.484	224	9989	regulation of cellular process	0.11121	ACTG1, ACTL6A, ACVR1, ACVR2A, ADAM10, AHR, ARF4, ATP2A2, B2M, DST, KLF5, PTTG1IP, DDR1, CAPN2, CAPZA2, CAST, CAV2, CBFB, CD58, SEPT7, CDH1, CDS1, CEACAM5, CETN2, CHD2, CKS2, CLTC, CRY1, CSNK1A1, CTNNA1, CTSB, CUX1, CXADR, GADD45A, DGUOK, DNMT1, EFNB2, EIF4G2, EP300, ACSL3, FOS, GCH1, GLA, GMFB, GPI, GTF2H1, HDGF, HIF1A, HLA-A, HLA-B, HLA-F, HNMT, HNRNPF, HOXB3, HPGD, HSP90AA1, IRS1, LAMA3, LY75, …
BP	GO:0022406	0.00822871	2.73179	3.46629	9	171	membrane docking	0.11121	CAV2, CETN2, DYNC1H1, HSP90AA1, EZR, STX7, STX6, RAB10, VPS18
BP	GO:0051702	0.00836521	4.28891	1.25678	5	62	interaction with symbiont	0.112173	CAV2, EP300, SMARCA4, CCNK, SUGT1
BP	GO:0009299	0.00837405	8.11934	0.425684	3	21	mRNA transcription	0.112173	HIF1A, MED1, ZBTB1
BP	GO:0045648	0.00837405	8.11934	0.425684	3	21	positive regulation of erythrocyte differentiation	0.112173	ACVR2A, HIF1A, MED1
BP	GO:0009890	0.00844863	1.53327	29.6357	43	1462	negative regulation of biosynthetic process	0.112839	AHR, KLF5, CLTC, CRY1, CUX1, DNMT1, EP300, GLA, HDGF, HOXB3, CAPRIN1, NAB1, NCK1, NPAT, MED1, PPP3CA, MAP2K1, PSEN1, SMARCA4, SREBF2, UBE2D1, UBE2D3, EZR, YWHAB, ZNF217, ENC1, UBA3, NMI, BAG3, H2AFY, ZNF263, TSHZ1, C1D, PPP1R13L, ZBTB1, DKK1, RYBP, ZMYND8, CCAR1, CNOT6, TBL1XR1, DPY30, DEDD2
BP	GO:0002429	0.00872936	2.03767	8.20963	16	405	immune response-activating cell surface receptor signaling pathway	0.116246	ACTG1, EP300, HSP90AA1, NCK1, NRAS, PSEN1, PSMD1, PSMD2, UBE2D1, EZR, WASL, PSMD14, ARPC1A, NCKAP1, TNFRSF21, SPG21
BP	GO:0065007	0.00881779	1.35063	226.748	247	11186	biological regulation	0.117081	ACTG1, ACTL6A, ACVR1, ACVR2A, ADAM10, AHR, ARF4, ATP2A2, B2M, DST, KLF5, PTTG1IP, DDR1, CAPN2, CAPZA2, CAST, CAV2, CBFB, CD58, SEPT7, CDH1, CDS1, CEACAM5, CETN2, CHD2, CKS2, CLTC, CRY1, CSNK1A1, CTNNA1, CTSB, CUX1, CXADR, GADD45A, DGUOK, DNMT1, EFNB2, EIF4G2, EP300, ACSL3, FOS, GCH1, GLA, GMFB, GPI, GTF2H1, HDGF, HIF1A, HLA-A, HLA-B, HLA-F, HNMT, HNRNPF, HOXB3, HPGD, AGFG1, HSP90AA1, IRS1, KCNK1,…
BP	GO:0030521	0.00893928	4.2147	1.27705	5	63	androgen receptor signaling pathway	0.117363	EP300, MED1, SMARCA4, UBE3A, NCOA3
BP	GO:0048278	0.00893928	4.2147	1.27705	5	63	vesicle docking	0.117363	CAV2, STX7, STX6, RAB10, VPS18
BP	GO:0022617	0.00894244	3.58291	1.78382	6	88	extracellular matrix disassembly	0.117363	ADAM10, DDR1, CAPN2, CDH1, LAMA3, MMP7
BP	GO:0046364	0.00894244	3.58291	1.78382	6	88	monosaccharide biosynthetic process	0.117363	CRY1, GPD2, GPI, TALDO1, SLC25A13, ARPP19
BP	GO:0033554	0.00901579	1.48307	35.7372	50	1763	cellular response to stress	0.117985	ACTL6A, ATP2A2, PTTG1IP, CETN2, CHD2, CRY1, CTNNA1, GADD45A, EP300, FOS, GCH1, GTF2H1, HDGF, HIF1A, HSP90AA1, LAMB2, MAX, ATXN3, MNAT1, NCK1, MAP2K1, PSEN1, PSMD1, PSMD2, SOX4, SREBF2, UBE2A, UBE2D1, UBE2D3, EZR, ARHGEF5, STK24, DYRK2, PEA15, CCNK, MAP4K4, BAG3, DNAJB6, PSMD14, PTGES3, MAP3K2, ZBTB1, FBXO7, UBQLN2, TAOK3, RNF111, C8orf4, CNOT6, DTX3L, UBAC2
BP	GO:0007565	0.00916815	2.68162	3.5271	9	174	female pregnancy	0.11953	DDR1, CTSB, FOS, HPGD, MMP7, PCSK5, MED1, UBE2A, VMP1
BP	GO:0035556	0.00918653	1.41266	50.7172	67	2502	intracellular signal transduction	0.11953	ARF4, ATP2A2, PTTG1IP, CAV2, GADD45A, DNMT1, EP300, HIF1A, IRS1, NCK1, NRAS, MED1, PPP2CA, PPP3CA, PPP3R1, MAP2K1, PSEN1, PSMD1, PSMD2, SOX4, TAF4, TJP1, UBE3A, EZR, CORO2A, YWHAB, ARHGEF5, AKAP1, STK24, DYRK2, PEA15, UBA3, NMI, TJP2, MAP4K4, CELSR1, G3BP2, ARL4A, G3BP1, ATP6AP2, PSMD14, IVNS1ABP, MAP3K2, NCKAP1, PPP1R13L, AKAP11, STK38, STK38L, LSM14A, ATP2C1, PHF20, TBC1D7, TAOK3, EPS8L1, ARL8B…
BP	GO:0008333	0.00930624	5.27633	0.831098	4	41	endosome to lysosome transport	0.120398	TRAK1, SNAPIN, VPS18, RAB12
BP	GO:0031103	0.00930624	5.27633	0.831098	4	41	axon regeneration	0.120398	CTNNA1, LAMB2, MAP2K1, STK24
BP	GO:0048699	0.00949225	1.55222	26.4735	39	1306	generation of neurons	0.121509	ARF4, B2M, DDR1, CDH1, CTNNA1, CUX1, DGUOK, BLOC1S1, HIF1A, HOXB3, LAMB2, CAPRIN1, NCK1, NRAS, MED1, PPP3CA, MAP2K1, PSEN1, SOX4, EZR, WEE1, STK24, ENC1, NUMB, WASL, SLC4A7, CELSR1, FEZ2, PDLIM5, RAB10, DKK1, CAMSAP2, MMD, SNAPIN, ZMYND8, FBXO7, TNFRSF21, RTN4, FRYL
BP	GO:1903507	0.00949795	1.58994	23.1491	35	1142	negative regulation of nucleic acid-templated transcription	0.121509	AHR, KLF5, CRY1, CUX1, DNMT1, EP300, HDGF, HOXB3, NAB1, NCK1, NPAT, MED1, PSEN1, SMARCA4, SREBF2, UBE2D1, UBE2D3, EZR, YWHAB, ZNF217, UBA3, BAG3, H2AFY, ZNF263, TSHZ1, C1D, PPP1R13L, ZBTB1, DKK1, RYBP, ZMYND8, CCAR1, TBL1XR1, DPY30, DEDD2
BP	GO:0006626	0.00949919	2.86705	2.93925	8	145	protein targeting to mitochondrion	0.121509	ACTL6A, HNMT, HSP90AA1, SREBF2, UBE2D3, UGCG, FBXO7, TIMM23
BP	GO:1902806	0.00949919	2.86705	2.93925	8	145	regulation of cell cycle G1/S phase transition	0.121509	GADD45A, EP300, SMARCA4, SOX4, ADAM17, FBXO7, C8orf4, CNOT6
BP	GO:0031346	0.00961473	2.19843	6.18256	13	305	positive regulation of cell projection organization	0.122355	SEPT7, CUX1, CAPRIN1, NCK1, MAP2K1, PSEN1, ENC1, WASL, NCKAP1, SEPT9, ZMYND8, EPS8L1, FNBP1L
BP	GO:0009057	0.00961923	1.5884	23.1694	35	1143	macromolecule catabolic process	0.122355	PTTG1IP, CAPN2, CSNK1A1, CTSB, HSP90AA1, ATXN3, CTSA, PPP2CA, PPP2R2A, PSEN1, PSMD1, PSMD2, SDC1, UBE2A, UBE2D1, UBE2D3, UBE3A, EZR, ENC1, PDCD6IP, PSMD14, FBXO7, UBQLN2, ANKIB1, RNF111, CNOT6, RMND5A, TBL1XR1, USP38, CHMP4B, SH3D19, DEDD2, RAB12, PATL1, UBAC2
BP	GO:0030838	0.00993645	3.49717	1.82436	6	90	positive regulation of actin filament polymerization	0.126037	GMFB, NCK1, WASL, ARPC1A, NCKAP1, ARFIP1
BP	GO:0044093	0.0100154	1.46804	36.8116	51	1816	positive regulation of molecular function	0.126684	ARF4, B2M, CAV2, CKS2, GADD45A, EP300, GCH1, GMFB, HIF1A, AGFG1, HSP90AA1, IRS1, MNAT1, PPP1R12A, MED1, CTSA, PPP2CA, PPP3CA, MAP2K1, PSEN1, PSMD1, PSMD2, SMARCA4, ADAM17, UBE2D1, YWHAB, ARHGEF5, NCOA3, PEA15, CCNK, ASAP2, DNAJB6, PSMD14, CAP1, PTGES3, MAP3K2, SUGT1, MMD, APH1A, TBC1D7, TAOK3, EPS8L1, PPP2R3C, FGD6, C8orf4, RALGAPB, CNOT6, ARRDC3, PERP, SBF2, ARAP2
BP	GO:0009966	0.0101316	1.39647	53.6362	70	2646	regulation of signal transduction	0.127799	ACVR1, ACVR2A, PTTG1IP, CAV2, CRY1, CSNK1A1, CTNNA1, GADD45A, EP300, HIF1A, IRS1, NCK1, NMT1, MED1, PPP2CA, PPP3R1, MAP2K1, PSEN1, PSMD1, PSMD2, PTPRE, SMARCA4, SOX4, ADAM17, TAF4, TTK, UBE3A, EZR, YWHAB, ARHGEF5, AKAP1, NCOA3, DYRK2, NUMB, PEA15, TAX1BP1, MAP4K4, G3BP2, G3BP1, ATP6AP2, PSMD14, IVNS1ABP, MAP3K2, PPP1R13L, AKAP11, STK38, MGLL, DKK1, ZMYND8, LSM14A, ATP2C1, UBQLN2, SH3KBP1, PHF20, …
BP	GO:0051716	0.0101792	1.30219	134.8	156	6650	cellular response to stimulus	0.128044	ACTG1, ACTL6A, ACVR1, ACVR2A, ADAM10, AHR, ARF4, ATP2A2, B2M, DST, KLF5, PTTG1IP, DDR1, CAPN2, CAV2, CD58, CDH1, CDS1, CETN2, CHD2, CLTC, CRY1, CSNK1A1, CTNNA1, CTSB, CXADR, GADD45A, DNMT1, EFNB2, EP300, FOS, GCH1, GMFB, GTF2H1, HDGF, HIF1A, HLA-A, HLA-B, HLA-F, HNRNPF, HPGD, HSP90AA1, IRS1, LAMB2, LY75, MAX, ATXN3, MMP7, MNAT1, MYO1E, PPP1R12A, NCK1, NMT1, NRAS, MED1, PPP2CA, PPP2R5E, PPP3CA, PP…
BP	GO:0006470	0.0103346	2.35621	4.88523	11	241	protein dephosphorylation	0.129639	PPP1R12A, NCK1, PPP2CA, PPP2R2A, PPP3CA, PPP3R1, PTPRE, YWHAB, ARPP19, PPP6R1, CTTNBP2NL
BP	GO:0090087	0.0103822	1.72057	15.203	25	750	regulation of peptide transport	0.129877	ACTL6A, CD58, CDH1, ACSL3, GPI, HIF1A, HNMT, IRS1, MED1, PPP3CA, PPP3R1, PSEN1, SOX4, SREBF2, UBE2D3, UGCG, EZR, ARHGEF5, DYRK2, BAG3, G3BP2, ARFIP1, TNFRSF21, C8orf4, UBAC2
BP	GO:0030182	0.0105141	1.56765	24.1424	36	1191	neuron differentiation	0.13052	ARF4, B2M, DDR1, CDH1, CTNNA1, CUX1, DGUOK, BLOC1S1, HIF1A, LAMB2, CAPRIN1, NCK1, NRAS, MED1, PPP3CA, MAP2K1, PSEN1, SOX4, EZR, WEE1, STK24, ENC1, NUMB, WASL, SLC4A7, FEZ2, PDLIM5, RAB10, DKK1, CAMSAP2, MMD, SNAPIN, ZMYND8, FBXO7, RTN4, FRYL
BP	GO:0019896	0.0105809	16.2018	0.162165	2	8	axonal transport of mitochondrion	0.13052	HIF1A, TRAK1
BP	GO:0007165	0.0106009	1.30912	111.631	132	5507	signal transduction	0.13052	ACTG1, ACTL6A, ACVR1, ACVR2A, ADAM10, AHR, ARF4, ATP2A2, B2M, DST, PTTG1IP, DDR1, CAV2, CDS1, CLTC, CRY1, CSNK1A1, CTNNA1, CTSB, GADD45A, DNMT1, EFNB2, EP300, FOS, GMFB, HDGF, HIF1A, HLA-A, HLA-B, HLA-F, HNRNPF, HPGD, HSP90AA1, IRS1, LY75, MYO1E, PPP1R12A, NCK1, NMT1, NRAS, MED1, PPP2CA, PPP2R5E, PPP3CA, PPP3R1, MAP2K1, PSEN1, PSMD1, PSMD2, PTPRE, RAB5A, RNASEL, SDC1, SLC12A2, SMARCA4, SOX4, ADAM…
BP	GO:0043112	0.0106707	2.80508	3.00006	8	148	receptor metabolic process	0.13052	CLTC, HIF1A, PSEN1, RAB5A, TFRC, EZR, DKK1, UBQLN2
BP	GO:0055001	0.0106707	2.80508	3.00006	8	148	muscle cell development	0.13052	ACTG1, ATP2A2, CAV2, CXADR, PPP3CA, SDC1, SGCB, PDLIM5
BP	GO:0031327	0.0106775	1.51588	29.2101	42	1441	negative regulation of cellular biosynthetic process	0.13052	AHR, KLF5, CRY1, CUX1, DNMT1, EP300, GLA, HDGF, HOXB3, CAPRIN1, NAB1, NCK1, NPAT, MED1, PPP3CA, MAP2K1, PSEN1, SMARCA4, SREBF2, UBE2D1, UBE2D3, EZR, YWHAB, ZNF217, ENC1, UBA3, NMI, BAG3, H2AFY, ZNF263, TSHZ1, C1D, PPP1R13L, ZBTB1, DKK1, RYBP, ZMYND8, CCAR1, CNOT6, TBL1XR1, DPY30, DEDD2
BP	GO:0051172	0.0106867	1.50876	30.0614	43	1483	negative regulation of nitrogen compound metabolic process	0.13052	AHR, KLF5, CLTC, CRY1, CUX1, DNMT1, EP300, GLA, HDGF, HOXB3, CAPRIN1, NAB1, NCK1, NPAT, MED1, CTSA, PPP3CA, MAP2K1, PSEN1, SMARCA4, SREBF2, UBE2D1, UBE2D3, EZR, YWHAB, ZNF217, ENC1, UBA3, BAG3, H2AFY, ZNF263, TSHZ1, C1D, PPP1R13L, ZBTB1, DKK1, RYBP, ZMYND8, CCAR1, CNOT6, TBL1XR1, DPY30, DEDD2
BP	GO:0009968	0.0106918	1.59705	21.6896	33	1070	negative regulation of signal transduction	0.13052	ACVR1, PTTG1IP, CAV2, CRY1, CSNK1A1, CTNNA1, HIF1A, IRS1, NCK1, PPP2CA, PSEN1, PSMD1, PSMD2, PTPRE, SMARCA4, ADAM17, EZR, YWHAB, NUMB, PEA15, G3BP2, G3BP1, PSMD14, IVNS1ABP, STK38, DKK1, UBQLN2, SH3KBP1, TBC1D7, TAOK3, TMEM127, C8orf4, PIK3IP1
BP	GO:0009056	0.0106923	1.42366	44.8387	60	2212	catabolic process	0.13052	ACTL6A, PTTG1IP, CAPN2, CLTC, CSNK1A1, CTSB, EIF4G2, EP300, GLA, GPD2, GPI, HIF1A, HNMT, HSP90AA1, IRS1, LIPA, ATXN3, MMP7, PAFAH1B2, CTSA, PPP2CA, PPP2R2A, PSEN1, PSMD1, PSMD2, RAB5A, SDC1, SREBF2, UBE2A, UBE2D1, UBE2D3, UBE3A, EZR, ENC1, FEZ2, PDCD6IP, PSMD14, MGLL, SLC44A1, SNAPIN, FBXO7, UBQLN2, ANKIB1, RNF111, FNBP1L, NAGK, CNOT6, VPS18, RMND5A, TBL1XR1, PIP4K2C, VMP1, USP38, ADO, CHMP4B, SH…
BP	GO:0015813	0.0108233	7.3065	0.466226	3	23	L-glutamate transport	0.131414	PSEN1, SLC25A13, ARL6IP1
BP	GO:0042026	0.0108233	7.3065	0.466226	3	23	protein refolding	0.131414	B2M, HSP90AA1, PTGES3
BP	GO:0016310	0.0109073	1.42947	43.1157	58	2127	phosphorylation	0.131821	ACVR1, ACVR2A, ADAM10, DDR1, CAV2, CKS2, COX7B, CRY1, CSNK1A1, CUX1, GADD45A, DGUOK, GMFB, GPI, GTF2H1, HIF1A, HSP90AA1, IRS1, MNAT1, NCK1, NRAS, MED1, PPP2CA, MAP2K1, PSEN1, PSMD1, PSMD2, RNASEL, ADAM17, TTK, EZR, WEE1, YWHAB, ARHGEF5, STK24, DYRK2, PEA15, CCNK, MAP4K4, H2AFY, ATP6AP2, PSMD14, PTGES3, MAP3K2, STK38, DKK1, STK38L, MMD, FBXO7, TAOK3, PPP2R3C, CAMK2N1, ETNK1, NAGK, C8orf4, PIP4K2C,…
BP	GO:0043085	0.010915	1.49985	30.9533	44	1527	positive regulation of catalytic activity	0.131821	ARF4, CAV2, CKS2, GADD45A, GCH1, GMFB, HIF1A, AGFG1, HSP90AA1, IRS1, MNAT1, PPP1R12A, CTSA, PPP2CA, MAP2K1, PSEN1, PSMD1, PSMD2, ADAM17, UBE2D1, YWHAB, ARHGEF5, PEA15, CCNK, ASAP2, DNAJB6, PSMD14, CAP1, PTGES3, MAP3K2, SUGT1, MMD, APH1A, TBC1D7, TAOK3, EPS8L1, PPP2R3C, FGD6, C8orf4, RALGAPB, ARRDC3, PERP, SBF2, ARAP2
BP	GO:0061061	0.0110942	1.82989	11.4124	20	563	muscle structure development	0.13363	ACTG1, ACVR1, ATP2A2, KLF5, CAPN2, CAV2, CEACAM5, CHD2, CTNNA1, CXADR, EFNB2, EP300, FOS, MED1, PPP3CA, SDC1, SGCB, PDLIM5, DKK1, TANC1
BP	GO:0031503	0.011178	3.03672	2.43248	7	120	protein complex localization	0.134284	TNPO1, EZR, WASL, G3BP2, GPN1, SNAPIN, C8orf4
BP	GO:0033673	0.0112637	2.32544	4.94605	11	244	negative regulation of kinase activity	0.134601	GADD45A, GMFB, NCK1, PPP2CA, PSEN1, H2AFY, STK38, FBXO7, TAOK3, CAMK2N1, PIK3IP1
BP	GO:0034330	0.0112637	2.32544	4.94605	11	244	cell junction organization	0.134601	ACTG1, CDH1, CTNNA1, CXADR, LAMA3, TJP1, NUMB, PDCD6IP, PERP, MPP5, VMP1
BP	GO:1901990	0.0114669	2.14601	6.32445	13	312	regulation of mitotic cell cycle phase transition	0.136438	GADD45A, EP300, PSMD1, PSMD2, SMARCA4, SOX4, ADAM17, TTK, UBE2D1, PSMD14, FBXO7, TAOK3, CNOT6
BP	GO:0072384	0.0115075	3.94181	1.35814	5	67	organelle transport along microtubule	0.136438	BLOC1S1, HIF1A, AP3M2, TRAK1, SNAPIN
BP	GO:1903076	0.0115075	3.94181	1.35814	5	67	regulation of protein localization to plasma membrane	0.136438	CLTC, ACSL3, EZR, STX7, NUMB
BP	GO:0055007	0.0115713	3.37595	1.88517	6	93	cardiac muscle cell differentiation	0.136438	ACVR1, CXADR, EFNB2, SGCB, PDLIM5, DKK1
BP	GO:2000134	0.0115713	3.37595	1.88517	6	93	negative regulation of G1/S transition of mitotic cell cycle	0.136438	GADD45A, EP300, SMARCA4, SOX4, FBXO7, CNOT6
BP	GO:1902679	0.0115977	1.56562	23.4734	35	1158	negative regulation of RNA biosynthetic process	0.136438	AHR, KLF5, CRY1, CUX1, DNMT1, EP300, HDGF, HOXB3, NAB1, NCK1, NPAT, MED1, PSEN1, SMARCA4, SREBF2, UBE2D1, UBE2D3, EZR, YWHAB, ZNF217, UBA3, BAG3, H2AFY, ZNF263, TSHZ1, C1D, PPP1R13L, ZBTB1, DKK1, RYBP, ZMYND8, CCAR1, TBL1XR1, DPY30, DEDD2
BP	GO:1900182	0.0116649	3.0099	2.45275	7	121	positive regulation of protein localization to nucleus	0.136874	CDH1, MED1, PPP3CA, PPP3R1, PSEN1, BAG3, C8orf4
BP	GO:0019222	0.0116962	1.29763	124.523	145	6143	regulation of metabolic process	0.136888	ACTL6A, ACVR1, ACVR2A, AHR, ARF4, KLF5, PTTG1IP, CAST, CAV2, CBFB, CDH1, CHD2, CKS2, CLTC, CRY1, CSNK1A1, CUX1, GADD45A, DNMT1, EIF4G2, EP300, ACSL3, FOS, GCH1, GLA, GMFB, GPI, GTF2H1, HDGF, HIF1A, HNRNPF, HOXB3, HSP90AA1, IRS1, TNPO1, CAPRIN1, MAX, ATXN3, MNAT1, MYO1D, PPP1R12A, NAB1, NCK1, NPAT, PAFAH1B2, SERPINA1, MED1, CTSA, PPP2CA, PPP2R2A, PPP3CA, PPP3R1, MAP2K1, PSEN1, PSMD1, PSMD2, RAB5A,…
BP	GO:0008277	0.012167	2.98354	2.47302	7	122	regulation of G-protein coupled receptor protein signaling pathway	0.140816	CAV2, CRY1, NMT1, YWHAB, MGLL, UBQLN2, ARRDC3
BP	GO:0048489	0.012167	2.98354	2.47302	7	122	synaptic vesicle transport	0.140816	ATP2A2, BLOC1S1, PSEN1, RAB5A, AP3M2, SNAPIN, FCHO2
BP	GO:0097480	0.012167	2.98354	2.47302	7	122	establishment of synaptic vesicle localization	0.140816	ATP2A2, BLOC1S1, PSEN1, RAB5A, AP3M2, SNAPIN, FCHO2
BP	GO:0099003	0.012167	2.98354	2.47302	7	122	vesicle-mediated transport in synapse	0.140816	ATP2A2, BLOC1S1, PSEN1, RAB5A, AP3M2, SNAPIN, FCHO2
BP	GO:0035902	0.0121869	6.95814	0.486496	3	24	response to immobilization stress	0.140816	FOS, GPI, HNMT
BP	GO:1904375	0.0122204	3.879	1.37841	5	68	regulation of protein localization to cell periphery	0.140844	CLTC, ACSL3, EZR, STX7, NUMB
BP	GO:0010975	0.0122767	2.00453	7.80421	15	385	regulation of neuron projection development	0.141097	B2M, CUX1, DGUOK, CAPRIN1, NCK1, PPP3CA, MAP2K1, PSEN1, STK24, ENC1, PDLIM5, SNAPIN, ZMYND8, FBXO7, RTN4
BP	GO:0051253	0.0123044	1.54885	24.4059	36	1204	negative regulation of RNA metabolic process	0.141097	AHR, KLF5, CRY1, CUX1, DNMT1, EP300, HDGF, HOXB3, NAB1, NCK1, NPAT, MED1, PPP3CA, PSEN1, SMARCA4, SREBF2, UBE2D1, UBE2D3, EZR, YWHAB, ZNF217, UBA3, BAG3, H2AFY, ZNF263, TSHZ1, C1D, PPP1R13L, ZBTB1, DKK1, RYBP, ZMYND8, CCAR1, TBL1XR1, DPY30, DEDD2
BP	GO:0032446	0.0123875	1.64223	17.8382	28	880	protein modification by small protein conjugation	0.141692	PTTG1IP, CBFB, CRY1, HSP90AA1, MED1, PSEN1, PSMD1, PSMD2, SOX4, UBE2A, UBE2D1, UBE2D3, UBE3A, ENC1, UBA3, NMI, PSMD14, DCAF7, DTX4, RYBP, FBXO7, TBC1D7, ANKIB1, RNF111, ARRDC3, RMND5A, FBXO30, DTX3L
BP	GO:0071900	0.0124627	1.90944	9.28397	17	458	regulation of protein serine/threonine kinase activity	0.142161	CKS2, GADD45A, GTF2H1, MNAT1, PPP2CA, MAP2K1, PSEN1, ADAM17, ARHGEF5, PEA15, CCNK, H2AFY, MAP3K2, STK38, FBXO7, TAOK3, C8orf4
BP	GO:0010821	0.0125249	2.39958	4.3582	10	215	regulation of mitochondrion organization	0.142161	ACTL6A, HIF1A, HNMT, NMT1, PPP3R1, SREBF2, UBE2D3, UGCG, YWHAB, FBXO7
BP	GO:0034504	0.0126716	2.05197	7.11501	14	351	protein localization to nucleus	0.142161	PTTG1IP, CDH1, TNPO1, MED1, PPP3CA, PPP3R1, PSEN1, DYRK2, BAG3, G3BP2, IPO7, GPN1, TNPO3, C8orf4
BP	GO:0030260	0.0126844	2.95763	2.49329	7	123	entry into host cell	0.142161	CAV2, CDH1, CTSB, CXADR, EFNB2, TFRC, VPS18
BP	GO:0044409	0.0126844	2.95763	2.49329	7	123	entry into host	0.142161	CAV2, CDH1, CTSB, CXADR, EFNB2, TFRC, VPS18
BP	GO:0051806	0.0126844	2.95763	2.49329	7	123	entry into cell of other organism involved in symbiotic interaction	0.142161	CAV2, CDH1, CTSB, CXADR, EFNB2, TFRC, VPS18
BP	GO:0051828	0.0126844	2.95763	2.49329	7	123	entry into other organism involved in symbiotic interaction	0.142161	CAV2, CDH1, CTSB, CXADR, EFNB2, TFRC, VPS18
BP	GO:0050789	0.012733	1.3136	214.322	234	10573	regulation of biological process	0.142161	ACTG1, ACTL6A, ACVR1, ACVR2A, ADAM10, AHR, ARF4, ATP2A2, B2M, DST, KLF5, PTTG1IP, DDR1, CAPN2, CAPZA2, CAST, CAV2, CBFB, CD58, SEPT7, CDH1, CDS1, CEACAM5, CETN2, CHD2, CKS2, CLTC, CRY1, CSNK1A1, CTNNA1, CTSB, CUX1, CXADR, GADD45A, DGUOK, DNMT1, EFNB2, EIF4G2, EP300, ACSL3, FOS, GCH1, GLA, GMFB, GPI, GTF2H1, HDGF, HIF1A, HLA-A, HLA-B, HLA-F, HNMT, HNRNPF, HOXB3, HPGD, HSP90AA1, IRS1, KCNK1, TNPO1,…
BP	GO:0044707	0.0127609	1.29504	118.989	139	5870	single-multicellular organism process	0.142161	ACTG1, ACTL6A, ACVR1, ACVR2A, ADAM10, AHR, ARF4, ATP2A2, B2M, KLF5, DDR1, CAPN2, CAPZA2, CAV2, CBFB, CD58, SEPT7, CDH1, CHD2, CLTC, COX7B, CRY1, CTNNA1, CTSB, CUX1, CXADR, DGUOK, DNMT1, EFNB2, EP300, ACSL3, FOS, GCH1, BLOC1S1, GMFB, GPD2, GPI, HCCS, HIF1A, HNMT, HOXB3, HPGD, AGFG1, KCNK1, LAMA3, LAMB2, LIPA, CAPRIN1, MAX, ATXN3, MMP7, MNAT1, MYO1D, MYO1E, NAB1, NCK1, NMT1, NRAS, PAFAH1B2, PCSK5, …
BP	GO:1902807	0.0127612	3.29967	1.92571	6	95	negative regulation of cell cycle G1/S phase transition	0.142161	GADD45A, EP300, SMARCA4, SOX4, FBXO7, CNOT6
BP	GO:2000113	0.0127729	1.5269	26.1492	38	1290	negative regulation of cellular macromolecule biosynthetic process	0.142161	AHR, KLF5, CRY1, CUX1, DNMT1, EP300, HDGF, HOXB3, CAPRIN1, NAB1, NCK1, MED1, PPP3CA, MAP2K1, PSEN1, SMARCA4, SREBF2, UBE2D1, UBE2D3, EZR, YWHAB, ZNF217, ENC1, UBA3, BAG3, H2AFY, ZNF263, TSHZ1, C1D, PPP1R13L, ZBTB1, DKK1, RYBP, ZMYND8, CNOT6, TBL1XR1, DPY30, DEDD2
BP	GO:0007346	0.0129892	1.86274	10.0745	18	497	regulation of mitotic cell cycle	0.144215	CAV2, CKS2, CLTC, GADD45A, EP300, PSMD1, PSMD2, SMARCA4, SOX4, ADAM17, TTK, UBE2D1, H2AFY, PSMD14, FBXO7, TAOK3, CNOT6, CHMP4B
BP	GO:0010970	0.0132176	2.93217	2.51356	7	124	transport along microtubule	0.144441	DST, BLOC1S1, HIF1A, TNPO1, AP3M2, TRAK1, SNAPIN
BP	GO:0099111	0.0132176	2.93217	2.51356	7	124	microtubule-based transport	0.144441	DST, BLOC1S1, HIF1A, TNPO1, AP3M2, TRAK1, SNAPIN
BP	GO:0032989	0.0132288	1.60512	19.5612	30	965	cellular component morphogenesis	0.144441	ACTG1, DDR1, SEPT7, CSNK1A1, CUX1, EP300, AGFG1, LAMB2, LIPA, CAPRIN1, NRAS, MED1, PPP3CA, MAP2K1, PSEN1, EZR, WEE1, NUMB, WASL, FEZ2, CAP1, PDLIM5, RAB10, DKK1, SH3KBP1, FGD6, RTN4, MPP5, SH3D19, FRYL
BP	GO:0072657	0.0132348	1.85874	10.0948	18	498	protein localization to membrane	0.144441	CDH1, CLTC, ACSL3, HSP90AA1, NMT1, PPP3R1, EZR, YWHAB, SLMAP, STX7, NUMB, RAB10, ARL6IP1, ZMYND8, MPP5, TSPAN14, FCHO2, CHMP4B
BP	GO:1903362	0.0133124	2.2662	5.06767	11	250	regulation of cellular protein catabolic process	0.144441	PTTG1IP, CSNK1A1, PSEN1, PSMD1, PSMD2, UBE2D1, UBE3A, EZR, PSMD14, UBQLN2, ANKIB1
BP	GO:0034341	0.01333	2.6888	3.12168	8	154	response to interferon-gamma	0.144441	B2M, CD58, GCH1, HLA-A, HLA-B, HLA-F, MED1, NMI
BP	GO:0043086	0.0133648	1.66266	16.3382	26	806	negative regulation of catalytic activity	0.144441	CAST, GADD45A, GLA, GMFB, GPI, MYO1D, PPP1R12A, NCK1, SERPINA1, PPP2CA, PSEN1, PSMD1, PSMD2, UBE2D1, H2AFY, PHACTR2, DNAJB6, PSMD14, WFDC2, ARPP19, STK38, ARL6IP1, FBXO7, TAOK3, CAMK2N1, PIK3IP1
BP	GO:0008090	0.0134231	13.8864	0.182436	2	9	retrograde axonal transport	0.144441	DST, SNAPIN
BP	GO:0010820	0.0134231	13.8864	0.182436	2	9	positive regulation of T cell chemotaxis	0.144441	ADAM10, ADAM17
BP	GO:0061684	0.0134231	13.8864	0.182436	2	9	chaperone-mediated autophagy	0.144441	HSP90AA1, CTSA
BP	GO:0090557	0.0134231	13.8864	0.182436	2	9	establishment of endothelial intestinal barrier	0.144441	TJP1, TJP2
BP	GO:1902857	0.0134231	13.8864	0.182436	2	9	positive regulation of non-motile cilium assembly	0.144441	SEPT7, SEPT9
BP	GO:1902916	0.0134231	13.8864	0.182436	2	9	positive regulation of protein polyubiquitination	0.144441	UBE2D1, NMI
BP	GO:0050778	0.0134778	1.69784	14.7571	24	728	positive regulation of immune response	0.144687	ACTG1, B2M, CTSB, EP300, HSP90AA1, NCK1, NRAS, MED1, PSEN1, PSMD1, PSMD2, TFRC, UBE2D1, UBE2D3, EZR, STX7, WASL, PSMD14, ARPC1A, NCKAP1, ZBTB1, LSM14A, TNFRSF21, SPG21
BP	GO:0014044	0.0136445	6.64144	0.506767	3	25	Schwann cell development	0.145104	LAMB2, PPP3R1, MPP5
BP	GO:0015800	0.0136445	6.64144	0.506767	3	25	acidic amino acid transport	0.145104	PSEN1, SLC25A13, ARL6IP1
BP	GO:0045745	0.0136445	6.64144	0.506767	3	25	positive regulation of G-protein coupled receptor protein signaling pathway	0.145104	CAV2, UBQLN2, ARRDC3
BP	GO:1902893	0.0136445	6.64144	0.506767	3	25	regulation of pri-miRNA transcription from RNA polymerase II promoter	0.145104	FOS, HIF1A, SMARCA4
BP	GO:0007422	0.0137346	3.75918	1.41895	5	70	peripheral nervous system development	0.145722	LAMB2, NAB1, PPP3R1, SLC5A3, MPP5
BP	GO:0007169	0.0138202	1.73629	13.2165	22	652	transmembrane receptor protein tyrosine kinase signaling pathway	0.146288	ACTG1, ADAM10, ARF4, DDR1, CAV2, EFNB2, HIF1A, HNRNPF, HSP90AA1, IRS1, MYO1E, NCK1, NRAS, PSEN1, PTPRE, ADAM17, WASL, ARPC1A, NCKAP1, SH3KBP1, APH1A, RTN4
BP	GO:0044092	0.0140839	1.57266	21.3045	32	1051	negative regulation of molecular function	0.148733	B2M, CAST, GADD45A, GLA, GMFB, GPI, MYO1D, PPP1R12A, NCK1, SERPINA1, PPP2CA, PPP3CA, PSEN1, PSMD1, PSMD2, UBE2D1, TAX1BP1, H2AFY, PHACTR2, DNAJB6, PSMD14, WFDC2, ARPP19, SUGT1, STK38, DKK1, ARL6IP1, FBXO7, TAOK3, CAMK2N1, CTTNBP2NL, PIK3IP1
BP	GO:0044403	0.0141257	1.59606	19.6626	30	970	symbiosis, encompassing mutualism through parasitism	0.148828	B2M, CAV2, CDH1, CTSB, CXADR, EFNB2, EP300, HLA-A, HLA-B, TNPO1, PCSK5, RAB5A, RNASEL, SMARCA4, TAF4, TFRC, UBE3A, YWHAB, CCNK, AP1G2, PDCD6IP, IPO7, IVNS1ABP, NCKAP1, SUGT1, SNAPIN, LSM14A, VPS18, CENPU, CHMP4B
BP	GO:0032270	0.0141948	1.49933	28.0344	40	1383	positive regulation of cellular protein metabolic process	0.14921	ACVR1, ACVR2A, PTTG1IP, CAV2, CKS2, CSNK1A1, GADD45A, DNMT1, MNAT1, PPP1R12A, NCK1, PPP2CA, PPP3CA, MAP2K1, PSEN1, PSMD1, PSMD2, SOX4, ADAM17, TTK, UBE2D1, UBE3A, EZR, ARHGEF5, PEA15, CCNK, NMI, PSMD14, MAP3K2, MMD, UBQLN2, TBC1D7, TAOK3, ANKIB1, RNF111, PPP2R3C, C8orf4, ARRDC3, PERP, SH3D19
BP	GO:0044419	0.014498	1.59246	19.7031	30	972	interspecies interaction between organisms	0.152045	B2M, CAV2, CDH1, CTSB, CXADR, EFNB2, EP300, HLA-A, HLA-B, TNPO1, PCSK5, RAB5A, RNASEL, SMARCA4, TAF4, TFRC, UBE3A, YWHAB, CCNK, AP1G2, PDCD6IP, IPO7, IVNS1ABP, NCKAP1, SUGT1, SNAPIN, LSM14A, VPS18, CENPU, CHMP4B
BP	GO:0006950	0.0147007	1.33061	71.9812	89	3551	response to stress	0.153816	ACTG1, ACTL6A, ACVR1, ARF4, ATP2A2, B2M, DST, PTTG1IP, DDR1, CAPN2, CAPZA2, CD58, CETN2, CHD2, CRY1, CTNNA1, CTSB, GADD45A, EP300, FOS, GCH1, GPI, GTF2H1, HDGF, HIF1A, HLA-A, HLA-B, HLA-F, HNMT, HSP90AA1, LAMB2, LIPA, LY75, MAX, ATXN3, MNAT1, NCK1, NRAS, SERPINA1, MED1, PPP3CA, MAP2K1, PSEN1, PSMD1, PSMD2, RAB5A, RNASEL, SDC1, SLC12A2, SOX4, SREBF2, ADAM17, UBE2A, UBE2D1, UBE2D3, EZR, ARHGEF5, AK…
BP	GO:0080134	0.0147477	1.51846	25.5613	37	1261	regulation of response to stress	0.153952	B2M, PTTG1IP, CRY1, CTSB, GADD45A, EP300, GCH1, HIF1A, HSP90AA1, ATXN3, NCK1, NRAS, MED1, PPP3CA, MAP2K1, PSMD1, PSMD2, UBE2D1, UBE2D3, EZR, ARHGEF5, STK24, NMI, MAP4K4, BAG3, H2AFY, DNAJB6, PSMD14, PTGES3, MAP3K2, MGLL, FBXO7, LSM14A, UBQLN2, TAOK3, FAM46A, UBAC2
BP	GO:0010498	0.0148699	1.95582	7.98665	15	394	proteasomal protein catabolic process	0.154872	CSNK1A1, ATXN3, PSEN1, PSMD1, PSMD2, UBE2A, UBE2D1, UBE2D3, ENC1, PSMD14, UBQLN2, ANKIB1, RNF111, RMND5A, TBL1XR1
BP	GO:0051129	0.0149213	1.77241	11.757	20	580	negative regulation of cellular component organization	0.155051	B2M, CAPZA2, CLTC, DGUOK, DNMT1, GMFB, PPP3CA, PSEN1, TTK, NUMB, WASL, H2AFY, FEZ2, DNAJB6, DKK1, SNAPIN, UBQLN2, TBC1D7, RTN4, CHMP4B
BP	GO:0051049	0.0149586	1.44486	35.0277	48	1728	regulation of transport	0.155084	ACTL6A, ATP2A2, B2M, CD58, CDH1, CRY1, ACSL3, GPI, HIF1A, HNMT, IRS1, PPP1R12A, NMT1, MED1, PPP3CA, PPP3R1, MAP2K1, PSEN1, RAB5A, RNASEL, SDC1, SOX4, SREBF2, UBE2D3, UGCG, EZR, YWHAB, SLMAP, ARHGEF5, DYRK2, PEA15, WASL, BAG3, G3BP2, PDCD6IP, ARPP19, DKK1, ARL6IP1, SNAPIN, ARFIP1, TNFRSF21, UBQLN2, CTTNBP2NL, C8orf4, C12orf4, VPS18, SESTD1, UBAC2
BP	GO:0022618	0.0151296	2.45585	3.83116	9	189	ribonucleoprotein complex assembly	0.156427	DYNC1H1, HSP90AA1, SNRPD1, G3BP2, PTGES3, DHX30, LSM14A, CNOT6, PATL1
BP	GO:0045892	0.0151765	1.55218	22.2572	33	1098	negative regulation of transcription, DNA-templated	0.156427	AHR, KLF5, CRY1, CUX1, DNMT1, EP300, HDGF, HOXB3, NAB1, NCK1, MED1, PSEN1, SMARCA4, SREBF2, UBE2D1, UBE2D3, EZR, YWHAB, ZNF217, UBA3, BAG3, H2AFY, ZNF263, TSHZ1, C1D, PPP1R13L, ZBTB1, DKK1, RYBP, ZMYND8, TBL1XR1, DPY30, DEDD2
BP	GO:0098901	0.0151969	6.35229	0.527038	3	26	regulation of cardiac muscle cell action potential	0.156427	ATP2A2, CXADR, SLMAP
BP	GO:0051604	0.0152259	2.21907	5.16902	11	255	protein maturation	0.156427	ADAM10, CAPN2, CAST, CPD, PCSK5, PSEN1, ATP6AP2, SNAPIN, APH1A, PERP, TSPAN14
BP	GO:0009893	0.0153007	1.34886	61.035	77	3011	positive regulation of metabolic process	0.156841	ACVR1, ACVR2A, AHR, ARF4, KLF5, PTTG1IP, CAV2, CBFB, CDH1, CKS2, CSNK1A1, GADD45A, DNMT1, EP300, ACSL3, FOS, GCH1, GTF2H1, HIF1A, HOXB3, HSP90AA1, IRS1, ATXN3, MNAT1, PPP1R12A, NCK1, NPAT, PAFAH1B2, MED1, PPP2CA, PPP3CA, PPP3R1, MAP2K1, PSEN1, PSMD1, PSMD2, RNASEL, SMARCA4, SOX4, SREBF2, ADAM17, TAF4, TFRC, TTK, UBE2D1, UBE3A, EZR, ARHGEF5, NCOA3, DYRK2, PEA15, CCNK, NMI, H2AFY, PSMD14, CAP1, PTG…
BP	GO:0007032	0.0153703	3.64651	1.45949	5	72	endosome organization	0.1572	PDCD6IP, STX6, TMEM127, VPS18, CHMP4B
BP	GO:0001738	0.0161267	2.81112	2.61492	7	129	morphogenesis of a polarized epithelium	0.163793	CLTC, PSMD1, PSMD2, NUMB, CELSR1, PSMD14, RAB10
BP	GO:0097479	0.0161267	2.81112	2.61492	7	129	synaptic vesicle localization	0.163793	ATP2A2, BLOC1S1, PSEN1, RAB5A, AP3M2, SNAPIN, FCHO2
BP	GO:0006468	0.0161441	1.43238	36.0615	49	1779	protein phosphorylation	0.163793	ACVR1, ACVR2A, ADAM10, DDR1, CAV2, CKS2, CRY1, CSNK1A1, CUX1, GADD45A, DGUOK, GMFB, GTF2H1, HSP90AA1, IRS1, MNAT1, NCK1, NRAS, MED1, PPP2CA, MAP2K1, PSEN1, PSMD1, PSMD2, RNASEL, ADAM17, TTK, EZR, WEE1, YWHAB, ARHGEF5, STK24, DYRK2, PEA15, CCNK, MAP4K4, H2AFY, ATP6AP2, PSMD14, MAP3K2, STK38, DKK1, STK38L, MMD, FBXO7, TAOK3, PPP2R3C, CAMK2N1, C8orf4
BP	GO:0090559	0.0162349	3.59266	1.47976	5	73	regulation of membrane permeability	0.163793	NMT1, PPP3R1, YWHAB, TJP2, PDCD6IP
BP	GO:0002757	0.0162542	1.78382	11.0881	19	547	immune response-activating signal transduction	0.163793	ACTG1, CTSB, EP300, HSP90AA1, NCK1, NRAS, PSEN1, PSMD1, PSMD2, UBE2D1, UBE2D3, EZR, WASL, PSMD14, ARPC1A, NCKAP1, LSM14A, TNFRSF21, SPG21
BP	GO:0046474	0.0162684	2.29736	4.54063	10	224	glycerophospholipid biosynthetic process	0.163793	CDS1, ACSL3, IRS1, RAB5A, SLC44A1, ETNK1, PIP4K2C, SLC44A4, PIGS, ABHD3
BP	GO:0003183	0.016556	12.1498	0.202707	2	10	mitral valve morphogenesis	0.163793	ACVR1, SOX4
BP	GO:0007084	0.016556	12.1498	0.202707	2	10	mitotic nuclear envelope reassembly	0.163793	PPP2CA, PPP2R2A
BP	GO:0010819	0.016556	12.1498	0.202707	2	10	regulation of T cell chemotaxis	0.163793	ADAM10, ADAM17
BP	GO:0032836	0.016556	12.1498	0.202707	2	10	glomerular basement membrane development	0.163793	LAMB2, MYO1E
BP	GO:0034063	0.016556	12.1498	0.202707	2	10	stress granule assembly	0.163793	DYNC1H1, G3BP2
BP	GO:0035751	0.016556	12.1498	0.202707	2	10	regulation of lysosomal lumen pH	0.163793	SNAPIN, TMEM165
BP	GO:0051533	0.016556	12.1498	0.202707	2	10	positive regulation of NFAT protein import into nucleus	0.163793	PPP3CA, PPP3R1
BP	GO:1901836	0.016556	12.1498	0.202707	2	10	regulation of transcription of nuclear large rRNA transcript from RNA polymerase I promoter	0.163793	SMARCA4, H2AFY
BP	GO:1902902	0.016556	12.1498	0.202707	2	10	negative regulation of autophagosome assembly	0.163793	FEZ2, CHMP4B
BP	GO:0051491	0.0168449	6.08724	0.547308	3	27	positive regulation of filopodium assembly	0.164777	WASL, ZMYND8, FNBP1L
BP	GO:1904292	0.0168449	6.08724	0.547308	3	27	regulation of ERAD pathway	0.164777	ATXN3, UBQLN2, UBAC2
BP	GO:0031102	0.0171712	4.33616	0.993263	4	49	neuron projection regeneration	0.164777	CTNNA1, LAMB2, MAP2K1, STK24
BP	GO:1903146	0.0171712	4.33616	0.993263	4	49	regulation of mitophagy	0.164777	ACTL6A, HIF1A, SREBF2, FBXO7
BP	GO:0060284	0.017601	1.65358	15.1219	24	746	regulation of cell development	0.164777	B2M, CTNNA1, CUX1, DGUOK, HIF1A, HOXB3, CAPRIN1, NCK1, MED1, PPP3CA, MAP2K1, PSEN1, STK24, ENC1, NUMB, TJP2, PDLIM5, DKK1, MMD, SNAPIN, ZMYND8, FBXO7, TNFRSF21, RTN4
BP	GO:0043161	0.0176075	1.96266	7.41907	14	366	proteasome-mediated ubiquitin-dependent protein catabolic process	0.164777	CSNK1A1, ATXN3, PSEN1, PSMD1, PSMD2, UBE2A, UBE2D1, UBE2D3, PSMD14, UBQLN2, ANKIB1, RNF111, RMND5A, TBL1XR1
BP	GO:0006469	0.0176839	2.26518	4.60144	10	227	negative regulation of protein kinase activity	0.164777	GADD45A, GMFB, NCK1, PPP2CA, PSEN1, H2AFY, STK38, FBXO7, TAOK3, CAMK2N1
BP	GO:0009653	0.0178338	1.37684	46.9266	61	2315	anatomical structure morphogenesis	0.164777	ACTG1, ACVR1, ACVR2A, KLF5, DDR1, CAPN2, SEPT7, CLTC, CSNK1A1, CTNNA1, CUX1, EFNB2, EP300, GPI, HCCS, HIF1A, HOXB3, HPGD, AGFG1, LAMA3, LAMB2, LIPA, CAPRIN1, MYO1E, NAB1, NRAS, PCSK5, MED1, PPP3CA, PPP3R1, MAP2K1, PSEN1, PSMD1, PSMD2, SDC1, SOX4, ADAM17, EZR, WEE1, NUMB, WASL, CELSR1, FEZ2, ATP6AP2, TSHZ1, PSMD14, CAP1, PDLIM5, PPP1R13L, RAB10, DKK1, SH3KBP1, FGD6, C1GALT1, RTN4, PERP, MPP5, HOPX…
BP	GO:0014706	0.0179006	2.01537	6.7096	13	331	striated muscle tissue development	0.164777	ACVR1, KLF5, CAV2, CXADR, EFNB2, EP300, FOS, MED1, PPP3CA, SGCB, PDLIM5, PPP1R13L, DKK1
BP	GO:0007163	0.0181847	2.53125	3.30412	8	163	establishment or maintenance of cell polarity	0.164777	ARF4, DST, CTNNA1, WEE1, PDCD6IP, CAP1, RAB10, MPP5
BP	GO:0061614	0.0185889	5.84338	0.567579	3	28	pri-miRNA transcription from RNA polymerase II promoter	0.164777	FOS, HIF1A, SMARCA4
BP	GO:1900739	0.0185889	5.84338	0.567579	3	28	regulation of protein insertion into mitochondrial membrane involved in apoptotic signaling pathway	0.164777	NMT1, PPP3R1, YWHAB
BP	GO:1900740	0.0185889	5.84338	0.567579	3	28	positive regulation of protein insertion into mitochondrial membrane involved in apoptotic signaling pathway	0.164777	NMT1, PPP3R1, YWHAB
BP	GO:0055002	0.0187603	2.7212	2.696	7	133	striated muscle cell development	0.164777	ACTG1, CAV2, CXADR, PPP3CA, SDC1, SGCB, PDLIM5
BP	GO:0071346	0.0187603	2.7212	2.696	7	133	cellular response to interferon-gamma	0.164777	B2M, CD58, HLA-A, HLA-B, HLA-F, MED1, NMI
BP	GO:1905114	0.0189293	1.75291	11.2705	19	556	cell surface receptor signaling pathway involved in cell-cell signaling	0.164777	CLTC, CSNK1A1, PPP2CA, PPP3CA, PPP3R1, PSEN1, PSMD1, PSMD2, RAB5A, SDC1, SMARCA4, SOX4, CELSR1, G3BP1, ATP6AP2, PSMD14, DKK1, ZMYND8, TBL1XR1
BP	GO:0046470	0.0190212	3.44022	1.54057	5	76	phosphatidylcholine metabolic process	0.164777	CDS1, ACSL3, SLC44A1, SLC44A4, ABHD3
BP	GO:0007015	0.019126	1.99616	6.77041	13	334	actin filament organization	0.164777	CAPZA2, CTNNA1, GMFB, NCK1, EZR, ARHGEF5, WASL, TMSB10, CAP1, ARPC1A, NCKAP1, ARFIP1, FRYL
BP	GO:0042552	0.0191854	2.99496	2.10815	6	104	myelination	0.164777	NAB1, PPP3R1, TNFRSF21, MPP5, SBF2, MAL2
BP	GO:0007067	0.0193522	1.84741	9.00018	16	444	mitotic nuclear division	0.164777	CAV2, SEPT7, CETN2, CLTC, CSNK1A1, DYNC1H1, PPP1R12A, TTK, WEE1, CCNK, WASL, H2AFY, ARPP19, SUGT1, NAA50, CHMP4B
BP	GO:0048747	0.0196288	4.15113	1.0338	4	51	muscle fiber development	0.164777	CAV2, CXADR, PPP3CA, SGCB
BP	GO:0000902	0.0196461	1.58825	17.7166	27	874	cell morphogenesis	0.164777	DDR1, SEPT7, CSNK1A1, CUX1, EP300, LAMB2, LIPA, CAPRIN1, NRAS, MED1, PPP3CA, MAP2K1, PSEN1, EZR, WEE1, NUMB, WASL, FEZ2, CAP1, PDLIM5, RAB10, DKK1, SH3KBP1, FGD6, RTN4, SH3D19, FRYL
BP	GO:0003174	0.019967	10.7992	0.222977	2	11	mitral valve development	0.164777	ACVR1, SOX4
BP	GO:0030859	0.019967	10.7992	0.222977	2	11	polarized epithelial cell differentiation	0.164777	NUMB, RAB10
BP	GO:0045176	0.019967	10.7992	0.222977	2	11	apical protein localization	0.164777	ARF4, CELSR1
BP	GO:0060911	0.019967	10.7992	0.222977	2	11	cardiac cell fate commitment	0.164777	ACVR1, DKK1
BP	GO:2000058	0.0200137	2.96452	2.12842	6	105	regulation of protein ubiquitination involved in ubiquitin-dependent protein catabolic process	0.164777	PSEN1, PSMD1, PSMD2, UBE2D1, UBE3A, PSMD14
BP	GO:1900034	0.0200155	3.39222	1.56084	5	77	regulation of cellular response to heat	0.164777	EP300, HSP90AA1, BAG3, DNAJB6, PTGES3
BP	GO:0031397	0.0201843	2.67835	2.73654	7	135	negative regulation of protein ubiquitination	0.164777	CRY1, PSEN1, PSMD1, PSMD2, SOX4, UBE2D1, PSMD14
BP	GO:2000045	0.0201843	2.67835	2.73654	7	135	regulation of G1/S transition of mitotic cell cycle	0.164777	GADD45A, EP300, SMARCA4, SOX4, ADAM17, FBXO7, CNOT6
BP	GO:0001695	0.0202707	Inf	0.0202707	1	1	histamine catabolic process	0.164777	HNMT
BP	GO:0002038	0.0202707	Inf	0.0202707	1	1	positive regulation of L-glutamate transport	0.164777	ARL6IP1
BP	GO:0002264	0.0202707	Inf	0.0202707	1	1	endothelial cell activation involved in immune response	0.164777	C8orf4
BP	GO:0002477	0.0202707	Inf	0.0202707	1	1	antigen processing and presentation of exogenous peptide antigen via MHC class Ib	0.164777	B2M
BP	GO:0002481	0.0202707	Inf	0.0202707	1	1	antigen processing and presentation of exogenous protein antigen via MHC class Ib, TAP-dependent	0.164777	B2M
BP	GO:0006666	0.0202707	Inf	0.0202707	1	1	3-keto-sphinganine metabolic process	0.164777	KDSR
BP	GO:0008617	0.0202707	Inf	0.0202707	1	1	guanosine metabolic process	0.164777	DGUOK
BP	GO:0017003	0.0202707	Inf	0.0202707	1	1	protein-heme linkage	0.164777	HCCS
BP	GO:0017006	0.0202707	Inf	0.0202707	1	1	protein-tetrapyrrole linkage	0.164777	HCCS
BP	GO:0018063	0.0202707	Inf	0.0202707	1	1	cytochrome c-heme linkage	0.164777	HCCS
BP	GO:0019242	0.0202707	Inf	0.0202707	1	1	methylglyoxal biosynthetic process	0.164777	GPI
BP	GO:0021870	0.0202707	Inf	0.0202707	1	1	Cajal-Retzius cell differentiation	0.164777	PSEN1
BP	GO:0031651	0.0202707	Inf	0.0202707	1	1	negative regulation of heat generation	0.164777	ARRDC3
BP	GO:0032468	0.0202707	Inf	0.0202707	1	1	Golgi calcium ion homeostasis	0.164777	ATP2C1
BP	GO:0033316	0.0202707	Inf	0.0202707	1	1	meiotic spindle assembly checkpoint	0.164777	TTK
BP	GO:0035037	0.0202707	Inf	0.0202707	1	1	sperm entry	0.164777	UBE3A
BP	GO:0035048	0.0202707	Inf	0.0202707	1	1	splicing factor protein import into nucleus	0.164777	TNPO3
BP	GO:0035508	0.0202707	Inf	0.0202707	1	1	positive regulation of myosin-light-chain-phosphatase activity	0.164777	PPP1R12A
BP	GO:0035750	0.0202707	Inf	0.0202707	1	1	protein localization to myelin sheath abaxonal region	0.164777	MPP5
BP	GO:0035998	0.0202707	Inf	0.0202707	1	1	7,8-dihydroneopterin 3'-triphosphate biosynthetic process	0.164777	GCH1
BP	GO:0043335	0.0202707	Inf	0.0202707	1	1	protein unfolding	0.164777	HSP90AA1
BP	GO:0043946	0.0202707	Inf	0.0202707	1	1	positive regulation of catalytic activity in other organism involved in symbiotic interaction	0.164777	SUGT1
BP	GO:0043947	0.0202707	Inf	0.0202707	1	1	positive regulation by host of symbiont catalytic activity	0.164777	SUGT1
BP	GO:0043969	0.0202707	Inf	0.0202707	1	1	histone H2B acetylation	0.164777	EP300
BP	GO:0044779	0.0202707	Inf	0.0202707	1	1	meiotic spindle checkpoint	0.164777	TTK
BP	GO:0045358	0.0202707	Inf	0.0202707	1	1	negative regulation of interferon-beta biosynthetic process	0.164777	NMI
BP	GO:0045795	0.0202707	Inf	0.0202707	1	1	positive regulation of cell volume	0.164777	SLC12A2
BP	GO:0051089	0.0202707	Inf	0.0202707	1	1	constitutive protein ectodomain proteolysis	0.164777	ADAM10
BP	GO:0060957	0.0202707	Inf	0.0202707	1	1	endocardial cell fate commitment	0.164777	ACVR1
BP	GO:0061445	0.0202707	Inf	0.0202707	1	1	endocardial cushion cell fate commitment	0.164777	ACVR1
BP	GO:0061467	0.0202707	Inf	0.0202707	1	1	basolateral protein localization	0.164777	RAB10
BP	GO:0070267	0.0202707	Inf	0.0202707	1	1	oncosis	0.164777	TMEM123
BP	GO:0071619	0.0202707	Inf	0.0202707	1	1	phosphorylation of RNA polymerase II C-terminal domain serine 2 residues	0.164777	CCNK
BP	GO:0071962	0.0202707	Inf	0.0202707	1	1	mitotic sister chromatid cohesion, centromeric	0.164777	NAA50
BP	GO:0072274	0.0202707	Inf	0.0202707	1	1	metanephric glomerular basement membrane development	0.164777	LAMB2
BP	GO:0086072	0.0202707	Inf	0.0202707	1	1	AV node cell-bundle of His cell adhesion involved in cell communication	0.164777	CXADR
BP	GO:0090251	0.0202707	Inf	0.0202707	1	1	protein localization involved in establishment of planar polarity	0.164777	CELSR1
BP	GO:0090327	0.0202707	Inf	0.0202707	1	1	negative regulation of locomotion involved in locomotory behavior	0.164777	ARRDC3
BP	GO:0098883	0.0202707	Inf	0.0202707	1	1	synapse disassembly	0.164777	DKK1
BP	GO:0098957	0.0202707	Inf	0.0202707	1	1	anterograde axonal transport of mitochondrion	0.164777	TRAK1
BP	GO:1901296	0.0202707	Inf	0.0202707	1	1	negative regulation of canonical Wnt signaling pathway involved in cardiac muscle cell fate commitment	0.164777	DKK1
BP	GO:1901350	0.0202707	Inf	0.0202707	1	1	cell-cell signaling involved in cell-cell junction organization	0.164777	TJP1
BP	GO:1902685	0.0202707	Inf	0.0202707	1	1	positive regulation of receptor localization to synapse	0.164777	STX7
BP	GO:1903096	0.0202707	Inf	0.0202707	1	1	protein localization to meiotic spindle midzone	0.164777	TTK
BP	GO:1903515	0.0202707	Inf	0.0202707	1	1	calcium ion transport from cytosol to endoplasmic reticulum	0.164777	ATP2A2
BP	GO:1903674	0.0202707	Inf	0.0202707	1	1	regulation of cap-dependent translational initiation	0.164777	NCK1
BP	GO:1903676	0.0202707	Inf	0.0202707	1	1	positive regulation of cap-dependent translational initiation	0.164777	NCK1
BP	GO:1904020	0.0202707	Inf	0.0202707	1	1	regulation of G-protein coupled receptor internalization	0.164777	UBQLN2
BP	GO:1904021	0.0202707	Inf	0.0202707	1	1	negative regulation of G-protein coupled receptor internalization	0.164777	UBQLN2
BP	GO:1904701	0.0202707	Inf	0.0202707	1	1	Wnt-Frizzled-LRP5/6 complex assembly	0.164777	DKK1
BP	GO:1904711	0.0202707	Inf	0.0202707	1	1	regulation of Wnt-Frizzled-LRP5/6 complex assembly	0.164777	DKK1
BP	GO:1904723	0.0202707	Inf	0.0202707	1	1	negative regulation of Wnt-Frizzled-LRP5/6 complex assembly	0.164777	DKK1
BP	GO:1904797	0.0202707	Inf	0.0202707	1	1	negative regulation of core promoter binding	0.164777	PSEN1
BP	GO:1904878	0.0202707	Inf	0.0202707	1	1	negative regulation of calcium ion transmembrane transport via high voltage-gated calcium channel	0.164777	SESTD1
BP	GO:1904947	0.0202707	Inf	0.0202707	1	1	folic acid import into mitochondrion	0.164777	SLC25A32
BP	GO:1905067	0.0202707	Inf	0.0202707	1	1	negative regulation of canonical Wnt signaling pathway involved in heart development	0.164777	DKK1
BP	GO:1905205	0.0202707	Inf	0.0202707	1	1	positive regulation of connective tissue replacement	0.164777	PPP3CA
BP	GO:1905359	0.0202707	Inf	0.0202707	1	1	protein localization to meiotic spindle	0.164777	TTK
BP	GO:1905458	0.0202707	Inf	0.0202707	1	1	positive regulation of lymphoid progenitor cell differentiation	0.164777	ZBTB1
BP	GO:1905578	0.0202707	Inf	0.0202707	1	1	regulation of ERBB3 signaling pathway	0.164777	RTN4
BP	GO:1905580	0.0202707	Inf	0.0202707	1	1	positive regulation of ERBB3 signaling pathway	0.164777	RTN4
BP	GO:1990809	0.0202707	Inf	0.0202707	1	1	endoplasmic reticulum tubular network membrane organization	0.164777	ARL6IP1
BP	GO:2000174	0.0202707	Inf	0.0202707	1	1	regulation of pro-T cell differentiation	0.164777	ZBTB1
BP	GO:2000176	0.0202707	Inf	0.0202707	1	1	positive regulation of pro-T cell differentiation	0.164777	ZBTB1
BP	GO:2000759	0.0202707	Inf	0.0202707	1	1	regulation of N-terminal peptidyl-lysine acetylation	0.164777	SOX4
BP	GO:2000761	0.0202707	Inf	0.0202707	1	1	positive regulation of N-terminal peptidyl-lysine acetylation	0.164777	SOX4
BP	GO:2001163	0.0202707	Inf	0.0202707	1	1	regulation of phosphorylation of RNA polymerase II C-terminal domain serine 2 residues	0.164777	CCNK
BP	GO:2001165	0.0202707	Inf	0.0202707	1	1	positive regulation of phosphorylation of RNA polymerase II C-terminal domain serine 2 residues	0.164777	CCNK
BP	GO:2001247	0.0202707	Inf	0.0202707	1	1	positive regulation of phosphatidylcholine biosynthetic process	0.164777	ACSL3
BP	GO:0006294	0.0204293	5.61829	0.58785	3	29	nucleotide-excision repair, preincision complex assembly	0.164777	CETN2, GTF2H1, MNAT1
BP	GO:0014072	0.0204293	5.61829	0.58785	3	29	response to isoquinoline alkaloid	0.164777	GPI, PPP2R2A, PEA15
BP	GO:0030866	0.0204293	5.61829	0.58785	3	29	cortical actin cytoskeleton organization	0.164777	EPB41L1, EZR, PDCD6IP
BP	GO:0043278	0.0204293	5.61829	0.58785	3	29	response to morphine	0.164777	GPI, PPP2R2A, PEA15
BP	GO:1902116	0.0204293	5.61829	0.58785	3	29	negative regulation of organelle assembly	0.164777	FEZ2, TBC1D7, CHMP4B
BP	GO:0016482	0.0209238	2.65742	2.75681	7	136	cytosolic transport	0.168466	CLTC, MYO1D, MAP2K1, RAB5A, EZR, STX6, TGOLN2
BP	GO:0007507	0.0209993	1.79224	9.85155	17	486	heart development	0.168775	ACVR1, CXADR, EFNB2, EP300, HIF1A, MNAT1, PCSK5, MED1, PPP3R1, MAP2K1, PSEN1, SGCB, SOX4, PDLIM5, PPP1R13L, DKK1, RTN4
BP	GO:0009952	0.0210391	2.31282	4.05414	9	200	anterior/posterior pattern specification	0.168796	ACVR2A, EP300, HOXB3, PCSK5, PSEN1, CELSR1, ATP6AP2, TSHZ1, DKK1
BP	GO:1903052	0.0213724	2.45138	3.40547	8	168	positive regulation of proteolysis involved in cellular protein catabolic process	0.171008	CSNK1A1, PSEN1, PSMD1, PSMD2, UBE2D1, PSMD14, UBQLN2, ANKIB1
BP	GO:0010648	0.0213902	1.4986	23.6964	34	1169	negative regulation of cell communication	0.171008	ACVR1, PTTG1IP, CAV2, CRY1, CSNK1A1, CTNNA1, HIF1A, IRS1, NCK1, PPP2CA, PPP3CA, PSEN1, PSMD1, PSMD2, PTPRE, SMARCA4, ADAM17, EZR, YWHAB, NUMB, PEA15, G3BP2, G3BP1, PSMD14, IVNS1ABP, STK38, DKK1, UBQLN2, SH3KBP1, TBC1D7, TAOK3, TMEM127, C8orf4, PIK3IP1
BP	GO:0071826	0.0216484	2.30063	4.07441	9	201	ribonucleoprotein complex subunit organization	0.172609	DYNC1H1, HSP90AA1, SNRPD1, G3BP2, PTGES3, DHX30, LSM14A, CNOT6, PATL1
BP	GO:0045930	0.0216852	2.0968	5.45281	11	269	negative regulation of mitotic cell cycle	0.172609	GADD45A, EP300, PSMD1, PSMD2, SMARCA4, SOX4, TTK, PSMD14, FBXO7, TAOK3, CNOT6
BP	GO:0007272	0.0217424	2.90546	2.16896	6	107	ensheathment of neurons	0.172609	NAB1, PPP3R1, TNFRSF21, MPP5, SBF2, MAL2
BP	GO:0008366	0.0217424	2.90546	2.16896	6	107	axon ensheathment	0.172609	NAB1, PPP3R1, TNFRSF21, MPP5, SBF2, MAL2
BP	GO:0050852	0.0220545	2.436	3.42574	8	169	T cell receptor signaling pathway	0.173193	NCK1, PSEN1, PSMD1, PSMD2, UBE2D1, EZR, PSMD14, TNFRSF21
BP	GO:0045664	0.0220924	1.7496	10.6826	18	527	regulation of neuron differentiation	0.173193	B2M, CUX1, DGUOK, CAPRIN1, NCK1, MED1, PPP3CA, MAP2K1, PSEN1, STK24, ENC1, PDLIM5, DKK1, MMD, SNAPIN, ZMYND8, FBXO7, RTN4
BP	GO:0006094	0.0221048	3.30013	1.60138	5	79	gluconeogenesis	0.173193	CRY1, GPD2, GPI, SLC25A13, ARPP19
BP	GO:0060337	0.0221048	3.30013	1.60138	5	79	type I interferon signaling pathway	0.173193	HLA-A, HLA-B, HLA-F, RNASEL, LSM14A
BP	GO:0071357	0.0221048	3.30013	1.60138	5	79	cellular response to type I interferon	0.173193	HLA-A, HLA-B, HLA-F, RNASEL, LSM14A
BP	GO:0030855	0.0222059	1.65156	13.8449	22	683	epithelial cell differentiation	0.173193	ACVR1, KLF5, CTSB, HIF1A, LAMB2, MYO1E, MED1, PPP3R1, MAP2K1, SDC1, SOX4, TJP1, EZR, NCOA3, TAGLN2, NUMB, TJP2, SLC4A7, H2AFY, RAB10, C1GALT1, PERP
BP	GO:0002066	0.0222929	3.9812	1.07435	4	53	columnar/cuboidal epithelial cell development	0.173193	KLF5, HIF1A, SLC4A7, C1GALT1
BP	GO:0007405	0.0222929	3.9812	1.07435	4	53	neuroblast proliferation	0.173193	CTNNA1, HIF1A, NUMB, RAB10
BP	GO:0030858	0.0222929	3.9812	1.07435	4	53	positive regulation of epithelial cell differentiation	0.173193	MED1, NCOA3, NUMB, H2AFY
BP	GO:0043549	0.0223556	1.61376	15.4665	24	763	regulation of kinase activity	0.173193	CKS2, GADD45A, GMFB, GTF2H1, IRS1, MNAT1, NCK1, PPP2CA, MAP2K1, PSEN1, ADAM17, ARHGEF5, PEA15, CCNK, H2AFY, MAP3K2, STK38, MMD, FBXO7, TAOK3, PPP2R3C, CAMK2N1, C8orf4, PIK3IP1
BP	GO:0023057	0.0223581	1.49294	23.7775	34	1173	negative regulation of signaling	0.173193	ACVR1, PTTG1IP, CAV2, CRY1, CSNK1A1, CTNNA1, HIF1A, IRS1, NCK1, PPP2CA, PPP3CA, PSEN1, PSMD1, PSMD2, PTPRE, SMARCA4, ADAM17, EZR, YWHAB, NUMB, PEA15, G3BP2, G3BP1, PSMD14, IVNS1ABP, STK38, DKK1, UBQLN2, SH3KBP1, TBC1D7, TAOK3, TMEM127, C8orf4, PIK3IP1
BP	GO:0001844	0.0223662	5.40987	0.60812	3	30	protein insertion into mitochondrial membrane involved in apoptotic signaling pathway	0.173193	NMT1, PPP3R1, YWHAB
BP	GO:0045616	0.0223662	5.40987	0.60812	3	30	regulation of keratinocyte differentiation	0.173193	MED1, NCOA3, H2AFY
BP	GO:0098751	0.0223662	5.40987	0.60812	3	30	bone cell development	0.173193	EP300, MED1, TJP2
BP	GO:0019220	0.0223881	1.42987	31.5209	43	1555	regulation of phosphate metabolic process	0.173193	ACVR1, ACVR2A, CAV2, CKS2, GADD45A, ACSL3, GMFB, GTF2H1, HIF1A, IRS1, MNAT1, MYO1D, PPP1R12A, NCK1, PPP2CA, MAP2K1, PSEN1, ADAM17, TTK, EZR, YWHAB, ARHGEF5, PEA15, CCNK, MAP4K4, H2AFY, ATP6AP2, CAP1, PTGES3, MAP3K2, ARPP19, STK38, PPP6R1, DKK1, MMD, FBXO7, TAOK3, PPP2R3C, CAMK2N1, C8orf4, TBL1XR1, BTBD10, PIK3IP1
BP	GO:0060041	0.022459	2.61652	2.79735	7	138	retina development in camera-type eye	0.173446	ACTL6A, HIF1A, LAMB2, MAX, MED1, PSEN1, SMARCA4
BP	GO:0051247	0.0229911	1.43863	29.8384	41	1472	positive regulation of protein metabolic process	0.177254	ACVR1, ACVR2A, PTTG1IP, CAV2, CKS2, CSNK1A1, GADD45A, DNMT1, ATXN3, MNAT1, PPP1R12A, NCK1, PPP2CA, PPP3CA, MAP2K1, PSEN1, PSMD1, PSMD2, SOX4, ADAM17, TTK, UBE2D1, UBE3A, EZR, ARHGEF5, PEA15, CCNK, NMI, PSMD14, MAP3K2, MMD, UBQLN2, TBC1D7, TAOK3, ANKIB1, RNF111, PPP2R3C, C8orf4, ARRDC3, PERP, SH3D19
BP	GO:0010646	0.0230405	1.32356	59.4134	74	2931	regulation of cell communication	0.177334	ACVR1, ACVR2A, ATP2A2, PTTG1IP, CAV2, CRY1, CSNK1A1, CTNNA1, CXADR, GADD45A, EP300, HIF1A, IRS1, NCK1, NMT1, MED1, PPP2CA, PPP3CA, PPP3R1, MAP2K1, PSEN1, PSMD1, PSMD2, PTPRE, RAB5A, SMARCA4, SOX4, ADAM17, TAF4, TTK, UBE3A, EZR, YWHAB, ARHGEF5, AKAP1, NCOA3, DYRK2, NUMB, PEA15, TAX1BP1, MAP4K4, G3BP2, G3BP1, ATP6AP2, PSMD14, IVNS1ABP, MAP3K2, PPP1R13L, AKAP11, STK38, MGLL, DKK1, ZMYND8, LSM14A, AT…
BP	GO:0030833	0.0232551	2.59654	2.81762	7	139	regulation of actin filament polymerization	0.178381	CAPZA2, GMFB, NCK1, WASL, ARPC1A, NCKAP1, ARFIP1
BP	GO:1903828	0.0232551	2.59654	2.81762	7	139	negative regulation of cellular protein localization	0.178381	CLTC, SOX4, DYRK2, NUMB, H2AFY, G3BP2, UBAC2
BP	GO:0033160	0.0236433	9.71867	0.243248	2	12	positive regulation of protein import into nucleus, translocation	0.179696	MED1, PSEN1
BP	GO:0070262	0.0236433	9.71867	0.243248	2	12	peptidyl-serine dephosphorylation	0.179696	NCK1, PPP2R2A
BP	GO:0072015	0.0236433	9.71867	0.243248	2	12	glomerular visceral epithelial cell development	0.179696	LAMB2, MYO1E
BP	GO:0097062	0.0236433	9.71867	0.243248	2	12	dendritic spine maintenance	0.179696	ZMYND8, TANC1
BP	GO:2000188	0.0236433	9.71867	0.243248	2	12	regulation of cholesterol homeostasis	0.179696	SREBF2, RALY
BP	GO:0060537	0.0236698	1.93463	6.97311	13	344	muscle tissue development	0.179696	ACVR1, KLF5, CAV2, CXADR, EFNB2, EP300, FOS, MED1, PPP3CA, SGCB, PDLIM5, PPP1R13L, DKK1
BP	GO:0016239	0.0237035	3.90133	1.09462	4	54	positive regulation of macroautophagy	0.179696	HIF1A, PAFAH1B2, PIP4K2C, RAB12
BP	GO:0038127	0.0240705	2.57685	2.8379	7	140	ERBB signaling pathway	0.182173	ARF4, HSP90AA1, NRAS, PSEN1, ADAM17, SH3KBP1, RTN4
BP	GO:0016032	0.0241343	1.54431	18.872	28	931	viral process	0.182353	B2M, CAV2, CTSB, CXADR, EFNB2, EP300, HLA-A, HLA-B, TNPO1, PCSK5, RAB5A, RNASEL, SMARCA4, TAF4, TFRC, UBE3A, YWHAB, CCNK, AP1G2, PDCD6IP, IPO7, IVNS1ABP, NCKAP1, SNAPIN, LSM14A, VPS18, CENPU, CHMP4B
BP	GO:0048731	0.0243116	1.27941	86.6572	103	4275	system development	0.183387	ACTL6A, ACVR1, ACVR2A, AHR, ARF4, B2M, KLF5, DDR1, CAV2, CBFB, CDH1, CHD2, CLTC, COX7B, CTNNA1, CTSB, CUX1, CXADR, DGUOK, EFNB2, EP300, ACSL3, FOS, BLOC1S1, GMFB, GPD2, GPI, HCCS, HIF1A, HNMT, HOXB3, HPGD, LAMB2, LIPA, CAPRIN1, MAX, ATXN3, MNAT1, MYO1D, MYO1E, NAB1, NCK1, NRAS, PAFAH1B2, PCSK5, MED1, PPP2CA, PPP3CA, PPP3R1, MAP2K1, PSEN1, PSMD1, PSMD2, SDC1, SGCB, SLC5A3, SMARCA4, SOX4, ADAM17, T…
BP	GO:0002711	0.0243997	5.21634	0.628391	3	31	positive regulation of T cell mediated immunity	0.183442	B2M, STX7, ZBTB1
BP	GO:0006356	0.0243997	5.21634	0.628391	3	31	regulation of transcription from RNA polymerase I promoter	0.183442	MED1, SMARCA4, H2AFY
BP	GO:0032273	0.0245202	2.82112	2.22977	6	110	positive regulation of protein polymerization	0.18374	GMFB, NCK1, WASL, ARPC1A, NCKAP1, ARFIP1
BP	GO:0046718	0.0245202	2.82112	2.22977	6	110	viral entry into host cell	0.18374	CAV2, CTSB, CXADR, EFNB2, TFRC, VPS18
BP	GO:0031345	0.0249053	2.55746	2.85817	7	141	negative regulation of cell projection organization	0.186318	B2M, DGUOK, PPP3CA, PSEN1, SNAPIN, TBC1D7, RTN4
BP	GO:0051174	0.0253221	1.41642	31.7844	43	1568	regulation of phosphorus metabolic process	0.189125	ACVR1, ACVR2A, CAV2, CKS2, GADD45A, ACSL3, GMFB, GTF2H1, HIF1A, IRS1, MNAT1, MYO1D, PPP1R12A, NCK1, PPP2CA, MAP2K1, PSEN1, ADAM17, TTK, EZR, YWHAB, ARHGEF5, PEA15, CCNK, MAP4K4, H2AFY, ATP6AP2, CAP1, PTGES3, MAP3K2, ARPP19, STK38, PPP6R1, DKK1, MMD, FBXO7, TAOK3, PPP2R3C, CAMK2N1, C8orf4, TBL1XR1, BTBD10, PIK3IP1
BP	GO:0030031	0.0253685	1.74994	10.0745	17	497	cell projection assembly	0.18916	KLF5, SEPT7, CETN2, DYNC1H1, HSP90AA1, TNPO1, NCK1, RAB5A, EZR, WASL, NCKAP1, SEPT9, ZMYND8, TBC1D7, EPS8L1, FNBP1L, FGD6
BP	GO:0019319	0.0254959	3.17096	1.6622	5	82	hexose biosynthetic process	0.189182	CRY1, GPD2, GPI, SLC25A13, ARPP19
BP	GO:0034340	0.0254959	3.17096	1.6622	5	82	response to type I interferon	0.189182	HLA-A, HLA-B, HLA-F, RNASEL, LSM14A
BP	GO:0051592	0.0254965	2.79408	2.25005	6	111	response to calcium ion	0.189182	ACTG1, FOS, MNAT1, PPP3CA, SDC1, SLC25A13
BP	GO:0044764	0.0259542	1.53351	18.9936	28	937	multi-organism cellular process	0.192221	B2M, CAV2, CTSB, CXADR, EFNB2, EP300, HLA-A, HLA-B, TNPO1, PCSK5, RAB5A, RNASEL, SMARCA4, TAF4, TFRC, UBE3A, YWHAB, CCNK, AP1G2, PDCD6IP, IPO7, IVNS1ABP, NCKAP1, SNAPIN, LSM14A, VPS18, CENPU, CHMP4B
BP	GO:0031401	0.0259907	1.49116	22.3586	32	1103	positive regulation of protein modification process	0.192221	ACVR1, ACVR2A, PTTG1IP, CAV2, CKS2, GADD45A, DNMT1, MNAT1, PPP1R12A, PPP2CA, MAP2K1, PSEN1, PSMD1, PSMD2, SOX4, ADAM17, TTK, UBE2D1, UBE3A, ARHGEF5, PEA15, CCNK, NMI, PSMD14, MAP3K2, MMD, TBC1D7, TAOK3, RNF111, PPP2R3C, C8orf4, ARRDC3
BP	GO:0002009	0.0262316	1.74246	10.1151	17	499	morphogenesis of an epithelium	0.193677	ACVR1, DDR1, CLTC, EFNB2, HIF1A, MED1, PPP3R1, PSEN1, PSMD1, PSMD2, SOX4, ADAM17, NUMB, CELSR1, PSMD14, RAB10, MPP5
BP	GO:0043543	0.0262728	2.21872	4.2163	9	208	protein acylation	0.193677	ACTL6A, EP300, BLOC1S1, NMT1, SOX4, NCOA3, PHF20, ZDHHC7, NAA50
BP	GO:0035821	0.0264983	2.76754	2.27032	6	112	modification of morphology or physiology of other organism	0.193995	CAV2, EP300, SMARCA4, APOL1, CCNK, SUGT1
BP	GO:0010907	0.0265296	5.03615	0.648662	3	32	positive regulation of glucose metabolic process	0.193995	IRS1, DYRK2, ARPP19
BP	GO:0045684	0.0265296	5.03615	0.648662	3	32	positive regulation of epidermis development	0.193995	MED1, NCOA3, H2AFY
BP	GO:0051204	0.0265296	5.03615	0.648662	3	32	protein insertion into mitochondrial membrane	0.193995	NMT1, PPP3R1, YWHAB
BP	GO:0070911	0.0265296	5.03615	0.648662	3	32	global genome nucleotide-excision repair	0.193995	CETN2, GTF2H1, RNF111
BP	GO:0060135	0.0266841	3.75082	1.13516	4	56	maternal process involved in female pregnancy	0.194275	CTSB, MMP7, MED1, UBE2A
BP	GO:0072583	0.0266841	3.75082	1.13516	4	56	clathrin-dependent endocytosis	0.194275	WASL, UBQLN2, FNBP1L, FCHO2
BP	GO:0051444	0.0266962	3.13011	1.68247	5	83	negative regulation of ubiquitin-protein transferase activity	0.194275	PSEN1, PSMD1, PSMD2, UBE2D1, PSMD14
BP	GO:0048585	0.0274026	1.44413	26.737	37	1319	negative regulation of response to stimulus	0.195639	ACVR1, PTTG1IP, CAV2, CRY1, CSNK1A1, CTNNA1, HIF1A, IRS1, NCK1, PPP2CA, PPP3CA, PSEN1, PSMD1, PSMD2, PTPRE, SMARCA4, ADAM17, EZR, YWHAB, NUMB, PEA15, NMI, G3BP2, G3BP1, PSMD14, IVNS1ABP, STK38, DKK1, FBXO7, UBQLN2, SH3KBP1, TBC1D7, TAOK3, TMEM127, C8orf4, PIK3IP1, UBAC2
BP	GO:1903321	0.0275284	2.50099	2.91898	7	144	negative regulation of protein modification by small protein conjugation or removal	0.195639	CRY1, PSEN1, PSMD1, PSMD2, SOX4, UBE2D1, PSMD14
BP	GO:0006677	0.027573	8.83461	0.263519	2	13	glycosylceramide metabolic process	0.195639	GLA, UGCG
BP	GO:0010839	0.027573	8.83461	0.263519	2	13	negative regulation of keratinocyte proliferation	0.195639	EFNB2, MED1
BP	GO:0014733	0.027573	8.83461	0.263519	2	13	regulation of skeletal muscle adaptation	0.195639	ATP2A2, PPP3CA
BP	GO:0032530	0.027573	8.83461	0.263519	2	13	regulation of microvillus organization	0.195639	KLF5, EZR
BP	GO:0036445	0.027573	8.83461	0.263519	2	13	neuronal stem cell division	0.195639	NUMB, RAB10
BP	GO:0051127	0.027573	8.83461	0.263519	2	13	positive regulation of actin nucleation	0.195639	WASL, NCKAP1
BP	GO:0055057	0.027573	8.83461	0.263519	2	13	neuroblast division	0.195639	NUMB, RAB10
BP	GO:0072310	0.027573	8.83461	0.263519	2	13	glomerular epithelial cell development	0.195639	LAMB2, MYO1E
BP	GO:0097201	0.027573	8.83461	0.263519	2	13	negative regulation of transcription from RNA polymerase II promoter in response to stress	0.195639	NCK1, BAG3
BP	GO:0097286	0.027573	8.83461	0.263519	2	13	iron ion import	0.195639	B2M, TFRC
BP	GO:1902855	0.027573	8.83461	0.263519	2	13	regulation of non-motile cilium assembly	0.195639	SEPT7, SEPT9
BP	GO:1903204	0.027573	8.83461	0.263519	2	13	negative regulation of oxidative stress-induced neuron death	0.195639	HIF1A, FBXO7
BP	GO:1904294	0.027573	8.83461	0.263519	2	13	positive regulation of ERAD pathway	0.195639	ATXN3, UBQLN2
BP	GO:2001275	0.027573	8.83461	0.263519	2	13	positive regulation of glucose import in response to insulin stimulus	0.195639	IRS1, RNASEL
BP	GO:1900180	0.0277133	2.19637	4.25684	9	210	regulation of protein localization to nucleus	0.196328	CDH1, MED1, PPP3CA, PPP3R1, PSEN1, DYRK2, BAG3, G3BP2, C8orf4
BP	GO:1902750	0.0279319	3.0903	1.70274	5	84	negative regulation of cell cycle G2/M phase transition	0.197261	PSMD1, PSMD2, H2AFY, PSMD14, TAOK3
BP	GO:1903955	0.0279319	3.0903	1.70274	5	84	positive regulation of protein targeting to mitochondrion	0.197261	ACTL6A, HNMT, SREBF2, UBE2D3, UGCG
BP	GO:0038095	0.0280736	2.31953	3.58791	8	177	Fc-epsilon receptor signaling pathway	0.197954	FOS, NRAS, PPP3CA, PPP3R1, PSMD1, PSMD2, UBE2D1, PSMD14
BP	GO:0044238	0.0283634	1.25459	202.768	220	10003	primary metabolic process	0.199687	ACTL6A, ACVR1, ACVR2A, ADAM10, AHR, ARF4, B2M, KLF5, PTTG1IP, DDR1, CAPN2, CAST, CAV2, CBFB, CDH1, CDS1, CEACAM5, CETN2, CHD2, CKS2, CLTC, COX7B, CPD, CRY1, CSNK1A1, CTSB, CUX1, GADD45A, DGUOK, DNMT1, EIF4G2, EP300, ACSL3, FDFT1, FOS, KDSR, BLOC1S1, GLA, GMFB, GPD2, GPI, GTF2H1, HCCS, HDGF, HIF1A, HNMT, HNRNPF, HOXB3, HPGD, HSP90AA1, IRS1, LIPA, CAPRIN1, MAX, ATXN3, MMP7, MNAT1, PPP1R12A, NAB1, N…
BP	GO:0050896	0.0286079	1.24217	165.307	183	8155	response to stimulus	0.201097	ACTG1, ACTL6A, ACVR1, ACVR2A, ADAM10, AHR, ARF4, ATP2A2, B2M, DST, KLF5, PTTG1IP, DDR1, CAPN2, CAPZA2, CAV2, CD58, CDH1, CDS1, CETN2, CHD2, CLTC, CRY1, CSNK1A1, CTNNA1, CTSB, CXADR, GADD45A, DYNC1H1, DNMT1, EFNB2, EP300, ACSL3, FOS, GCH1, GLA, GMFB, GPI, GTF2H1, HDGF, HIF1A, HLA-A, HLA-B, HLA-F, HNMT, HNRNPF, HPGD, HSP90AA1, IRS1, KCNK1, LAMB2, LIPA, LY75, MAX, ATXN3, MMP7, MNAT1, MYO1E, PPP1R12A…
BP	GO:0032535	0.0287035	1.9352	6.42581	12	317	regulation of cellular component size	0.201457	CAPZA2, GMFB, NCK1, RAB5A, SLC12A2, EZR, WASL, ARPC1A, NCKAP1, ARFIP1, RTN4, TMEM123
BP	GO:0032885	0.0287559	4.86798	0.668932	3	33	regulation of polysaccharide biosynthetic process	0.201513	CLTC, IRS1, DYRK2
BP	GO:0060070	0.0293076	1.99458	5.71633	11	282	canonical Wnt signaling pathway	0.205063	CSNK1A1, PSEN1, PSMD1, PSMD2, RAB5A, SDC1, SOX4, G3BP1, PSMD14, DKK1, TBL1XR1
BP	GO:0006289	0.0296594	2.69087	2.33113	6	115	nucleotide-excision repair	0.207205	CETN2, EP300, GTF2H1, ATXN3, MNAT1, RNF111
BP	GO:0010507	0.0298792	3.61145	1.1757	4	58	negative regulation of autophagy	0.208085	EIF4G2, CTSA, FEZ2, CHMP4B
BP	GO:0060393	0.0298792	3.61145	1.1757	4	58	regulation of pathway-restricted SMAD protein phosphorylation	0.208085	ACVR1, ACVR2A, TTK, DKK1
BP	GO:0007154	0.0299228	1.24416	122.009	139	6019	cell communication	0.208085	ACTG1, ACTL6A, ACVR1, ACVR2A, ADAM10, AHR, ARF4, ATP2A2, B2M, DST, PTTG1IP, DDR1, CAV2, CDS1, CLTC, CRY1, CSNK1A1, CTNNA1, CTSB, CXADR, GADD45A, DNMT1, EFNB2, EP300, FOS, GMFB, HDGF, HIF1A, HLA-A, HLA-B, HLA-F, HNRNPF, HPGD, HSP90AA1, IRS1, LY75, MAX, ATXN3, MYO1E, PPP1R12A, NCK1, NMT1, NRAS, PCSK5, MED1, PPP2CA, PPP2R5E, PPP3CA, PPP3R1, MAP2K1, PSEN1, PSMD1, PSMD2, PTPRE, RAB5A, RNASEL, SDC1, SL…
BP	GO:0035567	0.0303332	2.44694	2.97979	7	147	non-canonical Wnt signaling pathway	0.210617	CLTC, PPP3CA, PPP3R1, PSMD1, PSMD2, CELSR1, PSMD14
BP	GO:0022411	0.0303917	1.70954	10.2975	17	508	cellular component disassembly	0.210701	ACTL6A, ADAM10, DDR1, CAPN2, CAPZA2, CDH1, CSNK1A1, HIF1A, LAMA3, MMP7, SMARCA4, SREBF2, BLCAP, DKK1, FBXO7, MRPS10, DEDD2
BP	GO:0010977	0.0307657	2.66624	2.3514	6	116	negative regulation of neuron projection development	0.212579	B2M, DGUOK, PPP3CA, PSEN1, SNAPIN, RTN4
BP	GO:0035051	0.0307657	2.66624	2.3514	6	116	cardiocyte differentiation	0.212579	ACVR1, CXADR, EFNB2, SGCB, PDLIM5, DKK1
BP	GO:0060548	0.0308031	1.5321	17.6152	26	869	negative regulation of cell death	0.212579	ACVR1, ARF4, PTTG1IP, CAST, CEACAM5, CTNNA1, GPI, HIF1A, MNAT1, NCK1, MED1, PSEN1, SOX4, PEA15, TAX1BP1, MAP4K4, BAG3, DNAJB6, IVNS1ABP, DKK1, ARL6IP1, FBXO7, TOX3, C8orf4, BTBD10, CHMP4B
BP	GO:0010941	0.030919	1.41065	29.5952	40	1460	regulation of cell death	0.212926	ACVR1, ARF4, PTTG1IP, CAST, CEACAM5, CTNNA1, CTSB, GADD45A, GPI, HIF1A, HPGD, MNAT1, NCK1, NMT1, MED1, PPP3R1, PSEN1, SOX4, ADAM17, YWHAB, ARHGEF5, PEA15, TAX1BP1, PNMA1, MAP4K4, BAG3, DNAJB6, IVNS1ABP, DKK1, ARL6IP1, FBXO7, TNFRSF21, TOX3, APH1A, C8orf4, RTN4, PERP, BTBD10, CHMP4B, DEDD2
BP	GO:0080090	0.0309809	1.24547	113.394	130	5594	regulation of primary metabolic process	0.212926	ACTL6A, ACVR1, ACVR2A, AHR, ARF4, KLF5, PTTG1IP, CAST, CAV2, CBFB, CDH1, CHD2, CKS2, CLTC, CRY1, CSNK1A1, CUX1, GADD45A, DNMT1, EIF4G2, EP300, ACSL3, FOS, GMFB, GPI, GTF2H1, HDGF, HIF1A, HNRNPF, HOXB3, HSP90AA1, IRS1, CAPRIN1, MAX, ATXN3, MNAT1, PPP1R12A, NAB1, NCK1, NPAT, SERPINA1, MED1, CTSA, PPP2CA, PPP3CA, PPP3R1, MAP2K1, PSEN1, PSMD1, PSMD2, RNASEL, SMARCA4, SOX4, SREBF2, ADAM17, TAF4, TFRC,…
BP	GO:0045744	0.0310781	4.71065	0.689203	3	34	negative regulation of G-protein coupled receptor protein signaling pathway	0.212926	CRY1, YWHAB, UBQLN2
BP	GO:1905898	0.0310781	4.71065	0.689203	3	34	positive regulation of response to endoplasmic reticulum stress	0.212926	ATXN3, NCK1, UBQLN2
BP	GO:0045786	0.0314056	1.67475	11.1286	18	549	negative regulation of cell cycle	0.212926	CRY1, GADD45A, EIF4G2, EP300, HPGD, MAP2K1, PSMD1, PSMD2, SMARCA4, SOX4, TTK, PEA15, CCNK, H2AFY, PSMD14, FBXO7, TAOK3, CNOT6
BP	GO:0008154	0.0314733	2.26533	3.66899	8	181	actin polymerization or depolymerization	0.212926	CAPZA2, GMFB, NCK1, WASL, CAP1, ARPC1A, NCKAP1, ARFIP1
BP	GO:0007017	0.0314735	1.62745	12.73	20	628	microtubule-based process	0.212926	DST, CETN2, CLTC, GADD45A, DYNC1H1, BLOC1S1, HIF1A, TNPO1, ATXN3, PPP1R12A, TTK, EZR, WEE1, PDCD6IP, AP3M2, TRAK1, CAMSAP2, SNAPIN, PPP2R3C, CHMP4B
BP	GO:0045859	0.0314807	1.5888	14.3516	22	708	regulation of protein kinase activity	0.212926	CKS2, GADD45A, GMFB, GTF2H1, MNAT1, NCK1, PPP2CA, MAP2K1, PSEN1, ADAM17, ARHGEF5, PEA15, CCNK, H2AFY, MAP3K2, STK38, MMD, FBXO7, TAOK3, PPP2R3C, CAMK2N1, C8orf4
BP	GO:0046324	0.0315579	3.54556	1.19597	4	59	regulation of glucose import	0.212926	IRS1, RNASEL, PEA15, ARPP19
BP	GO:0065008	0.0315798	1.284	68.6973	83	3389	regulation of biological quality	0.212926	ACTG1, ACVR2A, ATP2A2, B2M, DDR1, CAPZA2, CAV2, SEPT7, CRY1, CSNK1A1, CXADR, EP300, GCH1, GMFB, GPI, HIF1A, HNMT, HSP90AA1, IRS1, KCNK1, TNPO1, LIPA, NCK1, NMT1, PCSK5, SERPINA1, MED1, CTSA, PPP3CA, PPP3R1, PSEN1, PSMD1, PSMD2, RAB5A, RNASEL, SLC12A2, SMARCA4, SOX4, SREBF2, ADAM17, TFRC, TPBG, EZR, YWHAB, SLMAP, AKAP1, APOL1, CCNK, WASL, TJP2, SLC4A7, BAG3, G3BP2, PDCD6IP, ATP6AP2, PSMD14, ARPC1A…
BP	GO:0045017	0.0317057	2.04514	5.06767	10	250	glycerolipid biosynthetic process	0.212926	CDS1, ACSL3, IRS1, RAB5A, SLC44A1, ETNK1, PIP4K2C, SLC44A4, PIGS, ABHD3
BP	GO:0001916	0.0317443	8.09789	0.28379	2	14	positive regulation of T cell mediated cytotoxicity	0.212926	B2M, STX7
BP	GO:0042790	0.0317443	8.09789	0.28379	2	14	transcription of nuclear large rRNA transcript from RNA polymerase I promoter	0.212926	SMARCA4, H2AFY
BP	GO:0043923	0.0317443	8.09789	0.28379	2	14	positive regulation by host of viral transcription	0.212926	EP300, SMARCA4
BP	GO:0045725	0.0317443	8.09789	0.28379	2	14	positive regulation of glycogen biosynthetic process	0.212926	IRS1, DYRK2
BP	GO:0048268	0.0317443	8.09789	0.28379	2	14	clathrin coat assembly	0.212926	CLTC, FCHO2
BP	GO:0070920	0.0317443	8.09789	0.28379	2	14	regulation of production of small RNA involved in gene silencing by RNA	0.212926	PPP3CA, MAP2K1
BP	GO:1902914	0.0317443	8.09789	0.28379	2	14	regulation of protein polyubiquitination	0.212926	UBE2D1, NMI
BP	GO:1903798	0.0317443	8.09789	0.28379	2	14	regulation of production of miRNAs involved in gene silencing by miRNA	0.212926	PPP3CA, MAP2K1
BP	GO:0000077	0.0323064	2.41218	3.02033	7	149	DNA damage checkpoint	0.216377	CRY1, GADD45A, EP300, SOX4, PEA15, TAOK3, CNOT6
BP	GO:0048738	0.0323654	2.25217	3.68926	8	182	cardiac muscle tissue development	0.216453	ACVR1, CXADR, EFNB2, MED1, SGCB, PDLIM5, PPP1R13L, DKK1
BP	GO:0023051	0.0327912	1.29535	60.4472	74	2982	regulation of signaling	0.218978	ACVR1, ACVR2A, ATP2A2, PTTG1IP, CAV2, CRY1, CSNK1A1, CTNNA1, CXADR, GADD45A, EP300, HIF1A, IRS1, NCK1, NMT1, MED1, PPP2CA, PPP3CA, PPP3R1, MAP2K1, PSEN1, PSMD1, PSMD2, PTPRE, RAB5A, SMARCA4, SOX4, ADAM17, TAF4, TTK, UBE3A, EZR, YWHAB, ARHGEF5, AKAP1, NCOA3, DYRK2, NUMB, PEA15, TAX1BP1, MAP4K4, G3BP2, G3BP1, ATP6AP2, PSMD14, IVNS1ABP, MAP3K2, PPP1R13L, AKAP11, STK38, MGLL, DKK1, ZMYND8, LSM14A, AT…
BP	GO:0035295	0.0328732	1.66502	11.1894	18	552	tube development	0.219203	ACVR1, KLF5, DDR1, EFNB2, EP300, HIF1A, LIPA, PCSK5, MED1, PPP3R1, MAP2K1, PSEN1, SDC1, SOX4, NUMB, CELSR1, ATP6AP2, C1GALT1
BP	GO:0006977	0.033291	3.48203	1.21624	4	60	DNA damage response, signal transduction by p53 class mediator resulting in cell cycle arrest	0.22119	GADD45A, EP300, SOX4, CNOT6
BP	GO:0032418	0.033291	3.48203	1.21624	4	60	lysosome localization	0.22119	BLOC1S1, SNAPIN, ARL8B, C12orf4
BP	GO:0001961	0.0334957	4.56316	0.709474	3	35	positive regulation of cytokine-mediated signaling pathway	0.22119	HIF1A, MED1, LSM14A
BP	GO:0035329	0.0334957	4.56316	0.709474	3	35	hippo signaling	0.22119	TJP1, YWHAB, TJP2
BP	GO:0045022	0.0334957	4.56316	0.709474	3	35	early endosome to late endosome transport	0.22119	MAP2K1, RAB5A, EZR
BP	GO:0044700	0.033977	1.2365	121.523	138	5995	single organism signaling	0.22119	ACTG1, ACTL6A, ACVR1, ACVR2A, ADAM10, AHR, ARF4, ATP2A2, B2M, DST, PTTG1IP, DDR1, CAV2, CDS1, CLTC, CRY1, CSNK1A1, CTNNA1, CTSB, CXADR, GADD45A, DNMT1, EFNB2, EP300, FOS, GMFB, HDGF, HIF1A, HLA-A, HLA-B, HLA-F, HNRNPF, HPGD, HSP90AA1, IRS1, KCNK1, LY75, ATXN3, MYO1E, PPP1R12A, NCK1, NMT1, NRAS, PCSK5, MED1, PPP2CA, PPP2R5E, PPP3CA, PPP3R1, MAP2K1, PSEN1, PSMD1, PSMD2, PTPRE, RAB5A, RNASEL, SDC1, …
BP	GO:0045913	0.0350786	3.42073	1.23651	4	61	positive regulation of carbohydrate metabolic process	0.22119	HIF1A, IRS1, DYRK2, ARPP19
BP	GO:0060389	0.0350786	3.42073	1.23651	4	61	pathway-restricted SMAD protein phosphorylation	0.22119	ACVR1, ACVR2A, TTK, DKK1
BP	GO:0072431	0.0350786	3.42073	1.23651	4	61	signal transduction involved in mitotic G1 DNA damage checkpoint	0.22119	GADD45A, EP300, SOX4, CNOT6
BP	GO:1902400	0.0350786	3.42073	1.23651	4	61	intracellular signal transduction involved in G1 DNA damage checkpoint	0.22119	GADD45A, EP300, SOX4, CNOT6
BP	GO:0048729	0.0351439	1.62721	12.0813	19	596	tissue morphogenesis	0.22119	ACVR1, DDR1, CLTC, EFNB2, GPI, HIF1A, MED1, PPP3R1, PSEN1, PSMD1, PSMD2, SOX4, ADAM17, NUMB, CELSR1, PSMD14, RAB10, DKK1, MPP5
BP	GO:0097164	0.0351449	2.21358	3.75008	8	185	ammonium ion metabolic process	0.22119	CDS1, ACSL3, KDSR, GCH1, HNMT, SLC44A1, SLC44A4, ABHD3
BP	GO:0023052	0.0352369	1.23418	121.665	138	6002	signaling	0.22119	ACTG1, ACTL6A, ACVR1, ACVR2A, ADAM10, AHR, ARF4, ATP2A2, B2M, DST, PTTG1IP, DDR1, CAV2, CDS1, CLTC, CRY1, CSNK1A1, CTNNA1, CTSB, CXADR, GADD45A, DNMT1, EFNB2, EP300, FOS, GMFB, HDGF, HIF1A, HLA-A, HLA-B, HLA-F, HNRNPF, HPGD, HSP90AA1, IRS1, KCNK1, LY75, ATXN3, MYO1E, PPP1R12A, NCK1, NMT1, NRAS, PCSK5, MED1, PPP2CA, PPP2R5E, PPP3CA, PPP3R1, MAP2K1, PSEN1, PSMD1, PSMD2, PTPRE, RAB5A, RNASEL, SDC1, …
BP	GO:0050773	0.0354594	2.57205	2.43248	6	120	regulation of dendrite development	0.22119	CUX1, CAPRIN1, PPP3CA, PSEN1, PDLIM5, ZMYND8
BP	GO:0010629	0.0356761	1.3784	32.5547	43	1606	negative regulation of gene expression	0.22119	AHR, KLF5, CAST, CRY1, CUX1, DNMT1, EP300, HDGF, HOXB3, CAPRIN1, MAX, NAB1, NCK1, MED1, PPP2CA, PPP2R2A, PPP3CA, MAP2K1, PSEN1, SMARCA4, SREBF2, UBE2D1, UBE2D3, EZR, YWHAB, ZNF217, ENC1, UBA3, BAG3, H2AFY, ZNF263, TSHZ1, C1D, PPP1R13L, ZBTB1, DKK1, RYBP, ZMYND8, CNOT6, TBL1XR1, DPY30, DEDD2, PATL1
BP	GO:0032881	0.0360083	4.42461	0.729744	3	36	regulation of polysaccharide metabolic process	0.22119	CLTC, IRS1, DYRK2
BP	GO:0047496	0.0360083	4.42461	0.729744	3	36	vesicle transport along microtubule	0.22119	BLOC1S1, AP3M2, SNAPIN
BP	GO:0060760	0.0360083	4.42461	0.729744	3	36	positive regulation of response to cytokine stimulus	0.22119	HIF1A, MED1, LSM14A
BP	GO:1901030	0.0360083	4.42461	0.729744	3	36	positive regulation of mitochondrial outer membrane permeabilization involved in apoptotic signaling pathway	0.22119	NMT1, PPP3R1, YWHAB
BP	GO:0030033	0.0361459	7.47451	0.30406	2	15	microvillus assembly	0.22119	KLF5, EZR
BP	GO:0034205	0.0361459	7.47451	0.30406	2	15	beta-amyloid formation	0.22119	PSEN1, APH1A
BP	GO:0060413	0.0361459	7.47451	0.30406	2	15	atrial septum morphogenesis	0.22119	ACVR1, SOX4
BP	GO:0070875	0.0361459	7.47451	0.30406	2	15	positive regulation of glycogen metabolic process	0.22119	IRS1, DYRK2
BP	GO:1902188	0.0361459	7.47451	0.30406	2	15	positive regulation of viral release from host cell	0.22119	CAV2, CHMP4B
BP	GO:1903203	0.0361459	7.47451	0.30406	2	15	regulation of oxidative stress-induced neuron death	0.22119	HIF1A, FBXO7
BP	GO:1903543	0.0361459	7.47451	0.30406	2	15	positive regulation of exosomal secretion	0.22119	SDC1, PDCD6IP
BP	GO:0016236	0.0363802	1.9945	5.18929	10	256	macroautophagy	0.22119	HIF1A, PAFAH1B2, PSEN1, RAB5A, FEZ2, SNAPIN, UBQLN2, PIP4K2C, CHMP4B, RAB12
BP	GO:0072331	0.0363802	1.9945	5.18929	10	256	signal transduction by p53 class mediator	0.22119	PTTG1IP, GADD45A, EP300, SOX4, TAF4, DYRK2, PPP1R13L, PHF20, CNOT6, PERP
BP	GO:0097190	0.0364948	1.64274	11.3313	18	559	apoptotic signaling pathway	0.22119	ACVR1, PTTG1IP, CTNNA1, EP300, HIF1A, NCK1, NMT1, PPP3R1, PSEN1, YWHAB, STK24, DYRK2, PEA15, BAG3, IVNS1ABP, TNFRSF21, PERP, DEDD2
BP	GO:0030041	0.0365063	2.3455	3.10141	7	153	actin filament polymerization	0.22119	CAPZA2, GMFB, NCK1, WASL, ARPC1A, NCKAP1, ARFIP1
BP	GO:0002253	0.0366809	1.61848	12.1421	19	599	activation of immune response	0.22119	ACTG1, CTSB, EP300, HSP90AA1, NCK1, NRAS, PSEN1, PSMD1, PSMD2, UBE2D1, UBE2D3, EZR, WASL, PSMD14, ARPC1A, NCKAP1, LSM14A, TNFRSF21, SPG21
BP	GO:0044237	0.0367028	1.23771	202.768	219	10003	cellular metabolic process	0.22119	ACTL6A, ACVR1, ACVR2A, ADAM10, AHR, ARF4, B2M, KLF5, PTTG1IP, DDR1, CAPN2, CAST, CAV2, CBFB, CDH1, CDS1, CEACAM5, CETN2, CHD2, CKS2, CLTC, COX7B, CPD, CRY1, CSNK1A1, CTSB, CUX1, GADD45A, DGUOK, DNMT1, EIF4G2, EP300, ACSL3, FDFT1, FOS, KDSR, GCH1, BLOC1S1, GLA, GMFB, GPD2, GPI, GTF2H1, HCCS, HDGF, HIF1A, HNMT, HNRNPF, HOXB3, HPGD, HSP90AA1, IRS1, CAPRIN1, MAX, ATXN3, MNAT1, MYO1D, PPP1R12A, NAB1, …
BP	GO:0060998	0.0369209	3.36155	1.25678	4	62	regulation of dendritic spine development	0.22119	CAPRIN1, PSEN1, PDLIM5, ZMYND8
BP	GO:0072413	0.0369209	3.36155	1.25678	4	62	signal transduction involved in mitotic cell cycle checkpoint	0.22119	GADD45A, EP300, SOX4, CNOT6
BP	GO:1902402	0.0369209	3.36155	1.25678	4	62	signal transduction involved in mitotic DNA damage checkpoint	0.22119	GADD45A, EP300, SOX4, CNOT6
BP	GO:1902403	0.0369209	3.36155	1.25678	4	62	signal transduction involved in mitotic DNA integrity checkpoint	0.22119	GADD45A, EP300, SOX4, CNOT6
BP	GO:0042981	0.0373716	1.40592	27.3857	37	1351	regulation of apoptotic process	0.22119	ACVR1, ARF4, PTTG1IP, CAST, CEACAM5, CTNNA1, CTSB, GADD45A, GPI, HIF1A, HPGD, MNAT1, NCK1, NMT1, MED1, PPP3R1, PSEN1, SOX4, ADAM17, YWHAB, ARHGEF5, PEA15, TAX1BP1, PNMA1, MAP4K4, BAG3, DNAJB6, IVNS1ABP, DKK1, ARL6IP1, TNFRSF21, TOX3, APH1A, C8orf4, RTN4, PERP, DEDD2
BP	GO:0048010	0.0375967	2.83753	1.84463	5	91	vascular endothelial growth factor receptor signaling pathway	0.22119	ACTG1, HIF1A, HSP90AA1, NCK1, NCKAP1
BP	GO:0018394	0.0376099	2.3294	3.12168	7	154	peptidyl-lysine acetylation	0.22119	ACTL6A, EP300, BLOC1S1, SOX4, NCOA3, PHF20, NAA50
BP	GO:0051438	0.0379698	2.52739	2.47302	6	122	regulation of ubiquitin-protein transferase activity	0.22119	PSEN1, PSMD1, PSMD2, UBE2D1, PSMD14, ARRDC3
BP	GO:2000401	0.0386151	4.29421	0.750015	3	37	regulation of lymphocyte migration	0.22119	ADAM10, ADAM17, WASL
BP	GO:0043967	0.038818	3.30437	1.27705	4	63	histone H4 acetylation	0.22119	ACTL6A, EP300, PHF20, NAA50
BP	GO:0051817	0.0391249	2.80474	1.8649	5	92	modification of morphology or physiology of other organism involved in symbiotic interaction	0.22119	CAV2, EP300, SMARCA4, CCNK, SUGT1
BP	GO:0002223	0.0392665	2.50563	2.49329	6	123	stimulatory C-type lectin receptor signaling pathway	0.22119	EP300, NRAS, PSMD1, PSMD2, UBE2D1, PSMD14
BP	GO:0016358	0.0401286	2.15209	3.85143	8	190	dendrite development	0.22119	ARF4, CUX1, CAPRIN1, PPP3CA, PSEN1, WASL, PDLIM5, ZMYND8
BP	GO:0051224	0.0401286	2.15209	3.85143	8	190	negative regulation of protein transport	0.22119	IRS1, PPP3CA, SOX4, EZR, DYRK2, G3BP2, TNFRSF21, UBAC2
BP	GO:0002572	0.0401317	48.4745	0.0405414	1	2	pro-T cell differentiation	0.22119	ZBTB1
BP	GO:0002589	0.0401317	48.4745	0.0405414	1	2	regulation of antigen processing and presentation of peptide antigen via MHC class I	0.22119	TAPBPL
BP	GO:0002590	0.0401317	48.4745	0.0405414	1	2	negative regulation of antigen processing and presentation of peptide antigen via MHC class I	0.22119	TAPBPL
BP	GO:0003032	0.0401317	48.4745	0.0405414	1	2	detection of oxygen	0.22119	CYB5R4
BP	GO:0005999	0.0401317	48.4745	0.0405414	1	2	xylulose biosynthetic process	0.22119	TALDO1
BP	GO:0006050	0.0401317	48.4745	0.0405414	1	2	mannosamine metabolic process	0.22119	NAGK
BP	GO:0006051	0.0401317	48.4745	0.0405414	1	2	N-acetylmannosamine metabolic process	0.22119	NAGK
BP	GO:0006679	0.0401317	48.4745	0.0405414	1	2	glucosylceramide biosynthetic process	0.22119	UGCG
BP	GO:0006696	0.0401317	48.4745	0.0405414	1	2	ergosterol biosynthetic process	0.22119	FDFT1
BP	GO:0007068	0.0401317	48.4745	0.0405414	1	2	negative regulation of transcription during mitotic cell cycle	0.22119	SMARCA4
BP	GO:0007070	0.0401317	48.4745	0.0405414	1	2	negative regulation of transcription from RNA polymerase II promoter during mitotic cell cycle	0.22119	SMARCA4
BP	GO:0008204	0.0401317	48.4745	0.0405414	1	2	ergosterol metabolic process	0.22119	FDFT1
BP	GO:0008292	0.0401317	48.4745	0.0405414	1	2	acetylcholine biosynthetic process	0.22119	SLC44A4
BP	GO:0009637	0.0401317	48.4745	0.0405414	1	2	response to blue light	0.22119	CRY1
BP	GO:0009785	0.0401317	48.4745	0.0405414	1	2	blue light signaling pathway	0.22119	CRY1
BP	GO:0010615	0.0401317	48.4745	0.0405414	1	2	positive regulation of cardiac muscle adaptation	0.22119	PPP3CA
BP	GO:0015883	0.0401317	48.4745	0.0405414	1	2	FAD transport	0.22119	SLC25A32
BP	GO:0016267	0.0401317	48.4745	0.0405414	1	2	O-glycan processing, core 1	0.22119	C1GALT1
BP	GO:0018008	0.0401317	48.4745	0.0405414	1	2	N-terminal peptidyl-glycine N-myristoylation	0.22119	NMT1
BP	GO:0021849	0.0401317	48.4745	0.0405414	1	2	neuroblast division in subventricular zone	0.22119	NUMB
BP	GO:0030860	0.0401317	48.4745	0.0405414	1	2	regulation of polarized epithelial cell differentiation	0.22119	NUMB
BP	GO:0030862	0.0401317	48.4745	0.0405414	1	2	positive regulation of polarized epithelial cell differentiation	0.22119	NUMB
BP	GO:0032470	0.0401317	48.4745	0.0405414	1	2	positive regulation of endoplasmic reticulum calcium ion concentration	0.22119	ATP2A2
BP	GO:0034758	0.0401317	48.4745	0.0405414	1	2	positive regulation of iron ion transport	0.22119	B2M
BP	GO:0035350	0.0401317	48.4745	0.0405414	1	2	FAD transmembrane transport	0.22119	SLC25A32
BP	GO:0043490	0.0401317	48.4745	0.0405414	1	2	malate-aspartate shuttle	0.22119	SLC25A13
BP	GO:0044785	0.0401317	48.4745	0.0405414	1	2	metaphase/anaphase transition of meiotic cell cycle	0.22119	TTK
BP	GO:0045355	0.0401317	48.4745	0.0405414	1	2	negative regulation of interferon-alpha biosynthetic process	0.22119	NMI
BP	GO:0046122	0.0401317	48.4745	0.0405414	1	2	purine deoxyribonucleoside metabolic process	0.22119	DGUOK
BP	GO:0048627	0.0401317	48.4745	0.0405414	1	2	myoblast development	0.22119	SDC1
BP	GO:0048822	0.0401317	48.4745	0.0405414	1	2	enucleate erythrocyte development	0.22119	MED1
BP	GO:0051066	0.0401317	48.4745	0.0405414	1	2	dihydrobiopterin metabolic process	0.22119	GCH1
BP	GO:0051563	0.0401317	48.4745	0.0405414	1	2	smooth endoplasmic reticulum calcium ion homeostasis	0.22119	PSEN1
BP	GO:0060488	0.0401317	48.4745	0.0405414	1	2	orthogonal dichotomous subdivision of terminal units involved in lung branching morphogenesis	0.22119	CELSR1
BP	GO:0060489	0.0401317	48.4745	0.0405414	1	2	planar dichotomous subdivision of terminal units involved in lung branching morphogenesis	0.22119	CELSR1
BP	GO:0060490	0.0401317	48.4745	0.0405414	1	2	lateral sprouting involved in lung morphogenesis	0.22119	CELSR1
BP	GO:0061443	0.0401317	48.4745	0.0405414	1	2	endocardial cushion cell differentiation	0.22119	ACVR1
BP	GO:0071283	0.0401317	48.4745	0.0405414	1	2	cellular response to iron(III) ion	0.22119	B2M
BP	GO:0071483	0.0401317	48.4745	0.0405414	1	2	cellular response to blue light	0.22119	CRY1
BP	GO:0072368	0.0401317	48.4745	0.0405414	1	2	regulation of lipid transport by negative regulation of transcription from RNA polymerase II promoter	0.22119	SREBF2
BP	GO:0072697	0.0401317	48.4745	0.0405414	1	2	protein localization to cell cortex	0.22119	EZR
BP	GO:0090081	0.0401317	48.4745	0.0405414	1	2	regulation of heart induction by regulation of canonical Wnt signaling pathway	0.22119	DKK1
BP	GO:0090082	0.0401317	48.4745	0.0405414	1	2	positive regulation of heart induction by negative regulation of canonical Wnt signaling pathway	0.22119	DKK1
BP	GO:1900390	0.0401317	48.4745	0.0405414	1	2	regulation of iron ion import	0.22119	B2M
BP	GO:1900620	0.0401317	48.4745	0.0405414	1	2	acetate ester biosynthetic process	0.22119	SLC44A4
BP	GO:1901295	0.0401317	48.4745	0.0405414	1	2	regulation of canonical Wnt signaling pathway involved in cardiac muscle cell fate commitment	0.22119	DKK1
BP	GO:1901321	0.0401317	48.4745	0.0405414	1	2	positive regulation of heart induction	0.22119	DKK1
BP	GO:1901534	0.0401317	48.4745	0.0405414	1	2	positive regulation of hematopoietic progenitor cell differentiation	0.22119	ZBTB1
BP	GO:1901837	0.0401317	48.4745	0.0405414	1	2	negative regulation of transcription of nuclear large rRNA transcript from RNA polymerase I promoter	0.22119	H2AFY
BP	GO:1902102	0.0401317	48.4745	0.0405414	1	2	regulation of metaphase/anaphase transition of meiotic cell cycle	0.22119	TTK
BP	GO:1902103	0.0401317	48.4745	0.0405414	1	2	negative regulation of metaphase/anaphase transition of meiotic cell cycle	0.22119	TTK
BP	GO:1902524	0.0401317	48.4745	0.0405414	1	2	positive regulation of protein K48-linked ubiquitination	0.22119	NMI
BP	GO:1902824	0.0401317	48.4745	0.0405414	1	2	positive regulation of late endosome to lysosome transport	0.22119	SNAPIN
BP	GO:1902952	0.0401317	48.4745	0.0405414	1	2	positive regulation of dendritic spine maintenance	0.22119	ZMYND8
BP	GO:1903233	0.0401317	48.4745	0.0405414	1	2	regulation of calcium ion-dependent exocytosis of neurotransmitter	0.22119	ATP2A2
BP	GO:1903244	0.0401317	48.4745	0.0405414	1	2	positive regulation of cardiac muscle hypertrophy in response to stress	0.22119	PPP3CA
BP	GO:1903337	0.0401317	48.4745	0.0405414	1	2	positive regulation of vacuolar transport	0.22119	SNAPIN
BP	GO:1903526	0.0401317	48.4745	0.0405414	1	2	negative regulation of membrane tubulation	0.22119	WASL
BP	GO:1903756	0.0401317	48.4745	0.0405414	1	2	regulation of transcription from RNA polymerase II promoter by histone modification	0.22119	ZMYND8
BP	GO:1903758	0.0401317	48.4745	0.0405414	1	2	negative regulation of transcription from RNA polymerase II promoter by histone modification	0.22119	ZMYND8
BP	GO:1903847	0.0401317	48.4745	0.0405414	1	2	regulation of aorta morphogenesis	0.22119	EFNB2
BP	GO:1903849	0.0401317	48.4745	0.0405414	1	2	positive regulation of aorta morphogenesis	0.22119	EFNB2
BP	GO:1903989	0.0401317	48.4745	0.0405414	1	2	regulation of ferrous iron import into cell	0.22119	B2M
BP	GO:1903991	0.0401317	48.4745	0.0405414	1	2	positive regulation of ferrous iron import into cell	0.22119	B2M
BP	GO:1904327	0.0401317	48.4745	0.0405414	1	2	protein localization to cytosolic proteasome complex	0.22119	ATXN3
BP	GO:1904379	0.0401317	48.4745	0.0405414	1	2	protein localization to cytosolic proteasome complex involved in ERAD pathway	0.22119	ATXN3
BP	GO:1904432	0.0401317	48.4745	0.0405414	1	2	regulation of ferrous iron binding	0.22119	B2M
BP	GO:1904434	0.0401317	48.4745	0.0405414	1	2	positive regulation of ferrous iron binding	0.22119	B2M
BP	GO:1904435	0.0401317	48.4745	0.0405414	1	2	regulation of transferrin receptor binding	0.22119	B2M
BP	GO:1904437	0.0401317	48.4745	0.0405414	1	2	positive regulation of transferrin receptor binding	0.22119	B2M
BP	GO:1904715	0.0401317	48.4745	0.0405414	1	2	negative regulation of chaperone-mediated autophagy	0.22119	CTSA
BP	GO:1904815	0.0401317	48.4745	0.0405414	1	2	negative regulation of protein localization to chromosome, telomeric region	0.22119	H2AFY
BP	GO:1905066	0.0401317	48.4745	0.0405414	1	2	regulation of canonical Wnt signaling pathway involved in heart development	0.22119	DKK1
BP	GO:1905132	0.0401317	48.4745	0.0405414	1	2	regulation of meiotic chromosome separation	0.22119	TTK
BP	GO:1905133	0.0401317	48.4745	0.0405414	1	2	negative regulation of meiotic chromosome separation	0.22119	TTK
BP	GO:1905203	0.0401317	48.4745	0.0405414	1	2	regulation of connective tissue replacement	0.22119	PPP3CA
BP	GO:1905550	0.0401317	48.4745	0.0405414	1	2	regulation of protein localization to endoplasmic reticulum	0.22119	RTN4
BP	GO:1905552	0.0401317	48.4745	0.0405414	1	2	positive regulation of protein localization to endoplasmic reticulum	0.22119	RTN4
BP	GO:1905651	0.0401317	48.4745	0.0405414	1	2	regulation of artery morphogenesis	0.22119	EFNB2
BP	GO:1905653	0.0401317	48.4745	0.0405414	1	2	positive regulation of artery morphogenesis	0.22119	EFNB2
BP	GO:2000017	0.0401317	48.4745	0.0405414	1	2	positive regulation of determination of dorsal identity	0.22119	ACVR1
BP	GO:2000124	0.0401317	48.4745	0.0405414	1	2	regulation of endocannabinoid signaling pathway	0.22119	MGLL
BP	GO:2000325	0.0401317	48.4745	0.0405414	1	2	regulation of ligand-dependent nuclear receptor transcription coactivator activity	0.22119	CNOT6
BP	GO:2000327	0.0401317	48.4745	0.0405414	1	2	positive regulation of ligand-dependent nuclear receptor transcription coactivator activity	0.22119	CNOT6
BP	GO:2000663	0.0401317	48.4745	0.0405414	1	2	negative regulation of interleukin-5 secretion	0.22119	TNFRSF21
BP	GO:2000666	0.0401317	48.4745	0.0405414	1	2	negative regulation of interleukin-13 secretion	0.22119	TNFRSF21
BP	GO:2000832	0.0401317	48.4745	0.0405414	1	2	negative regulation of steroid hormone secretion	0.22119	CRY1
BP	GO:2000847	0.0401317	48.4745	0.0405414	1	2	negative regulation of corticosteroid hormone secretion	0.22119	CRY1
BP	GO:2000850	0.0401317	48.4745	0.0405414	1	2	negative regulation of glucocorticoid secretion	0.22119	CRY1
BP	GO:2001045	0.0401317	48.4745	0.0405414	1	2	negative regulation of integrin-mediated signaling pathway	0.22119	CTNNA1
BP	GO:2001180	0.0401317	48.4745	0.0405414	1	2	negative regulation of interleukin-10 secretion	0.22119	TNFRSF21
BP	GO:0016485	0.0403237	2.04192	4.5609	9	225	protein processing	0.22119	ADAM10, CAPN2, CAST, CPD, PCSK5, PSEN1, ATP6AP2, APH1A, PERP
BP	GO:0002262	0.0405911	2.48424	2.51356	6	124	myeloid cell homeostasis	0.22119	ACVR2A, B2M, GPI, HIF1A, MED1, ADAM17
BP	GO:0030518	0.0405911	2.48424	2.51356	6	124	intracellular steroid hormone receptor signaling pathway	0.22119	CRY1, EP300, MED1, SMARCA4, UBE3A, NCOA3
BP	GO:0031293	0.0407668	6.94019	0.324331	2	16	membrane protein intracellular domain proteolysis	0.22119	ADAM17, APH1A
BP	GO:0035855	0.0407668	6.94019	0.324331	2	16	megakaryocyte development	0.22119	EP300, MED1
BP	GO:0036475	0.0407668	6.94019	0.324331	2	16	neuron death in response to oxidative stress	0.22119	HIF1A, FBXO7
BP	GO:0042693	0.0407668	6.94019	0.324331	2	16	muscle cell fate commitment	0.22119	ACVR1, DKK1
BP	GO:0060749	0.0407668	6.94019	0.324331	2	16	mammary gland alveolus development	0.22119	DDR1, HIF1A
BP	GO:0061377	0.0407668	6.94019	0.324331	2	16	mammary gland lobule development	0.22119	DDR1, HIF1A
BP	GO:0070816	0.0407668	6.94019	0.324331	2	16	phosphorylation of RNA polymerase II C-terminal domain	0.22119	GTF2H1, CCNK
BP	GO:0097067	0.0407668	6.94019	0.324331	2	16	cellular response to thyroid hormone stimulus	0.22119	CTSB, MED1
BP	GO:0097320	0.0407668	6.94019	0.324331	2	16	plasma membrane tubulation	0.22119	WASL, FNBP1L
BP	GO:1903541	0.0407668	6.94019	0.324331	2	16	regulation of exosomal secretion	0.22119	SDC1, PDCD6IP
BP	GO:0033143	0.0407698	3.24909	1.29732	4	64	regulation of intracellular steroid hormone receptor signaling pathway	0.22119	CRY1, EP300, MED1, SMARCA4
BP	GO:0035304	0.0407698	3.24909	1.29732	4	64	regulation of protein dephosphorylation	0.22119	PPP1R12A, YWHAB, ARPP19, PPP6R1
BP	GO:0061180	0.0407698	3.24909	1.29732	4	64	mammary gland epithelium development	0.22119	DDR1, HIF1A, MED1, RTN4
BP	GO:0072401	0.0407698	3.24909	1.29732	4	64	signal transduction involved in DNA integrity checkpoint	0.22119	GADD45A, EP300, SOX4, CNOT6
BP	GO:0072422	0.0407698	3.24909	1.29732	4	64	signal transduction involved in DNA damage checkpoint	0.22119	GADD45A, EP300, SOX4, CNOT6
BP	GO:1900006	0.0407698	3.24909	1.29732	4	64	positive regulation of dendrite development	0.22119	CUX1, CAPRIN1, PSEN1, ZMYND8
BP	GO:1903050	0.0412826	2.03239	4.58117	9	226	regulation of proteolysis involved in cellular protein catabolic process	0.223083	CSNK1A1, PSEN1, PSMD1, PSMD2, UBE2D1, UBE3A, PSMD14, UBQLN2, ANKIB1
BP	GO:0015682	0.0413154	4.17126	0.770286	3	38	ferric iron transport	0.223083	B2M, CLTC, TFRC
BP	GO:0046326	0.0413154	4.17126	0.770286	3	38	positive regulation of glucose import	0.223083	IRS1, RNASEL, ARPP19
BP	GO:0072512	0.0413154	4.17126	0.770286	3	38	trivalent inorganic cation transport	0.223083	B2M, CLTC, TFRC
BP	GO:0034622	0.0418365	1.46174	19.845	28	979	cellular macromolecular complex assembly	0.225629	CAPZA2, CETN2, CLTC, DYNC1H1, GMFB, GTF2H1, HCCS, HSP90AA1, MNAT1, NCK1, SNRPD1, TAF4, WASL, H2AFY, G3BP2, ARPC1A, PTGES3, NCKAP1, DHX30, LSM14A, ARFIP1, RTN4, CNOT6, VPS18, CENPU, HOPX, FCHO2, PATL1
BP	GO:0002220	0.0419435	2.46321	2.53384	6	125	innate immune response activating cell surface receptor signaling pathway	0.225938	EP300, NRAS, PSMD1, PSMD2, UBE2D1, PSMD14
BP	GO:0043067	0.0421363	1.39093	27.6492	37	1364	regulation of programmed cell death	0.226213	ACVR1, ARF4, PTTG1IP, CAST, CEACAM5, CTNNA1, CTSB, GADD45A, GPI, HIF1A, HPGD, MNAT1, NCK1, NMT1, MED1, PPP3R1, PSEN1, SOX4, ADAM17, YWHAB, ARHGEF5, PEA15, TAX1BP1, PNMA1, MAP4K4, BAG3, DNAJB6, IVNS1ABP, DKK1, ARL6IP1, TNFRSF21, TOX3, APH1A, C8orf4, RTN4, PERP, DEDD2
BP	GO:0006461	0.0422201	1.39683	26.7776	36	1321	protein complex assembly	0.226213	CAPZA2, CAV2, SEPT7, CLTC, CSNK1A1, CTNNA1, EP300, GCH1, GMFB, GTF2H1, HCCS, HSP90AA1, MAX, MNAT1, NCK1, SERPINA1, SMARCA4, YWHAB, ARHGEF5, WASL, SEC23A, ARPC1A, PTGES3, NCKAP1, SEPT9, CPSF6, PPP6R1, ZBTB1, DKK1, ARFIP1, RTN4, VPS18, SBF2, HOPX, FCHO2, CHMP4B
BP	GO:0008064	0.0422431	2.26713	3.20277	7	158	regulation of actin polymerization or depolymerization	0.226213	CAPZA2, GMFB, NCK1, WASL, ARPC1A, NCKAP1, ARFIP1
BP	GO:0009408	0.0422431	2.26713	3.20277	7	158	response to heat	0.226213	EP300, HSP90AA1, ATXN3, BAG3, DNAJB6, PTGES3, C8orf4
BP	GO:0031647	0.0422569	2.02294	4.60144	9	227	regulation of protein stability	0.226213	EP300, HSP90AA1, CTSA, SOX4, BAG3, PTGES3, SUGT1, FBXO7, RTN4
BP	GO:1903214	0.0422935	2.74137	1.90544	5	94	regulation of protein targeting to mitochondrion	0.226213	ACTL6A, HNMT, SREBF2, UBE2D3, UGCG
BP	GO:0008654	0.042415	1.93847	5.33119	10	263	phospholipid biosynthetic process	0.226596	CDS1, ACSL3, IRS1, RAB5A, SLC44A1, ETNK1, PIP4K2C, SLC44A4, PIGS, ABHD3
BP	GO:0070271	0.0426116	1.39565	26.7978	36	1322	protein complex biogenesis	0.227379	CAPZA2, CAV2, SEPT7, CLTC, CSNK1A1, CTNNA1, EP300, GCH1, GMFB, GTF2H1, HCCS, HSP90AA1, MAX, MNAT1, NCK1, SERPINA1, SMARCA4, YWHAB, ARHGEF5, WASL, SEC23A, ARPC1A, PTGES3, NCKAP1, SEPT9, CPSF6, PPP6R1, ZBTB1, DKK1, ARFIP1, RTN4, VPS18, SBF2, HOPX, FCHO2, CHMP4B
BP	GO:0072395	0.0427765	3.19563	1.31759	4	65	signal transduction involved in cell cycle checkpoint	0.227991	GADD45A, EP300, SOX4, CNOT6
BP	GO:0033674	0.0428651	1.65964	9.9529	16	491	positive regulation of kinase activity	0.228195	CKS2, GADD45A, IRS1, MNAT1, PPP2CA, MAP2K1, PSEN1, ADAM17, ARHGEF5, PEA15, CCNK, MAP3K2, MMD, TAOK3, PPP2R3C, C8orf4
BP	GO:0007612	0.0433241	2.44253	2.55411	6	126	learning	0.230099	ARF4, FOS, GMFB, HIF1A, DKK1, TANC1
BP	GO:0009308	0.0433241	2.44253	2.55411	6	126	amine metabolic process	0.230099	HNMT, PSMD1, PSMD2, SULT1C2, PSMD14, SLC44A1
BP	GO:0030832	0.0434566	2.25207	3.22304	7	159	regulation of actin filament length	0.230264	CAPZA2, GMFB, NCK1, WASL, ARPC1A, NCKAP1, ARFIP1
BP	GO:0031570	0.0434566	2.25207	3.22304	7	159	DNA integrity checkpoint	0.230264	CRY1, GADD45A, EP300, SOX4, PEA15, TAOK3, CNOT6
BP	GO:0060255	0.0435243	1.22294	115.685	131	5707	regulation of macromolecule metabolic process	0.230354	ACTL6A, ACVR1, ACVR2A, AHR, ARF4, KLF5, PTTG1IP, CAST, CAV2, CBFB, CDH1, CHD2, CKS2, CLTC, CRY1, CSNK1A1, CUX1, GADD45A, DNMT1, EIF4G2, EP300, FOS, GMFB, GPI, GTF2H1, HDGF, HIF1A, HNRNPF, HOXB3, HSP90AA1, IRS1, TNPO1, CAPRIN1, MAX, ATXN3, MNAT1, PPP1R12A, NAB1, NCK1, NPAT, SERPINA1, MED1, CTSA, PPP2CA, PPP2R2A, PPP3CA, PPP3R1, MAP2K1, PSEN1, PSMD1, PSMD2, RNASEL, SMARCA4, SOX4, SREBF2, ADAM17, TA…
BP	GO:1901575	0.0435839	1.33915	36.6088	47	1806	organic substance catabolic process	0.230401	PTTG1IP, CAPN2, CSNK1A1, CTSB, GLA, GPD2, GPI, HIF1A, HNMT, HSP90AA1, IRS1, LIPA, ATXN3, PAFAH1B2, CTSA, PPP2CA, PPP2R2A, PSEN1, PSMD1, PSMD2, SDC1, UBE2A, UBE2D1, UBE2D3, UBE3A, EZR, ENC1, PDCD6IP, PSMD14, MGLL, SLC44A1, FBXO7, UBQLN2, ANKIB1, RNF111, NAGK, CNOT6, RMND5A, TBL1XR1, USP38, ADO, CHMP4B, SH3D19, DEDD2, RAB12, PATL1, UBAC2
BP	GO:0002244	0.0439342	2.71074	1.92571	5	95	hematopoietic progenitor cell differentiation	0.231824	CHD2, HOXB3, PSEN1, SOX4, ZBTB1
BP	GO:0016574	0.0441082	4.05514	0.790557	3	39	histone ubiquitination	0.231824	UBE2A, RYBP, DTX3L
BP	GO:0060428	0.0441082	4.05514	0.790557	3	39	lung epithelium development	0.231824	PPP3R1, MAP2K1, NUMB
BP	GO:0060999	0.0441082	4.05514	0.790557	3	39	positive regulation of dendritic spine development	0.231824	CAPRIN1, PSEN1, ZMYND8
BP	GO:0061028	0.0441082	4.05514	0.790557	3	39	establishment of endothelial barrier	0.231824	TJP1, EZR, TJP2
BP	GO:0006974	0.0444278	1.51151	15.73	23	776	cellular response to DNA damage stimulus	0.233178	ACTL6A, PTTG1IP, CETN2, CHD2, CRY1, GADD45A, EP300, GTF2H1, ATXN3, MNAT1, PSEN1, SOX4, UBE2A, UBE2D3, DYRK2, PEA15, CCNK, PSMD14, ZBTB1, TAOK3, RNF111, CNOT6, DTX3L
BP	GO:0016569	0.0445084	1.62411	10.8043	17	533	covalent chromatin modification	0.233178	ACTL6A, CHD2, DNMT1, EP300, SMARCA4, UBE2A, NCOA3, H2AFY, RYBP, ZMYND8, PHF20, TBL1XR1, CHD9, NAA50, DPY30, DTX3L, JMJD1C
BP	GO:0001701	0.04452	1.85516	6.12175	11	302	in utero embryonic development	0.233178	ACVR1, ADAM10, CAPN2, GPI, HIF1A, MYO1E, NMT1, MED1, MAP2K1, UBE2A, HOPX
BP	GO:0000920	0.0455964	6.47711	0.344602	2	17	cell separation after cytokinesis	0.236446	PDCD6IP, CHMP4B
BP	GO:0030011	0.0455964	6.47711	0.344602	2	17	maintenance of cell polarity	0.236446	DST, PDCD6IP
BP	GO:0033599	0.0455964	6.47711	0.344602	2	17	regulation of mammary gland epithelial cell proliferation	0.236446	MED1, RTN4
BP	GO:0034643	0.0455964	6.47711	0.344602	2	17	establishment of mitochondrion localization, microtubule-mediated	0.236446	HIF1A, TRAK1
BP	GO:0047497	0.0455964	6.47711	0.344602	2	17	mitochondrion transport along microtubule	0.236446	HIF1A, TRAK1
BP	GO:0070633	0.0455964	6.47711	0.344602	2	17	transepithelial transport	0.236446	CXADR, SLC12A2
BP	GO:2000641	0.0455964	6.47711	0.344602	2	17	regulation of early endosome to late endosome transport	0.236446	MAP2K1, EZR
BP	GO:2001273	0.0455964	6.47711	0.344602	2	17	regulation of glucose import in response to insulin stimulus	0.236446	IRS1, RNASEL
BP	GO:0090100	0.0456126	2.68078	1.94599	5	96	positive regulation of transmembrane receptor protein serine/threonine kinase signaling pathway	0.236446	ACVR1, ACVR2A, ADAM17, TTK, RNF111
BP	GO:0030111	0.0462923	1.84226	6.16229	11	304	regulation of Wnt signaling pathway	0.239696	CSNK1A1, PPP2CA, PSEN1, PSMD1, PSMD2, SMARCA4, SOX4, G3BP1, ATP6AP2, PSMD14, DKK1
BP	GO:0006511	0.0464738	1.61441	10.8651	17	536	ubiquitin-dependent protein catabolic process	0.240308	CSNK1A1, ATXN3, PSEN1, PSMD1, PSMD2, UBE2A, UBE2D1, UBE2D3, UBE3A, PSMD14, FBXO7, UBQLN2, ANKIB1, RNF111, RMND5A, TBL1XR1, USP38
BP	GO:0009967	0.0465164	1.37847	27.8722	37	1375	positive regulation of signal transduction	0.240308	ACVR1, ACVR2A, CAV2, CTNNA1, GADD45A, HIF1A, IRS1, NCK1, NMT1, MED1, PPP3R1, MAP2K1, PSEN1, PSMD1, PSMD2, SMARCA4, SOX4, ADAM17, TTK, UBE3A, YWHAB, ARHGEF5, PEA15, ATP6AP2, PSMD14, MAP3K2, LSM14A, ATP2C1, UBQLN2, TAOK3, RNF111, TMEM9B, C8orf4, RTN4, ARRDC3, TSPAN14, DEDD2
BP	GO:0000271	0.0469542	3.0938	1.35814	4	67	polysaccharide biosynthetic process	0.242218	CLTC, IRS1, DYRK2, B3GNT3
BP	GO:0007595	0.0469928	3.94529	0.810827	3	40	lactation	0.242218	DDR1, HIF1A, MED1
BP	GO:0045860	0.04715	1.66647	9.28397	15	458	positive regulation of protein kinase activity	0.242753	CKS2, GADD45A, MNAT1, PPP2CA, MAP2K1, PSEN1, ADAM17, ARHGEF5, PEA15, CCNK, MAP3K2, MMD, TAOK3, PPP2R3C, C8orf4
BP	GO:0010508	0.0473288	2.65148	1.96626	5	97	positive regulation of autophagy	0.242847	HIF1A, PAFAH1B2, FBXO7, PIP4K2C, RAB12
BP	GO:0014902	0.0473288	2.65148	1.96626	5	97	myotube differentiation	0.242847	CAPN2, CAV2, CEACAM5, PPP3CA, TANC1
BP	GO:0044773	0.0473288	2.65148	1.96626	5	97	mitotic DNA damage checkpoint	0.242847	GADD45A, EP300, SOX4, TAOK3, CNOT6
BP	GO:0002433	0.0476356	2.38251	2.61492	6	129	immune response-regulating cell surface receptor signaling pathway involved in phagocytosis	0.24387	ACTG1, HSP90AA1, NCK1, WASL, ARPC1A, NCKAP1
BP	GO:0038096	0.0476356	2.38251	2.61492	6	129	Fc-gamma receptor signaling pathway involved in phagocytosis	0.24387	ACTG1, HSP90AA1, NCK1, WASL, ARPC1A, NCKAP1
BP	GO:0010608	0.0478851	1.66261	9.30424	15	459	posttranscriptional regulation of gene expression	0.244872	EIF4G2, TNPO1, CAPRIN1, NCK1, PPP3CA, MAP2K1, PSMD1, PSMD2, RNASEL, SOX4, YWHAB, ENC1, PSMD14, LSM14A, CNOT6
BP	GO:0016579	0.0481048	1.89285	5.45281	10	269	protein deubiquitination	0.245395	ACTL6A, EP300, HIF1A, ATXN3, PSMD1, PSMD2, UBE2D1, JOSD1, PSMD14, USP38
BP	GO:0007178	0.0481124	1.82954	6.20283	11	306	transmembrane receptor protein serine/threonine kinase signaling pathway	0.245395	ACVR1, ACVR2A, CAV2, FOS, HPGD, ADAM17, TTK, UBE2D1, UBE2D3, DKK1, RNF111
BP	GO:0009628	0.0481494	1.41431	22.7032	31	1120	response to abiotic stimulus	0.245395	ACTG1, CAPN2, CDS1, CRY1, GADD45A, EP300, FOS, GPI, HIF1A, HNMT, HSP90AA1, ATXN3, MMP7, NMT1, PSMD1, PSMD2, SLC12A2, ADAM17, UBE2A, UBE2D1, UBE2D3, PDLIM1, BAG3, DNAJB6, PSMD14, PTGES3, MAP3K2, ZBTB1, CYB5R4, C8orf4, TANC1
BP	GO:0033209	0.0485349	2.19378	3.30412	7	163	tumor necrosis factor-mediated signaling pathway	0.247082	PSMD1, PSMD2, ADAM17, TAX1BP1, TJP2, PSMD14, TNFRSF21
BP	GO:0045682	0.0491251	3.04527	1.37841	4	68	regulation of epidermis development	0.249806	NAB1, MED1, NCOA3, H2AFY
BP	GO:0009611	0.0495003	1.55713	12.5881	19	621	response to wounding	0.251309	ACTG1, ARF4, DST, DDR1, CAPZA2, CTNNA1, HIF1A, LAMB2, MAX, SERPINA1, MAP2K1, RAB5A, SDC1, ADAM17, AKAP1, STK24, CELSR1, FAM46A, JMJD1C
BP	GO:0071704	0.0495314	1.22107	210.166	225	10368	organic substance metabolic process	0.251309	ACTL6A, ACVR1, ACVR2A, ADAM10, AHR, ARF4, B2M, KLF5, PTTG1IP, DDR1, CAPN2, CAST, CAV2, CBFB, CDH1, CDS1, CEACAM5, CETN2, CHD2, CKS2, CLTC, COX7B, CPD, CRY1, CSNK1A1, CTSB, CUX1, GADD45A, DGUOK, DNMT1, EIF4G2, EP300, ACSL3, FDFT1, FOS, KDSR, GCH1, BLOC1S1, GLA, GMFB, GPD2, GPI, GTF2H1, HCCS, HDGF, HIF1A, HNMT, HNRNPF, HOXB3, HPGD, AGFG1, HSP90AA1, IRS1, TNPO1, LIPA, CAPRIN1, MAX, ATXN3, MMP7, MNAT…
BP	GO:1902905	0.0498609	2.17967	3.32439	7	164	positive regulation of supramolecular fiber organization	0.252678	GMFB, NCK1, ARHGEF5, WASL, ARPC1A, NCKAP1, ARFIP1
BP	GO:0010828	0.0499681	3.84123	0.831098	3	41	positive regulation of glucose transport	0.252678	IRS1, RNASEL, ARPP19
BP	GO:0032007	0.0499681	3.84123	0.831098	3	41	negative regulation of TOR signaling	0.252678	HIF1A, TBC1D7, TMEM127
BP	GO:0003215	0.0506243	6.07191	0.364872	2	18	cardiac right ventricle morphogenesis	0.254297	SOX4, PPP1R13L
BP	GO:0003299	0.0506243	6.07191	0.364872	2	18	muscle hypertrophy in response to stress	0.254297	ATP2A2, PPP3CA
BP	GO:0010818	0.0506243	6.07191	0.364872	2	18	T cell chemotaxis	0.254297	ADAM10, ADAM17
BP	GO:0014887	0.0506243	6.07191	0.364872	2	18	cardiac muscle adaptation	0.254297	ATP2A2, PPP3CA
BP	GO:0014898	0.0506243	6.07191	0.364872	2	18	cardiac muscle hypertrophy in response to stress	0.254297	ATP2A2, PPP3CA
BP	GO:1901623	0.0506243	6.07191	0.364872	2	18	regulation of lymphocyte chemotaxis	0.254297	ADAM10, ADAM17
BP	GO:0048869	0.0507318	1.23803	77.8394	91	3840	cellular developmental process	0.254556	ACTG1, ACVR1, ACVR2A, ARF4, ATP2A2, B2M, KLF5, DDR1, CAPN2, CAV2, CBFB, SEPT7, CDH1, CEACAM5, CHD2, CLTC, CSNK1A1, CTNNA1, CTSB, CUX1, CXADR, DGUOK, EFNB2, EP300, FOS, BLOC1S1, HIF1A, HOXB3, AGFG1, LAMA3, LAMB2, LIPA, CAPRIN1, MYO1E, NAB1, NCK1, NRAS, MED1, PPP2CA, PPP3CA, PPP3R1, MAP2K1, PSEN1, RNASEL, SDC1, SGCB, SOX4, ADAM17, TFRC, TJP1, EZR, WEE1, NCOA3, TAGLN2, STK24, ENC1, NUMB, WASL, TJP2,…
BP	GO:1905477	0.0508748	2.59474	2.0068	5	99	positive regulation of protein localization to membrane	0.254992	ACSL3, NMT1, PPP3R1, EZR, YWHAB
BP	GO:0019941	0.051299	1.59221	11.007	17	543	modification-dependent protein catabolic process	0.256244	CSNK1A1, ATXN3, PSEN1, PSMD1, PSMD2, UBE2A, UBE2D1, UBE2D3, UBE3A, PSMD14, FBXO7, UBQLN2, ANKIB1, RNF111, RMND5A, TBL1XR1, USP38
BP	GO:0031571	0.0513505	2.99823	1.39868	4	69	mitotic G1 DNA damage checkpoint	0.256244	GADD45A, EP300, SOX4, CNOT6
BP	GO:0044819	0.0513505	2.99823	1.39868	4	69	mitotic G1/S transition checkpoint	0.256244	GADD45A, EP300, SOX4, CNOT6
BP	GO:1902882	0.0513505	2.99823	1.39868	4	69	regulation of response to oxidative stress	0.256244	GCH1, HIF1A, H2AFY, FBXO7
BP	GO:0045934	0.0514801	1.37128	27.2235	36	1343	negative regulation of nucleobase-containing compound metabolic process	0.256609	AHR, KLF5, CRY1, CUX1, DNMT1, EP300, HDGF, HOXB3, NAB1, NCK1, NPAT, MED1, PPP3CA, PSEN1, SMARCA4, SREBF2, UBE2D1, UBE2D3, EZR, YWHAB, ZNF217, UBA3, BAG3, H2AFY, ZNF263, TSHZ1, C1D, PPP1R13L, ZBTB1, DKK1, RYBP, ZMYND8, CCAR1, TBL1XR1, DPY30, DEDD2
BP	GO:0016570	0.0526882	1.67046	8.63531	14	426	histone modification	0.261959	ACTL6A, DNMT1, EP300, UBE2A, NCOA3, H2AFY, RYBP, ZMYND8, PHF20, TBL1XR1, NAA50, DPY30, DTX3L, JMJD1C
BP	GO:2000026	0.0527026	1.33384	33.5074	43	1653	regulation of multicellular organismal development	0.261959	ACVR1, ACVR2A, B2M, SEPT7, CLTC, CTNNA1, CUX1, DGUOK, EFNB2, FOS, HIF1A, HOXB3, LAMA3, CAPRIN1, NCK1, MED1, PPP2CA, PPP3CA, MAP2K1, PSEN1, PSMD1, PSMD2, TFRC, TPBG, NCOA3, STK24, ENC1, NUMB, TJP2, H2AFY, CELSR1, PSMD14, PDLIM5, ZBTB1, DKK1, MMD, SNAPIN, ZMYND8, FBXO7, TNFRSF21, PPP2R3C, C8orf4, RTN4
BP	GO:0043933	0.0531531	1.31069	38.94	49	1921	macromolecular complex subunit organization	0.261959	CAPZA2, CAV2, SEPT7, CETN2, CLTC, CSNK1A1, CTNNA1, DYNC1H1, EP300, ACSL3, GCH1, GMFB, GTF2H1, HCCS, HSP90AA1, MAX, MNAT1, NCK1, SERPINA1, SMARCA4, SNRPD1, TAF4, YWHAB, ARHGEF5, WASL, H2AFY, G3BP2, SEC23A, ARPC1A, PTGES3, NCKAP1, SEPT9, CPSF6, PPP6R1, ZBTB1, DHX30, DKK1, LSM14A, ARFIP1, MRPS10, RTN4, CNOT6, VPS18, CENPU, SBF2, HOPX, FCHO2, CHMP4B, PATL1
BP	GO:0003208	0.0536302	2.95262	1.41895	4	70	cardiac ventricle morphogenesis	0.261959	HIF1A, MED1, SOX4, PPP1R13L
BP	GO:0044783	0.0536302	2.95262	1.41895	4	70	G1 DNA damage checkpoint	0.261959	GADD45A, EP300, SOX4, CNOT6
BP	GO:1905897	0.0536302	2.95262	1.41895	4	70	regulation of response to endoplasmic reticulum stress	0.261959	ATXN3, NCK1, UBQLN2, UBAC2
BP	GO:0038094	0.0537835	2.30689	2.696	6	133	Fc-gamma receptor signaling pathway	0.261959	ACTG1, HSP90AA1, NCK1, WASL, ARPC1A, NCKAP1
BP	GO:1904950	0.0539502	2.01746	4.09468	8	202	negative regulation of establishment of protein localization	0.261959	IRS1, PPP3CA, SOX4, EZR, DYRK2, G3BP2, TNFRSF21, UBAC2
BP	GO:0033500	0.0552239	2.00698	4.11495	8	203	carbohydrate homeostasis	0.261959	CRY1, GPI, HIF1A, IRS1, PPP3CA, SMARCA4, SOX4, CYB5R4
BP	GO:0042593	0.0552239	2.00698	4.11495	8	203	glucose homeostasis	0.261959	CRY1, GPI, HIF1A, IRS1, PPP3CA, SMARCA4, SOX4, CYB5R4
BP	GO:0009790	0.0552872	1.43818	18.6693	26	921	embryo development	0.261959	ACVR1, ACVR2A, ADAM10, CAPN2, SEPT7, DNMT1, EP300, GPI, HIF1A, HOXB3, LAMA3, MYO1E, NMT1, PCSK5, MED1, MAP2K1, PSEN1, SOX4, UBE2A, CELSR1, ATP6AP2, TSHZ1, PPP1R13L, DKK1, CENPU, HOPX
BP	GO:0002431	0.0553922	2.28873	2.71627	6	134	Fc receptor mediated stimulatory signaling pathway	0.261959	ACTG1, HSP90AA1, NCK1, WASL, ARPC1A, NCKAP1
BP	GO:0090002	0.0553922	2.28873	2.71627	6	134	establishment of protein localization to plasma membrane	0.261959	CDH1, ACSL3, EZR, RAB10, MPP5, TSPAN14
BP	GO:0043632	0.0557075	1.57365	11.1286	17	549	modification-dependent macromolecule catabolic process	0.261959	CSNK1A1, ATXN3, PSEN1, PSMD1, PSMD2, UBE2A, UBE2D1, UBE2D3, UBE3A, PSMD14, FBXO7, UBQLN2, ANKIB1, RNF111, RMND5A, TBL1XR1, USP38
BP	GO:0001914	0.0558405	5.71439	0.385143	2	19	regulation of T cell mediated cytotoxicity	0.261959	B2M, STX7
BP	GO:0001991	0.0558405	5.71439	0.385143	2	19	regulation of systemic arterial blood pressure by circulatory renin-angiotensin	0.261959	PCSK5, ATP6AP2
BP	GO:0002320	0.0558405	5.71439	0.385143	2	19	lymphoid progenitor cell differentiation	0.261959	SOX4, ZBTB1
BP	GO:0003283	0.0558405	5.71439	0.385143	2	19	atrial septum development	0.261959	ACVR1, SOX4
BP	GO:0031061	0.0558405	5.71439	0.385143	2	19	negative regulation of histone methylation	0.261959	DNMT1, H2AFY
BP	GO:0033158	0.0558405	5.71439	0.385143	2	19	regulation of protein import into nucleus, translocation	0.261959	MED1, PSEN1
BP	GO:0033522	0.0558405	5.71439	0.385143	2	19	histone H2A ubiquitination	0.261959	UBE2A, RYBP
BP	GO:0035994	0.0558405	5.71439	0.385143	2	19	response to muscle stretch	0.261959	FOS, GPI
BP	GO:0044381	0.0558405	5.71439	0.385143	2	19	glucose import in response to insulin stimulus	0.261959	IRS1, RNASEL
BP	GO:0051654	0.0558405	5.71439	0.385143	2	19	establishment of mitochondrion localization	0.261959	HIF1A, TRAK1
BP	GO:0061318	0.0558405	5.71439	0.385143	2	19	renal filtration cell differentiation	0.261959	LAMB2, MYO1E
BP	GO:0072112	0.0558405	5.71439	0.385143	2	19	glomerular visceral epithelial cell differentiation	0.261959	LAMB2, MYO1E
BP	GO:1903077	0.0558405	5.71439	0.385143	2	19	negative regulation of protein localization to plasma membrane	0.261959	CLTC, NUMB
BP	GO:1903599	0.0558405	5.71439	0.385143	2	19	positive regulation of mitophagy	0.261959	HIF1A, FBXO7
BP	GO:1990182	0.0558405	5.71439	0.385143	2	19	exosomal secretion	0.261959	SDC1, PDCD6IP
BP	GO:2000406	0.0558405	5.71439	0.385143	2	19	positive regulation of T cell migration	0.261959	ADAM10, ADAM17
BP	GO:0046323	0.0559641	2.90837	1.43922	4	71	glucose import	0.261959	IRS1, RNASEL, PEA15, ARPP19
BP	GO:1902017	0.0561862	3.64872	0.871639	3	43	regulation of cilium assembly	0.261959	SEPT7, SEPT9, TBC1D7
BP	GO:0050851	0.05635	1.90753	4.86496	9	240	antigen receptor-mediated signaling pathway	0.261959	NCK1, PSEN1, PSMD1, PSMD2, UBE2D1, EZR, PSMD14, TNFRSF21, SPG21
BP	GO:0002065	0.0564784	2.51402	2.06761	5	102	columnar/cuboidal epithelial cell differentiation	0.261959	KLF5, HIF1A, SOX4, SLC4A7, C1GALT1
BP	GO:0034101	0.0564784	2.51402	2.06761	5	102	erythrocyte homeostasis	0.261959	ACVR2A, B2M, GPI, HIF1A, MED1
BP	GO:2001235	0.0568341	2.11173	3.42574	7	169	positive regulation of apoptotic signaling pathway	0.261959	CTNNA1, NCK1, NMT1, PPP3R1, YWHAB, PEA15, DEDD2
BP	GO:0010604	0.057217	1.25822	56.6363	68	2794	positive regulation of macromolecule metabolic process	0.261959	ACVR1, ACVR2A, AHR, ARF4, KLF5, PTTG1IP, CAV2, CBFB, CDH1, CKS2, CSNK1A1, GADD45A, DNMT1, EP300, FOS, GTF2H1, HIF1A, HOXB3, HSP90AA1, IRS1, ATXN3, MNAT1, PPP1R12A, NCK1, NPAT, MED1, PPP2CA, PPP3CA, PPP3R1, MAP2K1, PSEN1, PSMD1, PSMD2, RNASEL, SMARCA4, SOX4, SREBF2, ADAM17, TAF4, TFRC, TTK, UBE2D1, UBE3A, EZR, ARHGEF5, NCOA3, DYRK2, PEA15, CCNK, NMI, H2AFY, PSMD14, PTGES3, MAP3K2, MMD, TOX3, UBQLN…
BP	GO:1903506	0.0576448	1.23528	71.6771	84	3536	regulation of nucleic acid-templated transcription	0.261959	ACTL6A, ACVR1, ACVR2A, AHR, ARF4, KLF5, CBFB, CDH1, CHD2, CKS2, CRY1, CUX1, DNMT1, EP300, FOS, GTF2H1, HDGF, HIF1A, HOXB3, MAX, ATXN3, MNAT1, PPP1R12A, NAB1, NCK1, NPAT, MED1, PPP2CA, PPP3CA, PPP3R1, MAP2K1, PSEN1, PSMD1, PSMD2, RNASEL, SMARCA4, SOX4, SREBF2, TAF4, UBE2D1, UBE2D3, UBE3A, EZR, YWHAB, ZNF217, ZNF223, ARHGEF5, NCOA3, CCNK, TSC22D1, TAX1BP1, WASL, UBA3, NMI, PDLIM1, BAG3, H2AFY, ZNF2…
BP	GO:0008152	0.0582301	1.21526	220.119	234	10859	metabolic process	0.261959	ACTL6A, ACVR1, ACVR2A, ADAM10, AHR, ARF4, B2M, KLF5, PTTG1IP, DDR1, CAPN2, CAST, CAV2, CBFB, CDH1, CDS1, CEACAM5, CETN2, CHD2, CKS2, CLTC, COX7B, CPD, CRY1, CSNK1A1, CTSB, CUX1, GADD45A, DGUOK, DNMT1, EIF4G2, EP300, ACSL3, FDFT1, FOS, KDSR, GCH1, BLOC1S1, GLA, GMFB, GPD2, GPI, GTF2H1, HCCS, HDGF, HIF1A, HNMT, HNRNPF, HOXB3, HPGD, AGFG1, HSP90AA1, IRS1, TNPO1, LIPA, CAPRIN1, MAX, ATXN3, MMP7, MNAT…
BP	GO:0032436	0.058352	2.86542	1.45949	4	72	positive regulation of proteasomal ubiquitin-dependent protein catabolic process	0.261959	CSNK1A1, PSEN1, UBQLN2, ANKIB1
BP	GO:0035050	0.058352	2.86542	1.45949	4	72	embryonic heart tube development	0.261959	ACVR1, HIF1A, MED1, PSEN1
BP	GO:0051436	0.058352	2.86542	1.45949	4	72	negative regulation of ubiquitin-protein ligase activity involved in mitotic cell cycle	0.261959	PSMD1, PSMD2, UBE2D1, PSMD14
BP	GO:0007034	0.0584222	2.48821	2.08788	5	103	vacuolar transport	0.261959	TRAK1, SNAPIN, VPS18, CHMP4B, RAB12
BP	GO:0051051	0.0587062	1.64183	8.7772	14	433	negative regulation of transport	0.261959	CRY1, IRS1, PPP3CA, SOX4, SREBF2, EZR, DYRK2, PEA15, G3BP2, TNFRSF21, UBQLN2, CTTNBP2NL, SESTD1, UBAC2
BP	GO:2000027	0.0587588	1.89092	4.9055	9	242	regulation of organ morphogenesis	0.261959	ACVR1, CLTC, MED1, PSMD1, PSMD2, NUMB, CELSR1, PSMD14, DKK1
BP	GO:0060324	0.0594267	3.5595	0.89191	3	44	face development	0.261959	HOXB3, MAP2K1, DKK1
BP	GO:1901028	0.0594267	3.5595	0.89191	3	44	regulation of mitochondrial outer membrane permeabilization involved in apoptotic signaling pathway	0.261959	NMT1, PPP3R1, YWHAB
BP	GO:0000912	0.0595912	24.2357	0.060812	1	3	assembly of actomyosin apparatus involved in cytokinesis	0.261959	PDCD6IP
BP	GO:0000915	0.0595912	24.2357	0.060812	1	3	actomyosin contractile ring assembly	0.261959	PDCD6IP
BP	GO:0001922	0.0595912	24.2357	0.060812	1	3	B-1 B cell homeostasis	0.261959	HIF1A
BP	GO:0002191	0.0595912	24.2357	0.060812	1	3	cap-dependent translational initiation	0.261959	NCK1
BP	GO:0002428	0.0595912	24.2357	0.060812	1	3	antigen processing and presentation of peptide antigen via MHC class Ib	0.261959	B2M
BP	GO:0003274	0.0595912	24.2357	0.060812	1	3	endocardial cushion fusion	0.261959	ACVR1
BP	GO:0007113	0.0595912	24.2357	0.060812	1	3	endomitotic cell cycle	0.261959	UBA3
BP	GO:0014916	0.0595912	24.2357	0.060812	1	3	regulation of lung blood pressure	0.261959	GCH1
BP	GO:0015798	0.0595912	24.2357	0.060812	1	3	myo-inositol transport	0.261959	SLC5A3
BP	GO:0016128	0.0595912	24.2357	0.060812	1	3	phytosteroid metabolic process	0.261959	FDFT1
BP	GO:0016129	0.0595912	24.2357	0.060812	1	3	phytosteroid biosynthetic process	0.261959	FDFT1
BP	GO:0016321	0.0595912	24.2357	0.060812	1	3	female meiosis chromosome segregation	0.261959	TTK
BP	GO:0016476	0.0595912	24.2357	0.060812	1	3	regulation of embryonic cell shape	0.261959	SEPT7
BP	GO:0016479	0.0595912	24.2357	0.060812	1	3	negative regulation of transcription from RNA polymerase I promoter	0.261959	H2AFY
BP	GO:0018201	0.0595912	24.2357	0.060812	1	3	peptidyl-glycine modification	0.261959	NMT1
BP	GO:0019065	0.0595912	24.2357	0.060812	1	3	receptor-mediated endocytosis of virus by host cell	0.261959	CAV2
BP	GO:0021502	0.0595912	24.2357	0.060812	1	3	neural fold elevation formation	0.261959	HIF1A
BP	GO:0033023	0.0595912	24.2357	0.060812	1	3	mast cell homeostasis	0.261959	ADAM17
BP	GO:0033024	0.0595912	24.2357	0.060812	1	3	mast cell apoptotic process	0.261959	ADAM17
BP	GO:0033025	0.0595912	24.2357	0.060812	1	3	regulation of mast cell apoptotic process	0.261959	ADAM17
BP	GO:0033128	0.0595912	24.2357	0.060812	1	3	negative regulation of histone phosphorylation	0.261959	H2AFY
BP	GO:0033292	0.0595912	24.2357	0.060812	1	3	T-tubule organization	0.261959	ATP2A2
BP	GO:0035166	0.0595912	24.2357	0.060812	1	3	post-embryonic hemopoiesis	0.261959	MYO1E
BP	GO:0036493	0.0595912	24.2357	0.060812	1	3	positive regulation of translation in response to endoplasmic reticulum stress	0.261959	NCK1
BP	GO:0038129	0.0595912	24.2357	0.060812	1	3	ERBB3 signaling pathway	0.261959	RTN4
BP	GO:0042998	0.0595912	24.2357	0.060812	1	3	positive regulation of Golgi to plasma membrane protein transport	0.261959	ACSL3
BP	GO:0044376	0.0595912	24.2357	0.060812	1	3	RNA polymerase II complex import to nucleus	0.261959	GPN1
BP	GO:0044837	0.0595912	24.2357	0.060812	1	3	actomyosin contractile ring organization	0.261959	PDCD6IP
BP	GO:0045196	0.0595912	24.2357	0.060812	1	3	establishment or maintenance of neuroblast polarity	0.261959	RAB10
BP	GO:0045200	0.0595912	24.2357	0.060812	1	3	establishment of neuroblast polarity	0.261959	RAB10
BP	GO:0045338	0.0595912	24.2357	0.060812	1	3	farnesyl diphosphate metabolic process	0.261959	FDFT1
BP	GO:0045896	0.0595912	24.2357	0.060812	1	3	regulation of transcription during mitotic cell cycle	0.261959	SMARCA4
BP	GO:0046021	0.0595912	24.2357	0.060812	1	3	regulation of transcription from RNA polymerase II promoter during mitotic cell cycle	0.261959	SMARCA4
BP	GO:0048677	0.0595912	24.2357	0.060812	1	3	axon extension involved in regeneration	0.261959	LAMB2
BP	GO:0048682	0.0595912	24.2357	0.060812	1	3	sprouting of injured axon	0.261959	LAMB2
BP	GO:0055099	0.0595912	24.2357	0.060812	1	3	response to high density lipoprotein particle	0.261959	ADAM17
BP	GO:0060448	0.0595912	24.2357	0.060812	1	3	dichotomous subdivision of terminal units involved in lung branching	0.261959	CELSR1
BP	GO:0061526	0.0595912	24.2357	0.060812	1	3	acetylcholine secretion	0.261959	SLC44A4
BP	GO:0070101	0.0595912	24.2357	0.060812	1	3	positive regulation of chemokine-mediated signaling pathway	0.261959	HIF1A
BP	GO:0070634	0.0595912	24.2357	0.060812	1	3	transepithelial ammonium transport	0.261959	SLC12A2
BP	GO:0070966	0.0595912	24.2357	0.060812	1	3	nuclear-transcribed mRNA catabolic process, no-go decay	0.261959	CNOT6
BP	GO:0071847	0.0595912	24.2357	0.060812	1	3	TNFSF11-mediated signaling pathway	0.261959	TJP2
BP	GO:0071879	0.0595912	24.2357	0.060812	1	3	positive regulation of adrenergic receptor signaling pathway	0.261959	ARRDC3
BP	GO:0071926	0.0595912	24.2357	0.060812	1	3	endocannabinoid signaling pathway	0.261959	MGLL
BP	GO:0072244	0.0595912	24.2357	0.060812	1	3	metanephric glomerular epithelium development	0.261959	LAMB2
BP	GO:0072248	0.0595912	24.2357	0.060812	1	3	metanephric glomerular visceral epithelial cell differentiation	0.261959	LAMB2
BP	GO:0072249	0.0595912	24.2357	0.060812	1	3	metanephric glomerular visceral epithelial cell development	0.261959	LAMB2
BP	GO:0072312	0.0595912	24.2357	0.060812	1	3	metanephric glomerular epithelial cell differentiation	0.261959	LAMB2
BP	GO:0072313	0.0595912	24.2357	0.060812	1	3	metanephric glomerular epithelial cell development	0.261959	LAMB2
BP	GO:0075509	0.0595912	24.2357	0.060812	1	3	endocytosis involved in viral entry into host cell	0.261959	CAV2
BP	GO:0090116	0.0595912	24.2357	0.060812	1	3	C-5 methylation of cytosine	0.261959	DNMT1
BP	GO:0090158	0.0595912	24.2357	0.060812	1	3	endoplasmic reticulum membrane organization	0.261959	ARL6IP1
BP	GO:0090381	0.0595912	24.2357	0.060812	1	3	regulation of heart induction	0.261959	DKK1
BP	GO:0097051	0.0595912	24.2357	0.060812	1	3	establishment of protein localization to endoplasmic reticulum membrane	0.261959	RAB10
BP	GO:0097252	0.0595912	24.2357	0.060812	1	3	oligodendrocyte apoptotic process	0.261959	TNFRSF21
BP	GO:0098904	0.0595912	24.2357	0.060812	1	3	regulation of AV node cell action potential	0.261959	CXADR
BP	GO:0100012	0.0595912	24.2357	0.060812	1	3	regulation of heart induction by canonical Wnt signaling pathway	0.261959	DKK1
BP	GO:1900126	0.0595912	24.2357	0.060812	1	3	negative regulation of hyaluronan biosynthetic process	0.261959	CLTC
BP	GO:1900186	0.0595912	24.2357	0.060812	1	3	negative regulation of clathrin-dependent endocytosis	0.261959	UBQLN2
BP	GO:1902659	0.0595912	24.2357	0.060812	1	3	regulation of glucose mediated signaling pathway	0.261959	SMARCA4
BP	GO:1902661	0.0595912	24.2357	0.060812	1	3	positive regulation of glucose mediated signaling pathway	0.261959	SMARCA4
BP	GO:1902683	0.0595912	24.2357	0.060812	1	3	regulation of receptor localization to synapse	0.261959	STX7
BP	GO:1902775	0.0595912	24.2357	0.060812	1	3	mitochondrial large ribosomal subunit assembly	0.261959	DHX30
BP	GO:1902896	0.0595912	24.2357	0.060812	1	3	terminal web assembly	0.261959	EZR
BP	GO:1902897	0.0595912	24.2357	0.060812	1	3	regulation of postsynaptic density protein 95 clustering	0.261959	ZMYND8
BP	GO:1903677	0.0595912	24.2357	0.060812	1	3	regulation of cap-independent translational initiation	0.261959	NCK1
BP	GO:1903679	0.0595912	24.2357	0.060812	1	3	positive regulation of cap-independent translational initiation	0.261959	NCK1
BP	GO:1904690	0.0595912	24.2357	0.060812	1	3	positive regulation of cytoplasmic translational initiation	0.261959	NCK1
BP	GO:1904958	0.0595912	24.2357	0.060812	1	3	positive regulation of midbrain dopaminergic neuron differentiation	0.261959	DKK1
BP	GO:1905150	0.0595912	24.2357	0.060812	1	3	regulation of voltage-gated sodium channel activity	0.261959	SLMAP
BP	GO:1990022	0.0595912	24.2357	0.060812	1	3	RNA polymerase III complex localization to nucleus	0.261959	GPN1
BP	GO:1990036	0.0595912	24.2357	0.060812	1	3	calcium ion import into sarcoplasmic reticulum	0.261959	ATP2A2
BP	GO:2000015	0.0595912	24.2357	0.060812	1	3	regulation of determination of dorsal identity	0.261959	ACVR1
BP	GO:2000286	0.0595912	24.2357	0.060812	1	3	receptor internalization involved in canonical Wnt signaling pathway	0.261959	RAB5A
BP	GO:2001245	0.0595912	24.2357	0.060812	1	3	regulation of phosphatidylcholine biosynthetic process	0.261959	ACSL3
BP	GO:0032271	0.0597846	2.08572	3.46629	7	171	regulation of protein polymerization	0.262555	CAPZA2, GMFB, NCK1, WASL, ARPC1A, NCKAP1, ARFIP1
BP	GO:0044710	0.0603687	1.22004	83.2517	96	4107	single-organism metabolic process	0.264507	ACTL6A, ACVR1, ACVR2A, ARF4, CAV2, CDS1, CLTC, COX7B, CRY1, CTSB, GADD45A, DGUOK, DNMT1, ACSL3, FDFT1, KDSR, GCH1, BLOC1S1, GLA, GPD2, GPI, HCCS, HIF1A, HNMT, HPGD, IRS1, LIPA, ATXN3, MMP7, NRAS, PAFAH1B2, MED1, CTSA, PPP2CA, MAP2K1, PSEN1, PSMD1, PSMD2, RAB5A, SC5D, SDC1, SLC5A3, SREBF2, SULT1C2, TALDO1, TFRC, UGCG, EZR, YWHAB, ARHGEF5, STK24, DYRK2, APOL1, PEA15, B4GALT5, TJP2, MAP4K4, H2AFY, A…
BP	GO:0044774	0.0604038	2.46293	2.10815	5	104	mitotic DNA integrity checkpoint	0.264507	GADD45A, EP300, SOX4, TAOK3, CNOT6
BP	GO:0051443	0.0604038	2.46293	2.10815	5	104	positive regulation of ubiquitin-protein transferase activity	0.264507	PSMD1, PSMD2, UBE2D1, PSMD14, ARRDC3
BP	GO:0002708	0.0607936	2.82372	1.47976	4	73	positive regulation of lymphocyte mediated immunity	0.264936	B2M, TFRC, STX7, ZBTB1
BP	GO:0006672	0.0607936	2.82372	1.47976	4	73	ceramide metabolic process	0.264936	GLA, PPP2CA, UGCG, CERS6
BP	GO:0048814	0.0607936	2.82372	1.47976	4	73	regulation of dendrite morphogenesis	0.264936	CUX1, CAPRIN1, PPP3CA, PDLIM5
BP	GO:0051439	0.0607936	2.82372	1.47976	4	73	regulation of ubiquitin-protein ligase activity involved in mitotic cell cycle	0.264936	PSMD1, PSMD2, UBE2D1, PSMD14
BP	GO:0071260	0.0607936	2.82372	1.47976	4	73	cellular response to mechanical stimulus	0.264936	GADD45A, MMP7, BAG3, MAP3K2
BP	GO:0032469	0.0612355	5.39659	0.405414	2	20	endoplasmic reticulum calcium ion homeostasis	0.265334	ATP2A2, PSEN1
BP	GO:0051000	0.0612355	5.39659	0.405414	2	20	positive regulation of nitric-oxide synthase activity	0.265334	GCH1, HIF1A
BP	GO:0060216	0.0612355	5.39659	0.405414	2	20	definitive hemopoiesis	0.265334	CBFB, HOXB3
BP	GO:0072311	0.0612355	5.39659	0.405414	2	20	glomerular epithelial cell differentiation	0.265334	LAMB2, MYO1E
BP	GO:0097734	0.0612355	5.39659	0.405414	2	20	extracellular exosome biogenesis	0.265334	SDC1, PDCD6IP
BP	GO:1904376	0.0612355	5.39659	0.405414	2	20	negative regulation of protein localization to cell periphery	0.265334	CLTC, NUMB
BP	GO:0030323	0.0612945	2.07295	3.48656	7	172	respiratory tube development	0.265337	EP300, LIPA, PCSK5, PPP3R1, MAP2K1, NUMB, CELSR1
BP	GO:0045893	0.0615356	1.35349	26.7573	35	1320	positive regulation of transcription, DNA-templated	0.265874	ACVR1, ACVR2A, AHR, ARF4, KLF5, CBFB, CDH1, CKS2, EP300, FOS, GTF2H1, HIF1A, HOXB3, MNAT1, PPP1R12A, NCK1, NPAT, MED1, PPP3CA, PPP3R1, MAP2K1, PSEN1, RNASEL, SMARCA4, SOX4, SREBF2, TAF4, UBE3A, NCOA3, CCNK, MAP3K2, TOX3, PHF20, RNF111, TBL1XR1
BP	GO:1903508	0.0615356	1.35349	26.7573	35	1320	positive regulation of nucleic acid-templated transcription	0.265874	ACVR1, ACVR2A, AHR, ARF4, KLF5, CBFB, CDH1, CKS2, EP300, FOS, GTF2H1, HIF1A, HOXB3, MNAT1, PPP1R12A, NCK1, NPAT, MED1, PPP3CA, PPP3R1, MAP2K1, PSEN1, RNASEL, SMARCA4, SOX4, SREBF2, TAF4, UBE3A, NCOA3, CCNK, MAP3K2, TOX3, PHF20, RNF111, TBL1XR1
BP	GO:0016311	0.0617773	1.66202	8.04746	13	397	dephosphorylation	0.266664	MYO1D, PPP1R12A, NCK1, PPP2CA, PPP2R2A, PPP3CA, PPP3R1, PTPRE, YWHAB, ARPP19, PPP6R1, CTTNBP2NL, ENOPH1
BP	GO:0050793	0.0620568	1.27985	43.9468	54	2168	regulation of developmental process	0.267616	ACVR1, ACVR2A, B2M, KLF5, SEPT7, CEACAM5, CLTC, CSNK1A1, CTNNA1, CUX1, DGUOK, EFNB2, FOS, HIF1A, HOXB3, LAMA3, CAPRIN1, NAB1, NCK1, MED1, PPP2CA, PPP3CA, MAP2K1, PSEN1, PSMD1, PSMD2, TFRC, TPBG, EZR, NCOA3, STK24, ENC1, NUMB, TJP2, H2AFY, CELSR1, PSMD14, PDLIM5, PPP1R13L, ZBTB1, DKK1, MMD, SNAPIN, ZMYND8, FBXO7, TNFRSF21, SH3KBP1, PPP2R3C, PLEKHB2, FGD6, C8orf4, RTN4, HOPX, SH3D19
BP	GO:0006665	0.0621158	2.21882	2.79735	6	138	sphingolipid metabolic process	0.267616	KDSR, GLA, CTSA, PPP2CA, UGCG, CERS6
BP	GO:0045944	0.0622386	1.40055	20.6356	28	1018	positive regulation of transcription from RNA polymerase II promoter	0.267892	ACVR1, ACVR2A, AHR, ARF4, KLF5, CBFB, EP300, FOS, GTF2H1, HIF1A, HOXB3, MNAT1, PPP1R12A, NCK1, MED1, PPP3CA, PPP3R1, RNASEL, SMARCA4, SOX4, SREBF2, TAF4, UBE3A, NCOA3, CCNK, PHF20, RNF111, TBL1XR1
BP	GO:0030330	0.0624233	2.43815	2.12842	5	105	DNA damage response, signal transduction by p53 class mediator	0.268432	PTTG1IP, GADD45A, EP300, SOX4, CNOT6
BP	GO:0048538	0.0627531	3.47454	0.912181	3	45	thymus development	0.268842	MAP2K1, PSEN1, ZBTB1
BP	GO:0098900	0.0627531	3.47454	0.912181	3	45	regulation of action potential	0.268842	ATP2A2, CXADR, SLMAP
BP	GO:2000273	0.0627531	3.47454	0.912181	3	45	positive regulation of receptor activity	0.268842	MED1, ADAM17, NCOA3
BP	GO:2001233	0.0627555	1.69646	7.27717	12	359	regulation of apoptotic signaling pathway	0.268842	ACVR1, PTTG1IP, CTNNA1, HIF1A, NCK1, NMT1, PPP3R1, PSEN1, YWHAB, PEA15, IVNS1ABP, DEDD2
BP	GO:0045597	0.0631809	1.44882	16.3584	23	807	positive regulation of cell differentiation	0.270225	ACVR1, ACVR2A, KLF5, CTNNA1, CUX1, EFNB2, FOS, HIF1A, CAPRIN1, NCK1, MED1, MAP2K1, PSEN1, NCOA3, ENC1, NUMB, H2AFY, PPP1R13L, ZBTB1, DKK1, MMD, ZMYND8, PPP2R3C
BP	GO:0002824	0.0632886	2.7832	1.50003	4	74	positive regulation of adaptive immune response based on somatic recombination of immune receptors built from immunoglobulin superfamily domains	0.270225	B2M, TFRC, STX7, ZBTB1
BP	GO:0032508	0.0632886	2.7832	1.50003	4	74	DNA duplex unwinding	0.270225	CETN2, CHD2, GTF2H1, G3BP1
BP	GO:0034612	0.0633164	1.79419	5.7366	10	283	response to tumor necrosis factor	0.270225	ADAM10, CD58, GCH1, PSMD1, PSMD2, ADAM17, TAX1BP1, TJP2, PSMD14, TNFRSF21
BP	GO:2001141	0.0636579	1.22713	72.042	84	3554	regulation of RNA biosynthetic process	0.271428	ACTL6A, ACVR1, ACVR2A, AHR, ARF4, KLF5, CBFB, CDH1, CHD2, CKS2, CRY1, CUX1, DNMT1, EP300, FOS, GTF2H1, HDGF, HIF1A, HOXB3, MAX, ATXN3, MNAT1, PPP1R12A, NAB1, NCK1, NPAT, MED1, PPP2CA, PPP3CA, PPP3R1, MAP2K1, PSEN1, PSMD1, PSMD2, RNASEL, SMARCA4, SOX4, SREBF2, TAF4, UBE2D1, UBE2D3, UBE3A, EZR, YWHAB, ZNF217, ZNF223, ARHGEF5, NCOA3, CCNK, TSC22D1, TAX1BP1, WASL, UBA3, NMI, PDLIM1, BAG3, H2AFY, ZNF2…
BP	GO:0045595	0.0637419	1.33313	29.5141	38	1456	regulation of cell differentiation	0.271531	ACVR1, ACVR2A, B2M, KLF5, CEACAM5, CTNNA1, CUX1, DGUOK, EFNB2, FOS, HIF1A, HOXB3, CAPRIN1, NCK1, MED1, PPP2CA, PPP3CA, MAP2K1, PSEN1, NCOA3, STK24, ENC1, NUMB, TJP2, H2AFY, PDLIM5, PPP1R13L, ZBTB1, DKK1, MMD, SNAPIN, ZMYND8, FBXO7, TNFRSF21, PPP2R3C, PLEKHB2, RTN4, HOPX
BP	GO:0070646	0.0645092	1.78753	5.75687	10	284	protein modification by small protein removal	0.274542	ACTL6A, EP300, HIF1A, ATXN3, PSMD1, PSMD2, UBE2D1, JOSD1, PSMD14, USP38
BP	GO:2000112	0.0650315	1.21848	78.7719	91	3886	regulation of cellular macromolecule biosynthetic process	0.276505	ACTL6A, ACVR1, ACVR2A, AHR, ARF4, KLF5, CBFB, CDH1, CHD2, CKS2, CRY1, CUX1, DNMT1, EIF4G2, EP300, FOS, GTF2H1, HDGF, HIF1A, HOXB3, HSP90AA1, IRS1, CAPRIN1, MAX, ATXN3, MNAT1, PPP1R12A, NAB1, NCK1, NPAT, MED1, PPP2CA, PPP3CA, PPP3R1, MAP2K1, PSEN1, PSMD1, PSMD2, RNASEL, SMARCA4, SOX4, SREBF2, TAF4, UBE2D1, UBE2D3, UBE3A, EZR, YWHAB, ZNF217, ZNF223, ARHGEF5, NCOA3, DYRK2, ENC1, CCNK, TSC22D1, TAX1B…
BP	GO:0006355	0.0653123	1.22608	71.1906	83	3512	regulation of transcription, DNA-templated	0.27744	ACTL6A, ACVR1, ACVR2A, AHR, ARF4, KLF5, CBFB, CDH1, CHD2, CKS2, CRY1, CUX1, DNMT1, EP300, FOS, GTF2H1, HDGF, HIF1A, HOXB3, MAX, ATXN3, MNAT1, PPP1R12A, NAB1, NCK1, NPAT, MED1, PPP2CA, PPP3CA, PPP3R1, MAP2K1, PSEN1, PSMD1, PSMD2, RNASEL, SMARCA4, SOX4, SREBF2, TAF4, UBE2D1, UBE2D3, UBE3A, EZR, YWHAB, ZNF217, ZNF223, ARHGEF5, NCOA3, CCNK, TSC22D1, TAX1BP1, WASL, UBA3, PDLIM1, BAG3, H2AFY, ZNF263, T…
BP	GO:0043488	0.0656509	2.18543	2.8379	6	140	regulation of mRNA stability	0.278357	TNPO1, PSMD1, PSMD2, RNASEL, YWHAB, PSMD14
BP	GO:0050821	0.0656509	2.18543	2.8379	6	140	protein stabilization	0.278357	EP300, HSP90AA1, SOX4, BAG3, PTGES3, RTN4
BP	GO:1901215	0.0659637	2.03555	3.54737	7	175	negative regulation of neuron death	0.27906	GPI, HIF1A, PSEN1, FBXO7, TOX3, BTBD10, CHMP4B
BP	GO:0019058	0.0661372	1.61025	8.93937	14	441	viral life cycle	0.27906	CAV2, CTSB, CXADR, EFNB2, EP300, PCSK5, RAB5A, RNASEL, SMARCA4, TFRC, CCNK, PDCD6IP, VPS18, CHMP4B
BP	GO:0010862	0.0661641	3.39352	0.932451	3	46	positive regulation of pathway-restricted SMAD protein phosphorylation	0.27906	ACVR1, ACVR2A, TTK
BP	GO:0051205	0.0661641	3.39352	0.932451	3	46	protein insertion into membrane	0.27906	NMT1, PPP3R1, YWHAB
BP	GO:0060997	0.0661641	3.39352	0.932451	3	46	dendritic spine morphogenesis	0.27906	CAPRIN1, WASL, PDLIM5
BP	GO:0060071	0.0665756	2.39004	2.16896	5	107	Wnt signaling pathway, planar cell polarity pathway	0.27906	CLTC, PSMD1, PSMD2, CELSR1, PSMD14
BP	GO:0003181	0.0667999	5.11224	0.425684	2	21	atrioventricular valve morphogenesis	0.27906	ACVR1, SOX4
BP	GO:0007064	0.0667999	5.11224	0.425684	2	21	mitotic sister chromatid cohesion	0.27906	H2AFY, NAA50
BP	GO:0010460	0.0667999	5.11224	0.425684	2	21	positive regulation of heart rate	0.27906	ATP2A2, GCH1
BP	GO:0035162	0.0667999	5.11224	0.425684	2	21	embryonic hemopoiesis	0.27906	HIF1A, MED1
BP	GO:0039702	0.0667999	5.11224	0.425684	2	21	viral budding via host ESCRT complex	0.27906	PDCD6IP, CHMP4B
BP	GO:0044788	0.0667999	5.11224	0.425684	2	21	modulation by host of viral process	0.27906	CAV2, CCNK
BP	GO:0045724	0.0667999	5.11224	0.425684	2	21	positive regulation of cilium assembly	0.27906	SEPT7, SEPT9
BP	GO:0055094	0.0667999	5.11224	0.425684	2	21	response to lipoprotein particle	0.27906	SREBF2, ADAM17
BP	GO:1903649	0.0667999	5.11224	0.425684	2	21	regulation of cytoplasmic transport	0.27906	MAP2K1, EZR
BP	GO:2000369	0.0667999	5.11224	0.425684	2	21	regulation of clathrin-dependent endocytosis	0.27906	WASL, UBQLN2
BP	GO:0006997	0.0674618	2.16911	2.85817	6	141	nucleus organization	0.281566	AGFG1, PPP2CA, PPP2R2A, RTN4, TMEM43, CHMP4B
BP	GO:0007611	0.0675504	1.91736	4.29738	8	212	learning or memory	0.281677	ARF4, FOS, GMFB, GPI, HIF1A, PSEN1, DKK1, TANC1
BP	GO:0045639	0.0684375	2.70556	1.54057	4	76	positive regulation of myeloid cell differentiation	0.285114	ACVR2A, FOS, HIF1A, MED1
BP	GO:0071156	0.0687082	2.36669	2.18923	5	108	regulation of cell cycle arrest	0.285718	GADD45A, EP300, SOX4, CCNK, CNOT6
BP	GO:0090175	0.0687082	2.36669	2.18923	5	108	regulation of establishment of planar polarity	0.285718	CLTC, PSMD1, PSMD2, CELSR1, PSMD14
BP	GO:0007018	0.0690512	1.82723	5.06767	9	250	microtubule-based movement	0.286882	DST, CLTC, DYNC1H1, BLOC1S1, HIF1A, TNPO1, AP3M2, TRAK1, SNAPIN
BP	GO:0090150	0.0691781	1.66699	7.3988	12	365	establishment of protein localization to membrane	0.286945	CDH1, ACSL3, HSP90AA1, NMT1, PPP3R1, EZR, YWHAB, RAB10, ARL6IP1, MPP5, TSPAN14, CHMP4B
BP	GO:0010001	0.0691927	2.01135	3.58791	7	177	glial cell differentiation	0.286945	LAMB2, NAB1, PPP3R1, MAP2K1, SOX4, TNFRSF21, MPP5
BP	GO:0000060	0.0696583	3.31619	0.952722	3	47	protein import into nucleus, translocation	0.288086	TNPO1, MED1, PSEN1
BP	GO:0007566	0.0696583	3.31619	0.952722	3	47	embryo implantation	0.288086	DDR1, PCSK5, VMP1
BP	GO:0045604	0.0696583	3.31619	0.952722	3	47	regulation of epidermal cell differentiation	0.288086	MED1, NCOA3, H2AFY
BP	GO:0042325	0.0697654	1.33652	27.0614	35	1335	regulation of phosphorylation	0.288266	ACVR1, ACVR2A, CAV2, CKS2, GADD45A, GMFB, GTF2H1, HIF1A, IRS1, MNAT1, NCK1, PPP2CA, MAP2K1, PSEN1, ADAM17, TTK, EZR, ARHGEF5, PEA15, CCNK, MAP4K4, H2AFY, ATP6AP2, PTGES3, MAP3K2, STK38, DKK1, MMD, FBXO7, TAOK3, PPP2R3C, CAMK2N1, C8orf4, BTBD10, PIK3IP1
BP	GO:0048193	0.0702003	1.7057	6.62851	11	327	Golgi vesicle transport	0.289667	ARF4, CUX1, DYNC1H1, ACSL3, SERPINA1, STX6, SEC23A, TGOLN2, RAB10, PPP6R1, CNIH4
BP	GO:0010556	0.070232	1.21059	80.9814	93	3995	regulation of macromolecule biosynthetic process	0.289667	ACTL6A, ACVR1, ACVR2A, AHR, ARF4, KLF5, CBFB, CDH1, CHD2, CKS2, CLTC, CRY1, CUX1, DNMT1, EIF4G2, EP300, FOS, GTF2H1, HDGF, HIF1A, HOXB3, HSP90AA1, IRS1, CAPRIN1, MAX, ATXN3, MNAT1, PPP1R12A, NAB1, NCK1, NPAT, MED1, PPP2CA, PPP3CA, PPP3R1, MAP2K1, PSEN1, PSMD1, PSMD2, RNASEL, SMARCA4, SOX4, SREBF2, TAF4, UBE2D1, UBE2D3, UBE3A, EZR, YWHAB, ZNF217, ZNF223, ARHGEF5, NCOA3, DYRK2, ENC1, CCNK, TSC22D1,…
BP	GO:0051961	0.0704123	1.81957	5.08794	9	251	negative regulation of nervous system development	0.289922	B2M, CTNNA1, DGUOK, MED1, PPP3CA, PSEN1, SNAPIN, TNFRSF21, RTN4
BP	GO:0006473	0.0708422	1.99946	3.60818	7	178	protein acetylation	0.289922	ACTL6A, EP300, BLOC1S1, SOX4, NCOA3, PHF20, NAA50
BP	GO:0000422	0.0710908	2.66833	1.56084	4	77	mitophagy	0.289922	ACTL6A, HIF1A, SREBF2, FBXO7
BP	GO:0051437	0.0710908	2.66833	1.56084	4	77	positive regulation of ubiquitin-protein ligase activity involved in regulation of mitotic cell cycle transition	0.289922	PSMD1, PSMD2, UBE2D1, PSMD14
BP	GO:0061726	0.0710908	2.66833	1.56084	4	77	mitochondrion disassembly	0.289922	ACTL6A, HIF1A, SREBF2, FBXO7
BP	GO:0043254	0.0714107	1.65739	7.43934	12	367	regulation of protein complex assembly	0.289922	CAPZA2, GMFB, GTF2H1, HSP90AA1, NCK1, ARHGEF5, WASL, ARPC1A, NCKAP1, DKK1, ARFIP1, VPS18
BP	GO:0000717	0.0725246	4.85633	0.445955	2	22	nucleotide-excision repair, DNA duplex unwinding	0.289922	CETN2, GTF2H1
BP	GO:0006972	0.0725246	4.85633	0.445955	2	22	hyperosmotic response	0.289922	HNMT, SLC12A2
BP	GO:0022011	0.0725246	4.85633	0.445955	2	22	myelination in peripheral nervous system	0.289922	PPP3R1, MPP5
BP	GO:0032292	0.0725246	4.85633	0.445955	2	22	peripheral nervous system axon ensheathment	0.289922	PPP3R1, MPP5
BP	GO:0032925	0.0725246	4.85633	0.445955	2	22	regulation of activin receptor signaling pathway	0.289922	ACVR1, ACVR2A
BP	GO:0042987	0.0725246	4.85633	0.445955	2	22	amyloid precursor protein catabolic process	0.289922	PSEN1, APH1A
BP	GO:0045109	0.0725246	4.85633	0.445955	2	22	intermediate filament organization	0.289922	AGFG1, DNAJB6
BP	GO:0048103	0.0725246	4.85633	0.445955	2	22	somatic stem cell division	0.289922	NUMB, RAB10
BP	GO:0048679	0.0725246	4.85633	0.445955	2	22	regulation of axon regeneration	0.289922	MAP2K1, STK24
BP	GO:0060444	0.0725246	4.85633	0.445955	2	22	branching involved in mammary gland duct morphogenesis	0.289922	DDR1, MED1
BP	GO:0002709	0.0732343	3.2423	0.972993	3	48	regulation of T cell mediated immunity	0.289922	B2M, STX7, ZBTB1
BP	GO:0010676	0.0732343	3.2423	0.972993	3	48	positive regulation of cellular carbohydrate metabolic process	0.289922	IRS1, DYRK2, ARPP19
BP	GO:0034113	0.0732343	3.2423	0.972993	3	48	heterotypic cell-cell adhesion	0.289922	CD58, CXADR, PERP
BP	GO:0002821	0.073796	2.6321	1.58111	4	78	positive regulation of adaptive immune response	0.289922	B2M, TFRC, STX7, ZBTB1
BP	GO:0016079	0.073796	2.6321	1.58111	4	78	synaptic vesicle exocytosis	0.289922	ATP2A2, PSEN1, RAB5A, SNAPIN
BP	GO:0048259	0.073796	2.6321	1.58111	4	78	regulation of receptor-mediated endocytosis	0.289922	B2M, WASL, DKK1, UBQLN2
BP	GO:1904667	0.073796	2.6321	1.58111	4	78	negative regulation of ubiquitin protein ligase activity	0.289922	PSMD1, PSMD2, UBE2D1, PSMD14
BP	GO:1902680	0.0738628	1.32873	27.2033	35	1342	positive regulation of RNA biosynthetic process	0.289922	ACVR1, ACVR2A, AHR, ARF4, KLF5, CBFB, CDH1, CKS2, EP300, FOS, GTF2H1, HIF1A, HOXB3, MNAT1, PPP1R12A, NCK1, NPAT, MED1, PPP3CA, PPP3R1, MAP2K1, PSEN1, RNASEL, SMARCA4, SOX4, SREBF2, TAF4, UBE3A, NCOA3, CCNK, MAP3K2, TOX3, PHF20, RNF111, TBL1XR1
BP	GO:0000075	0.0750762	1.8709	4.39874	8	217	cell cycle checkpoint	0.289922	CRY1, GADD45A, EP300, SOX4, TTK, PEA15, TAOK3, CNOT6
BP	GO:0007368	0.0753307	2.29928	2.25005	5	111	determination of left/right symmetry	0.289922	ACVR1, ACVR2A, HIF1A, PCSK5, PSEN1
BP	GO:0051297	0.0753307	2.29928	2.25005	5	111	centrosome organization	0.289922	CETN2, GADD45A, PPP1R12A, PDCD6IP, CHMP4B
BP	GO:0045665	0.0759304	1.96462	3.66899	7	181	negative regulation of neuron differentiation	0.289922	B2M, DGUOK, MED1, PPP3CA, PSEN1, SNAPIN, RTN4
BP	GO:0043255	0.0765529	2.59685	1.60138	4	79	regulation of carbohydrate biosynthetic process	0.289922	CLTC, IRS1, DYRK2, ARPP19
BP	GO:0009266	0.0766398	1.86188	4.41901	8	218	response to temperature stimulus	0.289922	EP300, FOS, HSP90AA1, ATXN3, BAG3, DNAJB6, PTGES3, C8orf4
BP	GO:0033059	0.0768906	3.17161	0.993263	3	49	cellular pigmentation	0.289922	BLOC1S1, SNAPIN, MREG
BP	GO:2001238	0.0768906	3.17161	0.993263	3	49	positive regulation of extrinsic apoptotic signaling pathway	0.289922	CTNNA1, PEA15, DEDD2
BP	GO:0051493	0.0775002	1.59801	8.35152	13	412	regulation of cytoskeleton organization	0.289922	CAPN2, CAPZA2, CLTC, GMFB, NCK1, ARHGEF5, WASL, CELSR1, PDCD6IP, ARPC1A, NCKAP1, ARFIP1, CHMP4B
BP	GO:0006024	0.0776126	2.27765	2.27032	5	112	glycosaminoglycan biosynthetic process	0.289922	CLTC, SDC1, B4GALT5, B3GNT3, GLCE
BP	GO:0019221	0.078001	1.51769	10.8245	16	534	cytokine-mediated signaling pathway	0.289922	B2M, HIF1A, HLA-A, HLA-B, HLA-F, MED1, PSMD1, PSMD2, RNASEL, ADAM17, TAX1BP1, NMI, TJP2, PSMD14, LSM14A, TNFRSF21
BP	GO:0045216	0.0782229	1.85294	4.43928	8	219	cell-cell junction organization	0.289922	CDH1, CTNNA1, CXADR, TJP1, NUMB, PDCD6IP, PERP, MPP5
BP	GO:0007176	0.0784009	4.62478	0.466226	2	23	regulation of epidermal growth factor-activated receptor activity	0.289922	PSEN1, ADAM17
BP	GO:0010390	0.0784009	4.62478	0.466226	2	23	histone monoubiquitination	0.289922	RYBP, DTX3L
BP	GO:0030878	0.0784009	4.62478	0.466226	2	23	thyroid gland development	0.289922	HOXB3, MAP2K1
BP	GO:0031579	0.0784009	4.62478	0.466226	2	23	membrane raft organization	0.289922	CAV2, MAL2
BP	GO:0032528	0.0784009	4.62478	0.466226	2	23	microvillus organization	0.289922	KLF5, EZR
BP	GO:0035308	0.0784009	4.62478	0.466226	2	23	negative regulation of protein dephosphorylation	0.289922	YWHAB, ARPP19
BP	GO:0043501	0.0784009	4.62478	0.466226	2	23	skeletal muscle adaptation	0.289922	ATP2A2, PPP3CA
BP	GO:0060236	0.0784009	4.62478	0.466226	2	23	regulation of mitotic spindle organization	0.289922	CLTC, CHMP4B
BP	GO:0072010	0.0784009	4.62478	0.466226	2	23	glomerular epithelium development	0.289922	LAMB2, MYO1E
BP	GO:0001692	0.0786574	16.1562	0.0810827	1	4	histamine metabolic process	0.289922	HNMT
BP	GO:0001951	0.0786574	16.1562	0.0810827	1	4	intestinal D-glucose absorption	0.289922	EZR
BP	GO:0002036	0.0786574	16.1562	0.0810827	1	4	regulation of L-glutamate transport	0.289922	ARL6IP1
BP	GO:0002408	0.0786574	16.1562	0.0810827	1	4	myeloid dendritic cell chemotaxis	0.289922	ARHGEF5
BP	GO:0002584	0.0786574	16.1562	0.0810827	1	4	negative regulation of antigen processing and presentation of peptide antigen	0.289922	TAPBPL
BP	GO:0003308	0.0786574	16.1562	0.0810827	1	4	negative regulation of Wnt signaling pathway involved in heart development	0.289922	DKK1
BP	GO:0005997	0.0786574	16.1562	0.0810827	1	4	xylulose metabolic process	0.289922	TALDO1
BP	GO:0006499	0.0786574	16.1562	0.0810827	1	4	N-terminal protein myristoylation	0.289922	NMT1
BP	GO:0006990	0.0786574	16.1562	0.0810827	1	4	positive regulation of transcription from RNA polymerase II promoter involved in unfolded protein response	0.289922	EP300
BP	GO:0008291	0.0786574	16.1562	0.0810827	1	4	acetylcholine metabolic process	0.289922	SLC44A4
BP	GO:0009438	0.0786574	16.1562	0.0810827	1	4	methylglyoxal metabolic process	0.289922	GPI
BP	GO:0010499	0.0786574	16.1562	0.0810827	1	4	proteasomal ubiquitin-independent protein catabolic process	0.289922	ENC1
BP	GO:0015870	0.0786574	16.1562	0.0810827	1	4	acetylcholine transport	0.289922	SLC44A4
BP	GO:0016080	0.0786574	16.1562	0.0810827	1	4	synaptic vesicle targeting	0.289922	PSEN1
BP	GO:0018377	0.0786574	16.1562	0.0810827	1	4	protein myristoylation	0.289922	NMT1
BP	GO:0019262	0.0786574	16.1562	0.0810827	1	4	N-acetylneuraminate catabolic process	0.289922	NAGK
BP	GO:0019322	0.0786574	16.1562	0.0810827	1	4	pentose biosynthetic process	0.289922	TALDO1
BP	GO:0019418	0.0786574	16.1562	0.0810827	1	4	sulfide oxidation	0.289922	ETHE1
BP	GO:0021615	0.0786574	16.1562	0.0810827	1	4	glossopharyngeal nerve morphogenesis	0.289922	HOXB3
BP	GO:0030321	0.0786574	16.1562	0.0810827	1	4	transepithelial chloride transport	0.289922	SLC12A2
BP	GO:0032455	0.0786574	16.1562	0.0810827	1	4	nerve growth factor processing	0.289922	PCSK5
BP	GO:0032776	0.0786574	16.1562	0.0810827	1	4	DNA methylation on cytosine	0.289922	DNMT1
BP	GO:0033489	0.0786574	16.1562	0.0810827	1	4	cholesterol biosynthetic process via desmosterol	0.289922	SC5D
BP	GO:0033490	0.0786574	16.1562	0.0810827	1	4	cholesterol biosynthetic process via lathosterol	0.289922	SC5D
BP	GO:0034093	0.0786574	16.1562	0.0810827	1	4	positive regulation of maintenance of sister chromatid cohesion	0.289922	H2AFY
BP	GO:0034184	0.0786574	16.1562	0.0810827	1	4	positive regulation of maintenance of mitotic sister chromatid cohesion	0.289922	H2AFY
BP	GO:0034756	0.0786574	16.1562	0.0810827	1	4	regulation of iron ion transport	0.289922	B2M
BP	GO:0035625	0.0786574	16.1562	0.0810827	1	4	epidermal growth factor-activated receptor transactivation by G-protein coupled receptor signaling pathway	0.289922	ADAM17
BP	GO:0035905	0.0786574	16.1562	0.0810827	1	4	ascending aorta development	0.289922	SOX4
BP	GO:0035910	0.0786574	16.1562	0.0810827	1	4	ascending aorta morphogenesis	0.289922	SOX4
BP	GO:0036438	0.0786574	16.1562	0.0810827	1	4	maintenance of lens transparency	0.289922	CHMP4B
BP	GO:0042662	0.0786574	16.1562	0.0810827	1	4	negative regulation of mesodermal cell fate specification	0.289922	DKK1
BP	GO:0042663	0.0786574	16.1562	0.0810827	1	4	regulation of endodermal cell fate specification	0.289922	DKK1
BP	GO:0043553	0.0786574	16.1562	0.0810827	1	4	negative regulation of phosphatidylinositol 3-kinase activity	0.289922	PIK3IP1
BP	GO:0043622	0.0786574	16.1562	0.0810827	1	4	cortical microtubule organization	0.289922	EZR
BP	GO:0046070	0.0786574	16.1562	0.0810827	1	4	dGTP metabolic process	0.289922	DGUOK
BP	GO:0046476	0.0786574	16.1562	0.0810827	1	4	glycosylceramide biosynthetic process	0.289922	UGCG
BP	GO:0048104	0.0786574	16.1562	0.0810827	1	4	establishment of body hair or bristle planar orientation	0.289922	CELSR1
BP	GO:0048105	0.0786574	16.1562	0.0810827	1	4	establishment of body hair planar orientation	0.289922	CELSR1
BP	GO:0051572	0.0786574	16.1562	0.0810827	1	4	negative regulation of histone H3-K4 methylation	0.289922	H2AFY
BP	GO:0051660	0.0786574	16.1562	0.0810827	1	4	establishment of centrosome localization	0.289922	EZR
BP	GO:0052203	0.0786574	16.1562	0.0810827	1	4	modulation of catalytic activity in other organism involved in symbiotic interaction	0.289922	SUGT1
BP	GO:0052422	0.0786574	16.1562	0.0810827	1	4	modulation by host of symbiont catalytic activity	0.289922	SUGT1
BP	GO:0060011	0.0786574	16.1562	0.0810827	1	4	Sertoli cell proliferation	0.289922	ACVR2A
BP	GO:0060332	0.0786574	16.1562	0.0810827	1	4	positive regulation of response to interferon-gamma	0.289922	MED1
BP	GO:0060335	0.0786574	16.1562	0.0810827	1	4	positive regulation of interferon-gamma-mediated signaling pathway	0.289922	MED1
BP	GO:0060574	0.0786574	16.1562	0.0810827	1	4	intestinal epithelial cell maturation	0.289922	HIF1A
BP	GO:0060745	0.0786574	16.1562	0.0810827	1	4	mammary gland branching involved in pregnancy	0.289922	MED1
BP	GO:0060750	0.0786574	16.1562	0.0810827	1	4	epithelial cell proliferation involved in mammary gland duct elongation	0.289922	MED1
BP	GO:0061030	0.0786574	16.1562	0.0810827	1	4	epithelial cell differentiation involved in mammary gland alveolus development	0.289922	HIF1A
BP	GO:0061086	0.0786574	16.1562	0.0810827	1	4	negative regulation of histone H3-K27 methylation	0.289922	H2AFY
BP	GO:0061317	0.0786574	16.1562	0.0810827	1	4	canonical Wnt signaling pathway involved in cardiac muscle cell fate commitment	0.289922	DKK1
BP	GO:0061343	0.0786574	16.1562	0.0810827	1	4	cell adhesion involved in heart morphogenesis	0.289922	ACVR1
BP	GO:0061419	0.0786574	16.1562	0.0810827	1	4	positive regulation of transcription from RNA polymerase II promoter in response to hypoxia	0.289922	HIF1A
BP	GO:0061502	0.0786574	16.1562	0.0810827	1	4	early endosome to recycling endosome transport	0.289922	MYO1D
BP	GO:0061668	0.0786574	16.1562	0.0810827	1	4	mitochondrial ribosome assembly	0.289922	DHX30
BP	GO:0070221	0.0786574	16.1562	0.0810827	1	4	sulfide oxidation, using sulfide:quinone oxidoreductase	0.289922	ETHE1
BP	GO:0070318	0.0786574	16.1562	0.0810827	1	4	positive regulation of G0 to G1 transition	0.289922	MED1
BP	GO:0070778	0.0786574	16.1562	0.0810827	1	4	L-aspartate transport	0.289922	SLC25A13
BP	GO:0070836	0.0786574	16.1562	0.0810827	1	4	caveola assembly	0.289922	CAV2
BP	GO:0072367	0.0786574	16.1562	0.0810827	1	4	regulation of lipid transport by regulation of transcription from RNA polymerase II promoter	0.289922	SREBF2
BP	GO:0089712	0.0786574	16.1562	0.0810827	1	4	L-aspartate transmembrane transport	0.289922	SLC25A13
BP	GO:0090170	0.0786574	16.1562	0.0810827	1	4	regulation of Golgi inheritance	0.289922	MAP2K1
BP	GO:0090244	0.0786574	16.1562	0.0810827	1	4	Wnt signaling pathway involved in somitogenesis	0.289922	DKK1
BP	GO:0090309	0.0786574	16.1562	0.0810827	1	4	positive regulation of methylation-dependent chromatin silencing	0.289922	DNMT1
BP	GO:0090325	0.0786574	16.1562	0.0810827	1	4	regulation of locomotion involved in locomotory behavior	0.289922	ARRDC3
BP	GO:0090370	0.0786574	16.1562	0.0810827	1	4	negative regulation of cholesterol efflux	0.289922	SREBF2
BP	GO:0097460	0.0786574	16.1562	0.0810827	1	4	ferrous iron import into cell	0.289922	B2M
BP	GO:0106001	0.0786574	16.1562	0.0810827	1	4	intestinal hexose absorption	0.289922	EZR
BP	GO:1900041	0.0786574	16.1562	0.0810827	1	4	negative regulation of interleukin-2 secretion	0.289922	EZR
BP	GO:1900619	0.0786574	16.1562	0.0810827	1	4	acetate ester metabolic process	0.289922	SLC44A4
BP	GO:1901994	0.0786574	16.1562	0.0810827	1	4	negative regulation of meiotic cell cycle phase transition	0.289922	TTK
BP	GO:1902822	0.0786574	16.1562	0.0810827	1	4	regulation of late endosome to lysosome transport	0.289922	SNAPIN
BP	GO:1902965	0.0786574	16.1562	0.0810827	1	4	regulation of protein localization to early endosome	0.289922	EZR
BP	GO:1902966	0.0786574	16.1562	0.0810827	1	4	positive regulation of protein localization to early endosome	0.289922	EZR
BP	GO:1903377	0.0786574	16.1562	0.0810827	1	4	negative regulation of oxidative stress-induced neuron intrinsic apoptotic signaling pathway	0.289922	HIF1A
BP	GO:1903753	0.0786574	16.1562	0.0810827	1	4	negative regulation of p38MAPK cascade	0.289922	EZR
BP	GO:1904340	0.0786574	16.1562	0.0810827	1	4	positive regulation of dopaminergic neuron differentiation	0.289922	DKK1
BP	GO:1904688	0.0786574	16.1562	0.0810827	1	4	regulation of cytoplasmic translational initiation	0.289922	NCK1
BP	GO:1905666	0.0786574	16.1562	0.0810827	1	4	regulation of protein localization to endosome	0.289922	EZR
BP	GO:1905668	0.0786574	16.1562	0.0810827	1	4	positive regulation of protein localization to endosome	0.289922	EZR
BP	GO:1905771	0.0786574	16.1562	0.0810827	1	4	negative regulation of mesodermal cell differentiation	0.289922	DKK1
BP	GO:1905874	0.0786574	16.1562	0.0810827	1	4	regulation of postsynaptic density organization	0.289922	ZMYND8
BP	GO:1905903	0.0786574	16.1562	0.0810827	1	4	negative regulation of mesoderm formation	0.289922	DKK1
BP	GO:2000172	0.0786574	16.1562	0.0810827	1	4	regulation of branching morphogenesis of a nerve	0.289922	RTN4
BP	GO:2001205	0.0786574	16.1562	0.0810827	1	4	negative regulation of osteoclast development	0.289922	TJP2
BP	GO:0045936	0.0789933	1.51467	10.8448	16	535	negative regulation of phosphate metabolic process	0.290924	GADD45A, GMFB, MYO1D, NCK1, PPP2CA, PSEN1, EZR, YWHAB, H2AFY, ARPP19, STK38, DKK1, FBXO7, TAOK3, CAMK2N1, PIK3IP1
BP	GO:0006903	0.0793609	2.56252	1.62165	4	80	vesicle targeting	0.291332	SERPINA1, PSEN1, SEC23A, PPP6R1
BP	GO:0007041	0.0793609	2.56252	1.62165	4	80	lysosomal transport	0.291332	TRAK1, SNAPIN, VPS18, RAB12
BP	GO:0007098	0.0793609	2.56252	1.62165	4	80	centrosome cycle	0.291332	CETN2, GADD45A, PDCD6IP, CHMP4B
BP	GO:0072332	0.0793609	2.56252	1.62165	4	80	intrinsic apoptotic signaling pathway by p53 class mediator	0.291332	PTTG1IP, EP300, DYRK2, PERP
BP	GO:0071456	0.0794388	1.94205	3.70953	7	183	cellular response to hypoxia	0.291383	EP300, HIF1A, PSMD1, PSMD2, UBE2D1, UBE2D3, PSMD14
BP	GO:0000280	0.0797688	1.49229	11.6962	17	577	nuclear division	0.292143	CAV2, SEPT7, CETN2, CKS2, CLTC, CSNK1A1, DYNC1H1, PPP1R12A, TTK, WEE1, CCNK, WASL, H2AFY, ARPP19, SUGT1, NAA50, CHMP4B
BP	GO:0022604	0.0797747	1.58984	8.39206	13	414	regulation of cell morphogenesis	0.292143	SEPT7, CSNK1A1, CUX1, CAPRIN1, PPP3CA, MAP2K1, PSEN1, EZR, PDLIM5, SH3KBP1, FGD6, RTN4, SH3D19
BP	GO:0006023	0.0799314	2.25642	2.29059	5	113	aminoglycan biosynthetic process	0.292474	CLTC, SDC1, B4GALT5, B3GNT3, GLCE
BP	GO:0010563	0.079994	1.51166	10.8651	16	536	negative regulation of phosphorus metabolic process	0.292474	GADD45A, GMFB, MYO1D, NCK1, PPP2CA, PSEN1, EZR, YWHAB, H2AFY, ARPP19, STK38, DKK1, FBXO7, TAOK3, CAMK2N1, PIK3IP1
BP	GO:0007417	0.0804648	1.39464	17.6963	24	873	central nervous system development	0.293959	ACTL6A, ARF4, CDH1, COX7B, ACSL3, HIF1A, HNMT, HOXB3, LAMB2, MNAT1, MYO1D, PAFAH1B2, MED1, MAP2K1, PSEN1, SOX4, UBE3A, NUMB, BAG3, CELSR1, NCKAP1, DKK1, TNFRSF21, RTN4
BP	GO:0002011	0.0806257	3.10394	1.01353	3	50	morphogenesis of an epithelial sheet	0.294073	DDR1, ADAM17, MPP5
BP	GO:0051568	0.0806257	3.10394	1.01353	3	50	histone H3-K4 methylation	0.294073	DNMT1, H2AFY, DPY30
BP	GO:0008544	0.0809279	1.58579	8.41233	13	415	epidermis development	0.294739	ATP2A2, LAMA3, NAB1, MED1, MAP2K1, UGCG, NCOA3, SLC4A7, H2AFY, CELSR1, DKK1, ATP2C1, PERP
BP	GO:0007093	0.0809449	2.06128	3.00006	6	148	mitotic cell cycle checkpoint	0.294739	GADD45A, EP300, SOX4, TTK, TAOK3, CNOT6
BP	GO:0097435	0.0810028	1.50866	10.8854	16	537	supramolecular fiber organization	0.294739	ACTG1, CAPZA2, CTNNA1, GMFB, AGFG1, NCK1, EZR, ARHGEF5, WASL, TMSB10, DNAJB6, CAP1, ARPC1A, NCKAP1, ARFIP1, FRYL
BP	GO:0031334	0.0814474	1.83531	4.47982	8	221	positive regulation of protein complex assembly	0.296119	GMFB, GTF2H1, NCK1, ARHGEF5, WASL, ARPC1A, NCKAP1, ARFIP1
BP	GO:0042326	0.0820916	1.58175	8.4326	13	416	negative regulation of phosphorylation	0.298217	GADD45A, GMFB, NCK1, PPP2CA, PSEN1, EZR, H2AFY, STK38, DKK1, FBXO7, TAOK3, CAMK2N1, PIK3IP1
BP	GO:0031145	0.0822196	2.52908	1.64193	4	81	anaphase-promoting complex-dependent catabolic process	0.298217	PSMD1, PSMD2, UBE2D1, PSMD14
BP	GO:0051291	0.082287	2.23558	2.31086	5	114	protein heterooligomerization	0.298217	SEPT7, CTNNA1, GCH1, YWHAB, SEPT9
BP	GO:0099504	0.082287	2.23558	2.31086	5	114	synaptic vesicle cycle	0.298217	ATP2A2, PSEN1, RAB5A, SNAPIN, FCHO2
BP	GO:0009889	0.0826833	1.19437	85.4815	97	4217	regulation of biosynthetic process	0.299231	ACTL6A, ACVR1, ACVR2A, AHR, ARF4, KLF5, CBFB, CDH1, CHD2, CKS2, CLTC, CRY1, CUX1, DNMT1, EIF4G2, EP300, ACSL3, FOS, GLA, GTF2H1, HDGF, HIF1A, HOXB3, HSP90AA1, IRS1, CAPRIN1, MAX, ATXN3, MNAT1, PPP1R12A, NAB1, NCK1, NPAT, MED1, PPP2CA, PPP3CA, PPP3R1, MAP2K1, PSEN1, PSMD1, PSMD2, RNASEL, SMARCA4, SOX4, SREBF2, TAF4, UBE2D1, UBE2D3, UBE3A, EZR, YWHAB, ZNF217, ZNF223, ARHGEF5, NCOA3, DYRK2, ENC1, CC…
BP	GO:0001944	0.0826988	1.48405	11.757	17	580	vasculature development	0.299231	ACVR1, AHR, KLF5, EFNB2, GPI, HIF1A, HOXB3, HPGD, MYO1E, PCSK5, MED1, PPP3R1, MAP2K1, PSEN1, SGCB, SOX4, C1GALT1
BP	GO:0031326	0.0828293	1.19494	84.5287	96	4170	regulation of cellular biosynthetic process	0.299465	ACTL6A, ACVR1, ACVR2A, AHR, ARF4, KLF5, CBFB, CDH1, CHD2, CKS2, CRY1, CUX1, DNMT1, EIF4G2, EP300, ACSL3, FOS, GLA, GTF2H1, HDGF, HIF1A, HOXB3, HSP90AA1, IRS1, CAPRIN1, MAX, ATXN3, MNAT1, PPP1R12A, NAB1, NCK1, NPAT, MED1, PPP2CA, PPP3CA, PPP3R1, MAP2K1, PSEN1, PSMD1, PSMD2, RNASEL, SMARCA4, SOX4, SREBF2, TAF4, UBE2D1, UBE2D3, UBE3A, EZR, YWHAB, ZNF217, ZNF223, ARHGEF5, NCOA3, DYRK2, ENC1, CCNK, TS…
BP	GO:0043487	0.0829857	2.04673	3.02033	6	149	regulation of RNA stability	0.299553	TNPO1, PSMD1, PSMD2, RNASEL, YWHAB, PSMD14
BP	GO:2000377	0.0829857	2.04673	3.02033	6	149	regulation of reactive oxygen species metabolic process	0.299553	ARF4, GADD45A, GCH1, GLA, HIF1A, HSP90AA1
BP	GO:0048872	0.0830889	1.82662	4.50009	8	222	homeostasis of number of cells	0.299688	ACVR2A, B2M, GPI, HIF1A, LIPA, MED1, ADAM17, PPP2R3C
BP	GO:0001822	0.0834129	1.75333	5.27038	9	260	kidney development	0.300618	EFNB2, HPGD, LAMB2, MYO1E, PCSK5, SDC1, SOX4, APH1A, C1GALT1
BP	GO:0003171	0.0844204	4.41429	0.486496	2	24	atrioventricular valve development	0.300905	ACVR1, SOX4
BP	GO:0030511	0.0844204	4.41429	0.486496	2	24	positive regulation of transforming growth factor beta receptor signaling pathway	0.300905	ADAM17, RNF111
BP	GO:0032369	0.0844204	4.41429	0.486496	2	24	negative regulation of lipid transport	0.300905	CRY1, SREBF2
BP	GO:0033173	0.0844204	4.41429	0.486496	2	24	calcineurin-NFAT signaling cascade	0.300905	PPP3CA, PPP3R1
BP	GO:0034105	0.0844204	4.41429	0.486496	2	24	positive regulation of tissue remodeling	0.300905	PPP3CA, TFRC
BP	GO:0043921	0.0844204	4.41429	0.486496	2	24	modulation by host of viral transcription	0.300905	EP300, SMARCA4
BP	GO:0046755	0.0844204	4.41429	0.486496	2	24	viral budding	0.300905	PDCD6IP, CHMP4B
BP	GO:0052472	0.0844204	4.41429	0.486496	2	24	modulation by host of symbiont transcription	0.300905	EP300, SMARCA4
BP	GO:0060765	0.0844204	4.41429	0.486496	2	24	regulation of androgen receptor signaling pathway	0.300905	EP300, SMARCA4
BP	GO:1902590	0.0844204	4.41429	0.486496	2	24	multi-organism organelle organization	0.300905	PDCD6IP, CHMP4B
BP	GO:1902592	0.0844204	4.41429	0.486496	2	24	multi-organism membrane budding	0.300905	PDCD6IP, CHMP4B
BP	GO:1903846	0.0844204	4.41429	0.486496	2	24	positive regulation of cellular response to transforming growth factor beta stimulus	0.300905	ADAM17, RNF111
BP	GO:2000403	0.0844204	4.41429	0.486496	2	24	positive regulation of lymphocyte migration	0.300905	ADAM10, ADAM17
BP	GO:2000404	0.0844204	4.41429	0.486496	2	24	regulation of T cell migration	0.300905	ADAM10, ADAM17
BP	GO:0003231	0.0846792	2.21511	2.33113	5	115	cardiac ventricle development	0.301591	ACVR1, HIF1A, MED1, SOX4, PPP1R13L
BP	GO:0051495	0.0848755	1.90915	3.77035	7	186	positive regulation of cytoskeleton organization	0.302053	GMFB, NCK1, ARHGEF5, WASL, ARPC1A, NCKAP1, ARFIP1
BP	GO:0030177	0.0850549	2.03239	3.0406	6	150	positive regulation of Wnt signaling pathway	0.302454	PSMD1, PSMD2, SMARCA4, SOX4, ATP6AP2, PSMD14
BP	GO:0021782	0.0851286	2.4965	1.6622	4	82	glial cell development	0.302479	LAMB2, PPP3R1, SOX4, MPP5
BP	GO:0003007	0.0864302	1.80948	4.54063	8	224	heart morphogenesis	0.306864	ACVR1, HIF1A, MED1, PSEN1, SOX4, PPP1R13L, DKK1, RTN4
BP	GO:0006643	0.086734	1.89842	3.79062	7	187	membrane lipid metabolic process	0.307703	KDSR, GLA, CTSA, PPP2CA, UGCG, PIGS, CERS6
BP	GO:0001933	0.0870554	1.59752	7.70286	12	380	negative regulation of protein phosphorylation	0.307984	GADD45A, GMFB, NCK1, PPP2CA, PSEN1, EZR, H2AFY, STK38, DKK1, FBXO7, TAOK3, CAMK2N1
BP	GO:0003206	0.0871077	2.19502	2.3514	5	116	cardiac chamber morphogenesis	0.307984	ACVR1, HIF1A, MED1, SOX4, PPP1R13L
BP	GO:0048813	0.0871077	2.19502	2.3514	5	116	dendrite morphogenesis	0.307984	CUX1, CAPRIN1, PPP3CA, WASL, PDLIM5
BP	GO:0003205	0.0871524	2.01825	3.06087	6	151	cardiac chamber development	0.307984	ACVR1, HIF1A, PCSK5, MED1, SOX4, PPP1R13L
BP	GO:0007519	0.0871524	2.01825	3.06087	6	151	skeletal muscle tissue development	0.307984	KLF5, CAV2, EP300, FOS, PPP3CA, DKK1
BP	GO:0006835	0.0880872	2.46475	1.68247	4	83	dicarboxylic acid transport	0.3091	PSEN1, SLC25A13, ARL6IP1, SLC25A32
BP	GO:0010972	0.0880872	2.46475	1.68247	4	83	negative regulation of G2/M transition of mitotic cell cycle	0.3091	PSMD1, PSMD2, PSMD14, TAOK3
BP	GO:0031532	0.0880872	2.46475	1.68247	4	83	actin cytoskeleton reorganization	0.3091	CXADR, EZR, ATP2C1, FRYL
BP	GO:0061515	0.0883259	2.97688	1.05408	3	52	myeloid cell development	0.3091	EP300, MED1, TJP2
BP	GO:0097345	0.0883259	2.97688	1.05408	3	52	mitochondrial outer membrane permeabilization	0.3091	NMT1, PPP3R1, YWHAB
BP	GO:0034329	0.0886156	1.88781	3.81089	7	188	cell junction assembly	0.3091	ACTG1, CTNNA1, LAMA3, TJP1, PDCD6IP, MPP5, VMP1
BP	GO:1903708	0.0892783	2.0043	3.08114	6	152	positive regulation of hemopoiesis	0.3091	ACVR2A, FOS, HIF1A, MED1, ZBTB1, PPP2R3C
BP	GO:0031023	0.0895724	2.17529	2.37167	5	117	microtubule organizing center organization	0.3091	CETN2, GADD45A, PPP1R12A, PDCD6IP, CHMP4B
BP	GO:0042770	0.0895724	2.17529	2.37167	5	117	signal transduction in response to DNA damage	0.3091	PTTG1IP, GADD45A, EP300, SOX4, CNOT6
BP	GO:0008610	0.0899508	1.44801	12.7503	18	629	lipid biosynthetic process	0.3091	CDS1, ACSL3, FDFT1, KDSR, IRS1, MED1, RAB5A, SC5D, UGCG, PTGES3, MGLL, SLC44A1, ETNK1, PIP4K2C, SLC44A4, PIGS, ABHD3, CERS6
BP	GO:0036294	0.0905202	1.87732	3.83116	7	189	cellular response to decreased oxygen levels	0.3091	EP300, HIF1A, PSMD1, PSMD2, UBE2D1, UBE2D3, PSMD14
BP	GO:0003081	0.0905748	4.22211	0.506767	2	25	regulation of systemic arterial blood pressure by renin-angiotensin	0.3091	PCSK5, ATP6AP2
BP	GO:0016242	0.0905748	4.22211	0.506767	2	25	negative regulation of macroautophagy	0.3091	FEZ2, CHMP4B
BP	GO:0033137	0.0905748	4.22211	0.506767	2	25	negative regulation of peptidyl-serine phosphorylation	0.3091	NCK1, DKK1
BP	GO:0042402	0.0905748	4.22211	0.506767	2	25	cellular biogenic amine catabolic process	0.3091	HNMT, SLC44A1
BP	GO:0051569	0.0905748	4.22211	0.506767	2	25	regulation of histone H3-K4 methylation	0.3091	DNMT1, H2AFY
BP	GO:0052312	0.0905748	4.22211	0.506767	2	25	modulation of transcription in other organism involved in symbiotic interaction	0.3091	EP300, SMARCA4
BP	GO:0060487	0.0905748	4.22211	0.506767	2	25	lung epithelial cell differentiation	0.3091	PPP3R1, NUMB
BP	GO:0061311	0.0905748	4.22211	0.506767	2	25	cell surface receptor signaling pathway involved in heart development	0.3091	ACVR1, DKK1
BP	GO:0070536	0.0905748	4.22211	0.506767	2	25	protein K63-linked deubiquitination	0.3091	ATXN3, PSMD14
BP	GO:0070570	0.0905748	4.22211	0.506767	2	25	regulation of neuron projection regeneration	0.3091	MAP2K1, STK24
BP	GO:0090224	0.0905748	4.22211	0.506767	2	25	regulation of spindle organization	0.3091	CLTC, CHMP4B
BP	GO:0097066	0.0905748	4.22211	0.506767	2	25	response to thyroid hormone	0.3091	CTSB, MED1
BP	GO:0097720	0.0905748	4.22211	0.506767	2	25	calcineurin-mediated signaling	0.3091	PPP3CA, PPP3R1
BP	GO:1900078	0.0905748	4.22211	0.506767	2	25	positive regulation of cellular response to insulin stimulus	0.3091	IRS1, RNASEL
BP	GO:0006351	0.0910735	1.19578	74.3934	85	3670	transcription, DNA-templated	0.3091	ACTL6A, ACVR1, ACVR2A, AHR, ARF4, KLF5, CBFB, CDH1, CHD2, CKS2, CRY1, CUX1, DNMT1, EP300, FOS, GTF2H1, HDGF, HIF1A, HOXB3, MAX, ATXN3, MNAT1, PPP1R12A, NAB1, NCK1, NPAT, MED1, PPP2CA, PPP3CA, PPP3R1, MAP2K1, PSEN1, PSMD1, PSMD2, RNASEL, SMARCA4, SOX4, SREBF2, TAF4, UBE2D1, UBE2D3, UBE3A, EZR, YWHAB, ZNF217, ZNF223, ARHGEF5, NCOA3, CCNK, TSC22D1, TAX1BP1, WASL, UBA3, NMI, PDLIM1, BAG3, H2AFY, ZNF2…
BP	GO:0032392	0.0910949	2.43379	1.70274	4	84	DNA geometric change	0.3091	CETN2, CHD2, GTF2H1, G3BP1
BP	GO:0071158	0.0910949	2.43379	1.70274	4	84	positive regulation of cell cycle arrest	0.3091	GADD45A, EP300, SOX4, CNOT6
BP	GO:2000117	0.0910949	2.43379	1.70274	4	84	negative regulation of cysteine-type endopeptidase activity	0.3091	CAST, GPI, DNAJB6, ARL6IP1
BP	GO:0051239	0.0915689	1.22517	51.7105	61	2551	regulation of multicellular organismal process	0.3091	ACVR1, ACVR2A, ATP2A2, B2M, CD58, SEPT7, CLTC, CRY1, CTNNA1, CUX1, CXADR, DGUOK, EFNB2, EP300, FOS, GCH1, HIF1A, HOXB3, KCNK1, LAMA3, CAPRIN1, NCK1, MED1, PPP2CA, PPP3CA, MAP2K1, PSEN1, PSMD1, PSMD2, SLC5A3, ADAM17, TFRC, TPBG, EZR, NCOA3, STK24, ENC1, NUMB, TAX1BP1, NMI, TJP2, H2AFY, CELSR1, ATP6AP2, PSMD14, PDLIM5, MGLL, ZBTB1, DKK1, DTX4, MMD, SNAPIN, ZMYND8, FBXO7, LSM14A, TNFRSF21, PPP2R3C, …
BP	GO:0072358	0.0919078	1.45986	11.9394	17	589	cardiovascular system development	0.3091	ACVR1, AHR, KLF5, EFNB2, GPI, HIF1A, HOXB3, HPGD, MYO1E, PCSK5, MED1, PPP3R1, MAP2K1, PSEN1, SGCB, SOX4, C1GALT1
BP	GO:0030154	0.0919741	1.19492	74.4339	85	3672	cell differentiation	0.3091	ACTG1, ACVR1, ACVR2A, ARF4, ATP2A2, B2M, KLF5, DDR1, CAPN2, CAV2, CBFB, SEPT7, CDH1, CEACAM5, CHD2, CLTC, CTNNA1, CTSB, CUX1, CXADR, DGUOK, EFNB2, EP300, FOS, BLOC1S1, HIF1A, HOXB3, AGFG1, LAMA3, LAMB2, CAPRIN1, MYO1E, NAB1, NCK1, NRAS, MED1, PPP2CA, PPP3CA, PPP3R1, MAP2K1, PSEN1, RNASEL, SDC1, SGCB, SOX4, ADAM17, TFRC, TJP1, EZR, WEE1, NCOA3, TAGLN2, STK24, ENC1, NUMB, WASL, TJP2, SLC4A7, H2AFY,…
BP	GO:0051252	0.0919741	1.19492	74.4339	85	3672	regulation of RNA metabolic process	0.3091	ACTL6A, ACVR1, ACVR2A, AHR, ARF4, KLF5, CBFB, CDH1, CHD2, CKS2, CRY1, CUX1, DNMT1, EP300, FOS, GTF2H1, HDGF, HIF1A, HNRNPF, HOXB3, MAX, ATXN3, MNAT1, PPP1R12A, NAB1, NCK1, NPAT, MED1, PPP2CA, PPP3CA, PPP3R1, MAP2K1, PSEN1, PSMD1, PSMD2, RNASEL, SMARCA4, SOX4, SREBF2, TAF4, UBE2D1, UBE2D3, UBE3A, EZR, YWHAB, ZNF217, ZNF223, ARHGEF5, NCOA3, CCNK, TSC22D1, TAX1BP1, WASL, UBA3, NMI, PDLIM1, BAG3, H2A…
BP	GO:0001736	0.092073	2.1559	2.39194	5	118	establishment of planar polarity	0.3091	CLTC, PSMD1, PSMD2, CELSR1, PSMD14
BP	GO:0007164	0.092073	2.1559	2.39194	5	118	establishment of tissue polarity	0.3091	CLTC, PSMD1, PSMD2, CELSR1, PSMD14
BP	GO:0007173	0.092073	2.1559	2.39194	5	118	epidermal growth factor receptor signaling pathway	0.3091	ARF4, NRAS, PSEN1, ADAM17, SH3KBP1
BP	GO:0044106	0.092073	2.1559	2.39194	5	118	cellular amine metabolic process	0.3091	HNMT, PSMD1, PSMD2, PSMD14, SLC44A1
BP	GO:0001541	0.0922879	2.91716	1.07435	3	53	ovarian follicle development	0.3091	CTNNA1, TAF4, UBE3A
BP	GO:0001885	0.0922879	2.91716	1.07435	3	53	endothelial cell development	0.3091	TJP1, EZR, TJP2
BP	GO:1902110	0.0922879	2.91716	1.07435	3	53	positive regulation of mitochondrial membrane permeability involved in apoptotic process	0.3091	NMT1, PPP3R1, YWHAB
BP	GO:1902686	0.0922879	2.91716	1.07435	3	53	mitochondrial outer membrane permeabilization involved in programmed cell death	0.3091	NMT1, PPP3R1, YWHAB
BP	GO:0098609	0.0927842	1.40049	15.3854	21	759	cell-cell adhesion	0.3091	ACTG1, ACVR1, CD58, CDH1, CEACAM5, CTNNA1, CXADR, EFNB2, NCK1, PSEN1, TFRC, EZR, PDLIM1, CELSR1, PDLIM5, RAB10, ZBTB1, ATP2C1, TNFRSF21, PERP, VMP1
BP	GO:0001655	0.0929181	1.65809	6.18256	10	305	urogenital system development	0.3091	EFNB2, HPGD, LAMB2, MYO1E, PCSK5, SDC1, SOX4, UBE3A, APH1A, C1GALT1
BP	GO:0006998	0.0941513	2.40359	1.72301	4	85	nuclear envelope organization	0.3091	PPP2CA, PPP2R2A, TMEM43, CHMP4B
BP	GO:1901800	0.0941513	2.40359	1.72301	4	85	positive regulation of proteasomal protein catabolic process	0.3091	CSNK1A1, PSEN1, UBQLN2, ANKIB1
BP	GO:1904668	0.0941513	2.40359	1.72301	4	85	positive regulation of ubiquitin protein ligase activity	0.3091	PSMD1, PSMD2, UBE2D1, PSMD14
BP	GO:0006006	0.0943982	1.85668	3.8717	7	191	glucose metabolic process	0.3091	CRY1, GPD2, GPI, IRS1, DYRK2, SLC25A13, ARPP19
BP	GO:0010721	0.0944607	1.70501	5.41227	9	267	negative regulation of cell development	0.3091	B2M, CTNNA1, DGUOK, MED1, PPP3CA, PSEN1, TJP2, SNAPIN, RTN4
BP	GO:0009855	0.0946093	2.13686	2.41221	5	119	determination of bilateral symmetry	0.3091	ACVR1, ACVR2A, HIF1A, PCSK5, PSEN1
BP	GO:0070482	0.0950452	1.60702	7.01366	11	346	response to oxygen levels	0.3091	CAPN2, EP300, HIF1A, PSMD1, PSMD2, ADAM17, UBE2D1, UBE2D3, PDLIM1, PSMD14, CYB5R4
BP	GO:0010243	0.0956207	1.39455	15.4463	21	762	response to organonitrogen compound	0.3091	KLF5, CAPN2, CAV2, CDH1, CRY1, CTNNA1, DNMT1, FOS, GPI, HNMT, IRS1, KCNK1, MAX, PPP2R2A, PPP3CA, PTPRE, RNASEL, SDC1, EZR, PEA15, RAB10
BP	GO:0002699	0.0958241	1.96358	3.14196	6	155	positive regulation of immune effector process	0.3091	B2M, GPI, TFRC, STX7, ZBTB1, C12orf4
BP	GO:0030888	0.0963223	2.85978	1.09462	3	54	regulation of B cell proliferation	0.3091	AHR, TFRC, TNFRSF21
BP	GO:0046686	0.0963223	2.85978	1.09462	3	54	response to cadmium ion	0.3091	B2M, FOS, GPI
BP	GO:0051865	0.0963223	2.85978	1.09462	3	54	protein autoubiquitination	0.3091	UBE2A, UBE2D3, UBE3A
BP	GO:0031328	0.0966158	1.26425	34.2777	42	1691	positive regulation of cellular biosynthetic process	0.3091	ACVR1, ACVR2A, AHR, ARF4, KLF5, CBFB, CDH1, CKS2, EP300, ACSL3, FOS, GTF2H1, HIF1A, HOXB3, HSP90AA1, IRS1, MNAT1, PPP1R12A, NCK1, NPAT, MED1, PPP3CA, PPP3R1, MAP2K1, PSEN1, RNASEL, SMARCA4, SOX4, SREBF2, TAF4, UBE3A, NCOA3, DYRK2, CCNK, CAP1, PTGES3, MAP3K2, ARPP19, TOX3, PHF20, RNF111, TBL1XR1
BP	GO:0001913	0.0968563	4.04593	0.527038	2	26	T cell mediated cytotoxicity	0.3091	B2M, STX7
BP	GO:0005979	0.0968563	4.04593	0.527038	2	26	regulation of glycogen biosynthetic process	0.3091	IRS1, DYRK2
BP	GO:0009310	0.0968563	4.04593	0.527038	2	26	amine catabolic process	0.3091	HNMT, SLC44A1
BP	GO:0010962	0.0968563	4.04593	0.527038	2	26	regulation of glucan biosynthetic process	0.3091	IRS1, DYRK2
BP	GO:0021591	0.0968563	4.04593	0.527038	2	26	ventricular system development	0.3091	MNAT1, NUMB
BP	GO:0032438	0.0968563	4.04593	0.527038	2	26	melanosome organization	0.3091	BLOC1S1, SNAPIN
BP	GO:0032770	0.0968563	4.04593	0.527038	2	26	positive regulation of monooxygenase activity	0.3091	GCH1, HIF1A
BP	GO:0033598	0.0968563	4.04593	0.527038	2	26	mammary gland epithelial cell proliferation	0.3091	MED1, RTN4
BP	GO:0051156	0.0968563	4.04593	0.527038	2	26	glucose 6-phosphate metabolic process	0.3091	GPI, TALDO1
BP	GO:0060479	0.0968563	4.04593	0.527038	2	26	lung cell differentiation	0.3091	PPP3R1, NUMB
BP	GO:1901522	0.0968563	4.04593	0.527038	2	26	positive regulation of transcription from RNA polymerase II promoter involved in cellular response to chemical stimulus	0.3091	EP300, HIF1A
BP	GO:2000300	0.0968563	4.04593	0.527038	2	26	regulation of synaptic vesicle exocytosis	0.3091	ATP2A2, RAB5A
BP	GO:0009799	0.0971811	2.11814	2.43248	5	120	specification of symmetry	0.3091	ACVR1, ACVR2A, HIF1A, PCSK5, PSEN1
BP	GO:0015696	0.0972557	2.37413	1.74328	4	86	ammonium transport	0.3091	PSEN1, SLC12A2, SLC44A1, SLC44A4
BP	GO:0001661	0.0973382	12.1164	0.101353	1	5	conditioned taste aversion	0.3091	FOS
BP	GO:0001999	0.0973382	12.1164	0.101353	1	5	renal response to blood flow involved in circulatory renin-angiotensin regulation of systemic arterial blood pressure	0.3091	PCSK5
BP	GO:0002001	0.0973382	12.1164	0.101353	1	5	renin secretion into blood stream	0.3091	PCSK5
BP	GO:0002154	0.0973382	12.1164	0.101353	1	5	thyroid hormone mediated signaling pathway	0.3091	MED1
BP	GO:0002248	0.0973382	12.1164	0.101353	1	5	connective tissue replacement involved in inflammatory response wound healing	0.3091	HIF1A
BP	GO:0002578	0.0973382	12.1164	0.101353	1	5	negative regulation of antigen processing and presentation	0.3091	TAPBPL
BP	GO:0003129	0.0973382	12.1164	0.101353	1	5	heart induction	0.3091	DKK1
BP	GO:0003307	0.0973382	12.1164	0.101353	1	5	regulation of Wnt signaling pathway involved in heart development	0.3091	DKK1
BP	GO:0003406	0.0973382	12.1164	0.101353	1	5	retinal pigment epithelium development	0.3091	MED1
BP	GO:0007406	0.0973382	12.1164	0.101353	1	5	negative regulation of neuroblast proliferation	0.3091	CTNNA1
BP	GO:0009052	0.0973382	12.1164	0.101353	1	5	pentose-phosphate shunt, non-oxidative branch	0.3091	TALDO1
BP	GO:0009757	0.0973382	12.1164	0.101353	1	5	hexose mediated signaling	0.3091	SMARCA4
BP	GO:0010041	0.0973382	12.1164	0.101353	1	5	response to iron(III) ion	0.3091	B2M
BP	GO:0010182	0.0973382	12.1164	0.101353	1	5	sugar mediated signaling pathway	0.3091	SMARCA4
BP	GO:0010255	0.0973382	12.1164	0.101353	1	5	glucose mediated signaling pathway	0.3091	SMARCA4
BP	GO:0010606	0.0973382	12.1164	0.101353	1	5	positive regulation of cytoplasmic mRNA processing body assembly	0.3091	CNOT6
BP	GO:0010739	0.0973382	12.1164	0.101353	1	5	positive regulation of protein kinase A signaling	0.3091	C8orf4
BP	GO:0014744	0.0973382	12.1164	0.101353	1	5	positive regulation of muscle adaptation	0.3091	PPP3CA
BP	GO:0019509	0.0973382	12.1164	0.101353	1	5	L-methionine salvage from methylthioadenosine	0.3091	ENOPH1
BP	GO:0019563	0.0973382	12.1164	0.101353	1	5	glycerol catabolic process	0.3091	GPD2
BP	GO:0021563	0.0973382	12.1164	0.101353	1	5	glossopharyngeal nerve development	0.3091	HOXB3
BP	GO:0022614	0.0973382	12.1164	0.101353	1	5	membrane to membrane docking	0.3091	EZR
BP	GO:0030311	0.0973382	12.1164	0.101353	1	5	poly-N-acetyllactosamine biosynthetic process	0.3091	B3GNT3
BP	GO:0032687	0.0973382	12.1164	0.101353	1	5	negative regulation of interferon-alpha production	0.3091	NMI
BP	GO:0032696	0.0973382	12.1164	0.101353	1	5	negative regulation of interleukin-13 production	0.3091	TNFRSF21
BP	GO:0033216	0.0973382	12.1164	0.101353	1	5	ferric iron import	0.3091	B2M
BP	GO:0034316	0.0973382	12.1164	0.101353	1	5	negative regulation of Arp2/3 complex-mediated actin nucleation	0.3091	GMFB
BP	GO:0038171	0.0973382	12.1164	0.101353	1	5	cannabinoid signaling pathway	0.3091	MGLL
BP	GO:0042518	0.0973382	12.1164	0.101353	1	5	negative regulation of tyrosine phosphorylation of Stat3 protein	0.3091	PPP2CA
BP	GO:0042695	0.0973382	12.1164	0.101353	1	5	thelarche	0.3091	MED1
BP	GO:0042713	0.0973382	12.1164	0.101353	1	5	sperm ejaculation	0.3091	ACVR2A
BP	GO:0044107	0.0973382	12.1164	0.101353	1	5	cellular alcohol metabolic process	0.3091	FDFT1
BP	GO:0044108	0.0973382	12.1164	0.101353	1	5	cellular alcohol biosynthetic process	0.3091	FDFT1
BP	GO:0044771	0.0973382	12.1164	0.101353	1	5	meiotic cell cycle phase transition	0.3091	TTK
BP	GO:0044789	0.0973382	12.1164	0.101353	1	5	modulation by host of viral release from host cell	0.3091	CAV2
BP	GO:0044791	0.0973382	12.1164	0.101353	1	5	positive regulation by host of viral release from host cell	0.3091	CAV2
BP	GO:0044828	0.0973382	12.1164	0.101353	1	5	negative regulation by host of viral genome replication	0.3091	CCNK
BP	GO:0044854	0.0973382	12.1164	0.101353	1	5	plasma membrane raft assembly	0.3091	CAV2
BP	GO:0044857	0.0973382	12.1164	0.101353	1	5	plasma membrane raft organization	0.3091	CAV2
BP	GO:0046477	0.0973382	12.1164	0.101353	1	5	glycosylceramide catabolic process	0.3091	GLA
BP	GO:0051001	0.0973382	12.1164	0.101353	1	5	negative regulation of nitric-oxide synthase activity	0.3091	GLA
BP	GO:0051036	0.0973382	12.1164	0.101353	1	5	regulation of endosome size	0.3091	RAB5A
BP	GO:0051534	0.0973382	12.1164	0.101353	1	5	negative regulation of NFAT protein import into nucleus	0.3091	DYRK2
BP	GO:0051541	0.0973382	12.1164	0.101353	1	5	elastin metabolic process	0.3091	HIF1A
BP	GO:0052055	0.0973382	12.1164	0.101353	1	5	modulation by symbiont of host molecular function	0.3091	SUGT1
BP	GO:0052405	0.0973382	12.1164	0.101353	1	5	negative regulation by host of symbiont molecular function	0.3091	SUGT1
BP	GO:0055059	0.0973382	12.1164	0.101353	1	5	asymmetric neuroblast division	0.3091	RAB10
BP	GO:0060023	0.0973382	12.1164	0.101353	1	5	soft palate development	0.3091	TSHZ1
BP	GO:0060161	0.0973382	12.1164	0.101353	1	5	positive regulation of dopamine receptor signaling pathway	0.3091	CAV2
BP	GO:0060744	0.0973382	12.1164	0.101353	1	5	mammary gland branching involved in thelarche	0.3091	MED1
BP	GO:0060751	0.0973382	12.1164	0.101353	1	5	branch elongation involved in mammary gland duct branching	0.3091	MED1
BP	GO:0061302	0.0973382	12.1164	0.101353	1	5	smooth muscle cell-matrix adhesion	0.3091	DDR1
BP	GO:0061316	0.0973382	12.1164	0.101353	1	5	canonical Wnt signaling pathway involved in heart development	0.3091	DKK1
BP	GO:0061743	0.0973382	12.1164	0.101353	1	5	motor learning	0.3091	DKK1
BP	GO:0070627	0.0973382	12.1164	0.101353	1	5	ferrous iron import	0.3091	B2M
BP	GO:0070813	0.0973382	12.1164	0.101353	1	5	hydrogen sulfide metabolic process	0.3091	ETHE1
BP	GO:0090043	0.0973382	12.1164	0.101353	1	5	regulation of tubulin deacetylation	0.3091	EP300
BP	GO:0090219	0.0973382	12.1164	0.101353	1	5	negative regulation of lipid kinase activity	0.3091	PIK3IP1
BP	GO:0097070	0.0973382	12.1164	0.101353	1	5	ductus arteriosus closure	0.3091	HPGD
BP	GO:0097411	0.0973382	12.1164	0.101353	1	5	hypoxia-inducible factor-1alpha signaling pathway	0.3091	HIF1A
BP	GO:0098902	0.0973382	12.1164	0.101353	1	5	regulation of membrane depolarization during action potential	0.3091	SLMAP
BP	GO:1900019	0.0973382	12.1164	0.101353	1	5	regulation of protein kinase C activity	0.3091	C8orf4
BP	GO:1900020	0.0973382	12.1164	0.101353	1	5	positive regulation of protein kinase C activity	0.3091	C8orf4
BP	GO:1900825	0.0973382	12.1164	0.101353	1	5	regulation of membrane depolarization during cardiac muscle cell action potential	0.3091	SLMAP
BP	GO:1901993	0.0973382	12.1164	0.101353	1	5	regulation of meiotic cell cycle phase transition	0.3091	TTK
BP	GO:1903335	0.0973382	12.1164	0.101353	1	5	regulation of vacuolar transport	0.3091	SNAPIN
BP	GO:1903525	0.0973382	12.1164	0.101353	1	5	regulation of membrane tubulation	0.3091	WASL
BP	GO:1903898	0.0973382	12.1164	0.101353	1	5	negative regulation of PERK-mediated unfolded protein response	0.3091	NCK1
BP	GO:1903912	0.0973382	12.1164	0.101353	1	5	negative regulation of endoplasmic reticulum stress-induced eIF2 alpha phosphorylation	0.3091	NCK1
BP	GO:1904424	0.0973382	12.1164	0.101353	1	5	regulation of GTP binding	0.3091	CSNK1A1
BP	GO:1904885	0.0973382	12.1164	0.101353	1	5	beta-catenin destruction complex assembly	0.3091	CSNK1A1
BP	GO:1904956	0.0973382	12.1164	0.101353	1	5	regulation of midbrain dopaminergic neuron differentiation	0.3091	DKK1
BP	GO:1905007	0.0973382	12.1164	0.101353	1	5	positive regulation of epithelial to mesenchymal transition involved in endocardial cushion formation	0.3091	ACVR1
BP	GO:1990441	0.0973382	12.1164	0.101353	1	5	negative regulation of transcription from RNA polymerase II promoter in response to endoplasmic reticulum stress	0.3091	NCK1
BP	GO:2000767	0.0973382	12.1164	0.101353	1	5	positive regulation of cytoplasmic translation	0.3091	NCK1
BP	GO:0044255	0.0975128	1.33607	20.7572	27	1024	cellular lipid metabolic process	0.309438	CDS1, ACSL3, FDFT1, KDSR, GLA, GPD2, HPGD, IRS1, MED1, CTSA, PPP2CA, RAB5A, SDC1, UGCG, PTGES3, MGLL, SLC44A1, ACSL5, ETNK1, TBL1XR1, PIP4K2C, CHD9, SLC44A4, PIGS, PIK3IP1, ABHD3, CERS6
BP	GO:0048812	0.0982783	1.46221	11.2097	16	553	neuron projection morphogenesis	0.311649	DDR1, CUX1, LAMB2, CAPRIN1, NRAS, PPP3CA, MAP2K1, PSEN1, EZR, WEE1, NUMB, WASL, FEZ2, PDLIM5, RAB10, RTN4
BP	GO:0032872	0.0983675	1.83649	3.91224	7	193	regulation of stress-activated MAPK cascade	0.311714	GADD45A, MAP2K1, EZR, ARHGEF5, MAP4K4, MAP3K2, TAOK3
BP	GO:0072359	0.0990449	1.35746	18.1423	24	895	circulatory system development	0.313642	ACVR1, AHR, KLF5, CXADR, EFNB2, EP300, GPI, HIF1A, HOXB3, HPGD, MNAT1, MYO1E, PCSK5, MED1, PPP3R1, MAP2K1, PSEN1, SGCB, SOX4, PDLIM5, PPP1R13L, DKK1, C1GALT1, RTN4
BP	GO:0043170	0.0992536	1.16134	178.909	191	8826	macromolecule metabolic process	0.314084	ACTL6A, ACVR1, ACVR2A, ADAM10, AHR, ARF4, B2M, KLF5, PTTG1IP, DDR1, CAPN2, CAST, CAV2, CBFB, CDH1, CEACAM5, CETN2, CHD2, CKS2, CLTC, CPD, CRY1, CSNK1A1, CTSB, CUX1, GADD45A, DGUOK, DNMT1, EIF4G2, EP300, FOS, BLOC1S1, GMFB, GPI, GTF2H1, HCCS, HDGF, HIF1A, HNRNPF, HOXB3, AGFG1, HSP90AA1, IRS1, TNPO1, CAPRIN1, MAX, ATXN3, MMP7, MNAT1, PPP1R12A, NAB1, NCK1, NMT1, NPAT, NRAS, PCSK5, SERPINA1, MED1, CT…
BP	GO:1902749	0.099788	2.09975	2.45275	5	121	regulation of cell cycle G2/M phase transition	0.315555	PSMD1, PSMD2, H2AFY, PSMD14, TAOK3
BP	GO:0097659	0.0998866	1.18768	74.7785	85	3689	nucleic acid-templated transcription	0.315647	ACTL6A, ACVR1, ACVR2A, AHR, ARF4, KLF5, CBFB, CDH1, CHD2, CKS2, CRY1, CUX1, DNMT1, EP300, FOS, GTF2H1, HDGF, HIF1A, HOXB3, MAX, ATXN3, MNAT1, PPP1R12A, NAB1, NCK1, NPAT, MED1, PPP2CA, PPP3CA, PPP3R1, MAP2K1, PSEN1, PSMD1, PSMD2, RNASEL, SMARCA4, SOX4, SREBF2, TAF4, UBE2D1, UBE2D3, UBE3A, EZR, YWHAB, ZNF217, ZNF223, ARHGEF5, NCOA3, CCNK, TSC22D1, TAX1BP1, WASL, UBA3, NMI, PDLIM1, BAG3, H2AFY, ZNF2…
BP	GO:0070302	0.100386	1.82655	3.93251	7	194	regulation of stress-activated protein kinase signaling cascade	0.315818	GADD45A, MAP2K1, EZR, ARHGEF5, MAP4K4, MAP3K2, TAOK3
BP	GO:0002705	0.100408	2.34538	1.76355	4	87	positive regulation of leukocyte mediated immunity	0.315818	B2M, TFRC, STX7, ZBTB1
BP	GO:1901184	0.100408	2.34538	1.76355	4	87	regulation of ERBB signaling pathway	0.315818	PSEN1, ADAM17, SH3KBP1, RTN4
BP	GO:0007040	0.100427	2.80461	1.11489	3	55	lysosome organization	0.315818	SNAPIN, TMEM165, VPS18
BP	GO:0035794	0.100427	2.80461	1.11489	3	55	positive regulation of mitochondrial membrane permeability	0.315818	NMT1, PPP3R1, YWHAB
BP	GO:0043297	0.100427	2.80461	1.11489	3	55	apical junction assembly	0.315818	CTNNA1, PDCD6IP, MPP5
BP	GO:0080171	0.100427	2.80461	1.11489	3	55	lytic vacuole organization	0.315818	SNAPIN, TMEM165, VPS18
BP	GO:0050768	0.10057	1.74397	4.7028	8	232	negative regulation of neurogenesis	0.316046	B2M, CTNNA1, DGUOK, MED1, PPP3CA, PSEN1, SNAPIN, RTN4
BP	GO:0000226	0.100826	1.52354	8.73666	13	431	microtubule cytoskeleton organization	0.316633	CETN2, CLTC, GADD45A, DYNC1H1, ATXN3, PPP1R12A, TTK, EZR, WEE1, PDCD6IP, CAMSAP2, PPP2R3C, CHMP4B
BP	GO:1903706	0.102219	1.62442	6.30418	10	311	regulation of hemopoiesis	0.320786	ACVR2A, B2M, FOS, HIF1A, MED1, TJP2, ZBTB1, FBXO7, PPP2R3C, C8orf4
BP	GO:0060828	0.102423	1.73611	4.72307	8	233	regulation of canonical Wnt signaling pathway	0.321158	CSNK1A1, PSEN1, PSMD1, PSMD2, SOX4, G3BP1, PSMD14, DKK1
BP	GO:0006760	0.103257	3.88386	0.547308	2	27	folic acid-containing compound metabolic process	0.321158	GCH1, SLC25A32
BP	GO:0035666	0.103257	3.88386	0.547308	2	27	TRIF-dependent toll-like receptor signaling pathway	0.321158	UBE2D1, UBE2D3
BP	GO:0044319	0.103257	3.88386	0.547308	2	27	wound healing, spreading of cells	0.321158	DDR1, ADAM17
BP	GO:0046627	0.103257	3.88386	0.547308	2	27	negative regulation of insulin receptor signaling pathway	0.321158	IRS1, PTPRE
BP	GO:0048753	0.103257	3.88386	0.547308	2	27	pigment granule organization	0.321158	BLOC1S1, SNAPIN
BP	GO:0050435	0.103257	3.88386	0.547308	2	27	beta-amyloid metabolic process	0.321158	PSEN1, APH1A
BP	GO:0070979	0.103257	3.88386	0.547308	2	27	protein K11-linked ubiquitination	0.321158	UBE2A, UBE2D3
BP	GO:0071634	0.103257	3.88386	0.547308	2	27	regulation of transforming growth factor beta production	0.321158	HIF1A, ATP6AP2
BP	GO:0090505	0.103257	3.88386	0.547308	2	27	epiboly involved in wound healing	0.321158	DDR1, ADAM17
BP	GO:1900744	0.103257	3.88386	0.547308	2	27	regulation of p38MAPK cascade	0.321158	GADD45A, EZR
BP	GO:1902692	0.103257	3.88386	0.547308	2	27	regulation of neuroblast proliferation	0.321158	CTNNA1, HIF1A
BP	GO:1905476	0.103257	3.88386	0.547308	2	27	negative regulation of protein localization to membrane	0.321158	CLTC, NUMB
BP	GO:2001234	0.104491	1.807	3.97305	7	196	negative regulation of apoptotic signaling pathway	0.324672	ACVR1, PTTG1IP, CTNNA1, HIF1A, PSEN1, PEA15, IVNS1ABP
BP	GO:0072001	0.104579	1.66563	5.5339	9	273	renal system development	0.324672	EFNB2, HPGD, LAMB2, MYO1E, PCSK5, SDC1, SOX4, APH1A, C1GALT1
BP	GO:1905710	0.104602	2.75152	1.13516	3	56	positive regulation of membrane permeability	0.324672	NMT1, PPP3R1, YWHAB
BP	GO:0060538	0.10494	1.91176	3.22304	6	159	skeletal muscle organ development	0.3255	KLF5, CAV2, EP300, FOS, PPP3CA, DKK1
BP	GO:0007498	0.105106	2.06391	2.49329	5	123	mesoderm development	0.325793	ACVR1, ACVR2A, GPI, PPP2CA, DKK1
BP	GO:0051171	0.105265	1.17438	86.5355	97	4269	regulation of nitrogen compound metabolic process	0.32598	ACTL6A, ACVR1, ACVR2A, AHR, ARF4, KLF5, CBFB, CDH1, CHD2, CKS2, CLTC, CRY1, CUX1, DNMT1, EIF4G2, EP300, ACSL3, FOS, GLA, GTF2H1, HDGF, HIF1A, HNRNPF, HOXB3, HSP90AA1, CAPRIN1, MAX, ATXN3, MNAT1, PPP1R12A, NAB1, NCK1, NPAT, MED1, CTSA, PPP2CA, PPP3CA, PPP3R1, MAP2K1, PSEN1, PSMD1, PSMD2, RNASEL, SMARCA4, SOX4, SREBF2, TAF4, TFRC, UBE2D1, UBE2D3, UBE3A, EZR, YWHAB, ZNF217, ZNF223, ARHGEF5, NCOA3, E…
BP	GO:0001568	0.10531	1.4455	11.3313	16	559	blood vessel development	0.32598	ACVR1, AHR, KLF5, EFNB2, GPI, HIF1A, HOXB3, HPGD, MYO1E, PCSK5, MED1, PPP3R1, MAP2K1, PSEN1, SOX4, C1GALT1
BP	GO:0010557	0.105867	1.26267	31.8047	39	1569	positive regulation of macromolecule biosynthetic process	0.327482	ACVR1, ACVR2A, AHR, ARF4, KLF5, CBFB, CDH1, CKS2, EP300, FOS, GTF2H1, HIF1A, HOXB3, HSP90AA1, IRS1, MNAT1, PPP1R12A, NCK1, NPAT, MED1, PPP3CA, PPP3R1, MAP2K1, PSEN1, RNASEL, SMARCA4, SOX4, SREBF2, TAF4, UBE3A, NCOA3, DYRK2, CCNK, PTGES3, MAP3K2, TOX3, PHF20, RNF111, TBL1XR1
BP	GO:0042063	0.106188	1.7206	4.76361	8	235	gliogenesis	0.328149	LAMB2, NAB1, PPP3R1, MAP2K1, SOX4, TNFRSF21, RTN4, MPP5
BP	GO:0060627	0.106227	1.50871	8.81775	13	435	regulation of vesicle-mediated transport	0.328149	ATP2A2, B2M, ACSL3, MAP2K1, RAB5A, SDC1, EZR, WASL, PDCD6IP, DKK1, UBQLN2, C12orf4, VPS18
BP	GO:0002758	0.106323	1.65924	5.55417	9	274	innate immune response-activating signal transduction	0.328222	CTSB, EP300, NRAS, PSMD1, PSMD2, UBE2D1, UBE2D3, PSMD14, LSM14A
BP	GO:0043603	0.106442	1.3444	18.3044	24	903	cellular amide metabolic process	0.328364	CPD, EIF4G2, GCH1, GLA, HSP90AA1, CAPRIN1, NCK1, PCSK5, CTSA, PPP2CA, PPP3CA, MAP2K1, PSEN1, SOX4, UGCG, ENC1, ATP6AP2, ETHE1, LSM14A, APH1A, MRPS10, CNOT6, SLC25A32, CERS6
BP	GO:0051254	0.106568	1.27752	28.1762	35	1390	positive regulation of RNA metabolic process	0.32853	ACVR1, ACVR2A, AHR, ARF4, KLF5, CBFB, CDH1, CKS2, EP300, FOS, GTF2H1, HIF1A, HOXB3, MNAT1, PPP1R12A, NCK1, NPAT, MED1, PPP3CA, PPP3R1, MAP2K1, PSEN1, RNASEL, SMARCA4, SOX4, SREBF2, TAF4, UBE3A, NCOA3, CCNK, MAP3K2, TOX3, PHF20, RNF111, TBL1XR1
BP	GO:0090317	0.106851	2.28991	1.80409	4	89	negative regulation of intracellular protein transport	0.32918	SOX4, DYRK2, G3BP2, UBAC2
BP	GO:0007264	0.107173	1.48164	9.66911	14	477	small GTPase mediated signal transduction	0.329852	ARF4, DNMT1, NRAS, ARHGEF5, CELSR1, G3BP2, ARL4A, G3BP1, NCKAP1, EPS8L1, ARL8B, FGD6, RALGAPB, ARAP2
BP	GO:0034249	0.107287	1.89923	3.24331	6	160	negative regulation of cellular amide metabolic process	0.329852	CAPRIN1, CTSA, PPP3CA, MAP2K1, ENC1, CNOT6
BP	GO:0090090	0.107287	1.89923	3.24331	6	160	negative regulation of canonical Wnt signaling pathway	0.329852	CSNK1A1, PSMD1, PSMD2, G3BP1, PSMD14, DKK1
BP	GO:0090066	0.107604	1.50505	8.83802	13	436	regulation of anatomical structure size	0.330603	CAPZA2, GCH1, GMFB, NCK1, RAB5A, SLC12A2, EZR, WASL, ARPC1A, NCKAP1, ARFIP1, RTN4, TMEM123
BP	GO:0001837	0.107817	2.04644	2.51356	5	124	epithelial to mesenchymal transition	0.331032	ACVR1, HIF1A, PPP2CA, PPP3R1, RTN4
BP	GO:0071453	0.108686	1.78785	4.01359	7	198	cellular response to oxygen levels	0.332609	EP300, HIF1A, PSMD1, PSMD2, UBE2D1, UBE2D3, PSMD14
BP	GO:0003407	0.108843	2.7004	1.15543	3	57	neural retina development	0.332609	ACTL6A, PSEN1, SMARCA4
BP	GO:0006513	0.108843	2.7004	1.15543	3	57	protein monoubiquitination	0.332609	UBE2D3, RYBP, DTX3L
BP	GO:0016266	0.108843	2.7004	1.15543	3	57	O-glycan processing	0.332609	B4GALT5, B3GNT3, C1GALT1
BP	GO:0048844	0.108843	2.7004	1.15543	3	57	artery morphogenesis	0.332609	EFNB2, HPGD, SOX4
BP	GO:0055013	0.108843	2.7004	1.15543	3	57	cardiac muscle cell development	0.332609	CXADR, SGCB, PDLIM5
BP	GO:0099132	0.108843	2.7004	1.15543	3	57	ATP hydrolysis coupled cation transmembrane transport	0.332609	ATP2A2, ATP2C1, ATP13A3
BP	GO:0001782	0.10977	3.73424	0.567579	2	28	B cell homeostasis	0.33324	HIF1A, PPP2R3C
BP	GO:0018146	0.10977	3.73424	0.567579	2	28	keratan sulfate biosynthetic process	0.33324	B4GALT5, B3GNT3
BP	GO:0043954	0.10977	3.73424	0.567579	2	28	cellular component maintenance	0.33324	ZMYND8, TANC1
BP	GO:0045746	0.10977	3.73424	0.567579	2	28	negative regulation of Notch signaling pathway	0.33324	NUMB, C8orf4
BP	GO:0051154	0.10977	3.73424	0.567579	2	28	negative regulation of striated muscle cell differentiation	0.33324	CEACAM5, DKK1
BP	GO:0060964	0.10977	3.73424	0.567579	2	28	regulation of gene silencing by miRNA	0.33324	PPP3CA, MAP2K1
BP	GO:0071604	0.10977	3.73424	0.567579	2	28	transforming growth factor beta production	0.33324	HIF1A, ATP6AP2
BP	GO:0090504	0.10977	3.73424	0.567579	2	28	epiboly	0.33324	DDR1, ADAM17
BP	GO:1900077	0.10977	3.73424	0.567579	2	28	negative regulation of cellular response to insulin stimulus	0.33324	IRS1, PTPRE
BP	GO:0023014	0.109881	1.3473	17.4936	23	863	signal transduction by protein phosphorylation	0.33324	ACVR1, ACVR2A, CAV2, GADD45A, IRS1, NRAS, MED1, PPP2CA, MAP2K1, PSEN1, PSMD1, PSMD2, EZR, YWHAB, ARHGEF5, STK24, PEA15, MAP4K4, ATP6AP2, PSMD14, MAP3K2, STK38, TAOK3
BP	GO:0007043	0.110142	2.26314	1.82436	4	90	cell-cell junction assembly	0.33324	CTNNA1, TJP1, PDCD6IP, MPP5
BP	GO:0007052	0.110142	2.26314	1.82436	4	90	mitotic spindle organization	0.33324	CLTC, DYNC1H1, TTK, CHMP4B
BP	GO:1902850	0.110142	2.26314	1.82436	4	90	microtubule cytoskeleton organization involved in mitosis	0.33324	CLTC, DYNC1H1, TTK, CHMP4B
BP	GO:2000060	0.110142	2.26314	1.82436	4	90	positive regulation of protein ubiquitination involved in ubiquitin-dependent protein catabolic process	0.33324	PSMD1, PSMD2, UBE2D1, PSMD14
BP	GO:0034097	0.111691	1.36366	15.7706	21	778	response to cytokine	0.33324	ADAM10, B2M, CD58, FOS, GCH1, HIF1A, HLA-A, HLA-B, HLA-F, HNMT, MED1, PSMD1, PSMD2, RNASEL, ADAM17, TAX1BP1, NMI, TJP2, PSMD14, LSM14A, TNFRSF21
BP	GO:0048534	0.11186	1.37437	14.899	20	735	hematopoietic or lymphoid organ development	0.33324	ACVR2A, B2M, CBFB, CHD2, EP300, FOS, HIF1A, HOXB3, MYO1E, MED1, MAP2K1, PSEN1, SOX4, ADAM17, TFRC, TJP2, ZBTB1, FBXO7, PPP2R3C, C8orf4
BP	GO:0010033	0.11198	1.19987	55.2781	64	2727	response to organic substance	0.33324	ACVR1, ACVR2A, ADAM10, B2M, KLF5, CAPN2, CAV2, CD58, CDH1, CRY1, CTNNA1, CTSB, DNMT1, EP300, ACSL3, FOS, GCH1, GPI, HDGF, HIF1A, HLA-A, HLA-B, HLA-F, HNMT, HNRNPF, HPGD, HSP90AA1, IRS1, KCNK1, MAX, ATXN3, NCK1, MED1, PPP2CA, PPP2R2A, PPP3CA, MAP2K1, PSMD1, PSMD2, PTPRE, RNASEL, SDC1, SMARCA4, SOX4, SREBF2, ADAM17, UBE2D1, UBE2D3, UBE3A, EZR, NCOA3, PEA15, TAX1BP1, NMI, TJP2, PSMD14, RAB10, DKK1, …
BP	GO:0009887	0.112407	1.32649	19.318	25	953	animal organ morphogenesis	0.33324	ACVR1, DDR1, CLTC, CTNNA1, EFNB2, EP300, HCCS, HIF1A, HOXB3, NAB1, MED1, MAP2K1, PSEN1, PSMD1, PSMD2, SDC1, SOX4, NUMB, CELSR1, TSHZ1, PSMD14, PPP1R13L, DKK1, RTN4, PERP
BP	GO:0033692	0.11315	2.65114	1.1757	3	58	cellular polysaccharide biosynthetic process	0.33324	IRS1, DYRK2, B3GNT3
BP	GO:0035195	0.11315	2.65114	1.1757	3	58	gene silencing by miRNA	0.33324	PPP3CA, MAP2K1, CNOT6
BP	GO:1902108	0.11315	2.65114	1.1757	3	58	regulation of mitochondrial membrane permeability involved in apoptotic process	0.33324	NMT1, PPP3R1, YWHAB
BP	GO:0022603	0.113197	1.33317	18.4463	24	910	regulation of anatomical structure morphogenesis	0.33324	ACVR1, SEPT7, CLTC, CSNK1A1, CUX1, EFNB2, HIF1A, CAPRIN1, MED1, PPP3CA, MAP2K1, PSEN1, PSMD1, PSMD2, EZR, NUMB, CELSR1, PSMD14, PDLIM5, DKK1, SH3KBP1, FGD6, RTN4, SH3D19
BP	GO:0006629	0.113418	1.27738	26.5343	33	1309	lipid metabolic process	0.33324	CDS1, ACSL3, FDFT1, KDSR, GLA, GPD2, HPGD, IRS1, LIPA, PAFAH1B2, MED1, CTSA, PPP2CA, RAB5A, SC5D, SDC1, SREBF2, UGCG, APOL1, H2AFY, PTGES3, MGLL, SLC44A1, ACSL5, ETNK1, TBL1XR1, PIP4K2C, CHD9, SLC44A4, PIGS, PIK3IP1, ABHD3, CERS6
BP	GO:1901796	0.114491	1.86259	3.30412	6	163	regulation of signal transduction by p53 class mediator	0.33324	PTTG1IP, EP300, TAF4, DYRK2, PPP1R13L, PHF20
BP	GO:0044723	0.114649	1.48699	8.93937	13	441	single-organism carbohydrate metabolic process	0.33324	CLTC, CRY1, GLA, GPD2, GPI, HIF1A, IRS1, SLC5A3, TALDO1, DYRK2, SLC25A13, B3GNT3, ARPP19
BP	GO:0009612	0.115144	1.75988	4.07441	7	201	response to mechanical stimulus	0.33324	ACTG1, GADD45A, FOS, GPI, MMP7, BAG3, MAP3K2
BP	GO:0048858	0.115156	1.42378	11.4935	16	567	cell projection morphogenesis	0.33324	DDR1, CUX1, LAMB2, CAPRIN1, NRAS, PPP3CA, MAP2K1, PSEN1, EZR, WEE1, NUMB, WASL, FEZ2, PDLIM5, RAB10, RTN4
BP	GO:0001842	0.115641	9.69249	0.121624	1	6	neural fold formation	0.33324	HIF1A
BP	GO:0002246	0.115641	9.69249	0.121624	1	6	wound healing involved in inflammatory response	0.33324	HIF1A
BP	GO:0002583	0.115641	9.69249	0.121624	1	6	regulation of antigen processing and presentation of peptide antigen	0.33324	TAPBPL
BP	GO:0003348	0.115641	9.69249	0.121624	1	6	cardiac endothelial cell differentiation	0.33324	ACVR1
BP	GO:0006498	0.115641	9.69249	0.121624	1	6	N-terminal protein lipidation	0.33324	NMT1
BP	GO:0006620	0.115641	9.69249	0.121624	1	6	posttranslational protein targeting to endoplasmic reticulum membrane	0.33324	CHMP4B
BP	GO:0007042	0.115641	9.69249	0.121624	1	6	lysosomal lumen acidification	0.33324	SNAPIN
BP	GO:0009996	0.115641	9.69249	0.121624	1	6	negative regulation of cell fate specification	0.33324	DKK1
BP	GO:0010216	0.115641	9.69249	0.121624	1	6	maintenance of DNA methylation	0.33324	DNMT1
BP	GO:0010612	0.115641	9.69249	0.121624	1	6	regulation of cardiac muscle adaptation	0.33324	PPP3CA
BP	GO:0010886	0.115641	9.69249	0.121624	1	6	positive regulation of cholesterol storage	0.33324	SREBF2
BP	GO:0018230	0.115641	9.69249	0.121624	1	6	peptidyl-L-cysteine S-palmitoylation	0.33324	ZDHHC7
BP	GO:0018231	0.115641	9.69249	0.121624	1	6	peptidyl-S-diacylglycerol-L-cysteine biosynthetic process from peptidyl-cysteine	0.33324	ZDHHC7
BP	GO:0019405	0.115641	9.69249	0.121624	1	6	alditol catabolic process	0.33324	GPD2
BP	GO:0030309	0.115641	9.69249	0.121624	1	6	poly-N-acetyllactosamine metabolic process	0.33324	B3GNT3
BP	GO:0030579	0.115641	9.69249	0.121624	1	6	ubiquitin-dependent SMAD protein catabolic process	0.33324	RNF111
BP	GO:0030953	0.115641	9.69249	0.121624	1	6	astral microtubule organization	0.33324	EZR
BP	GO:0031584	0.115641	9.69249	0.121624	1	6	activation of phospholipase D activity	0.33324	ARF4
BP	GO:0032056	0.115641	9.69249	0.121624	1	6	positive regulation of translation in response to stress	0.33324	NCK1
BP	GO:0032364	0.115641	9.69249	0.121624	1	6	oxygen homeostasis	0.33324	HIF1A
BP	GO:0032534	0.115641	9.69249	0.121624	1	6	regulation of microvillus assembly	0.33324	KLF5
BP	GO:0032825	0.115641	9.69249	0.121624	1	6	positive regulation of natural killer cell differentiation	0.33324	ZBTB1
BP	GO:0032914	0.115641	9.69249	0.121624	1	6	positive regulation of transforming growth factor beta1 production	0.33324	ATP6AP2
BP	GO:0034091	0.115641	9.69249	0.121624	1	6	regulation of maintenance of sister chromatid cohesion	0.33324	H2AFY
BP	GO:0034182	0.115641	9.69249	0.121624	1	6	regulation of maintenance of mitotic sister chromatid cohesion	0.33324	H2AFY
BP	GO:0035897	0.115641	9.69249	0.121624	1	6	proteolysis in other organism	0.33324	MAP2K1
BP	GO:0036480	0.115641	9.69249	0.121624	1	6	neuron intrinsic apoptotic signaling pathway in response to oxidative stress	0.33324	HIF1A
BP	GO:0042426	0.115641	9.69249	0.121624	1	6	choline catabolic process	0.33324	SLC44A1
BP	GO:0045040	0.115641	9.69249	0.121624	1	6	protein import into mitochondrial outer membrane	0.33324	HSP90AA1
BP	GO:0045349	0.115641	9.69249	0.121624	1	6	interferon-alpha biosynthetic process	0.33324	NMI
BP	GO:0045354	0.115641	9.69249	0.121624	1	6	regulation of interferon-alpha biosynthetic process	0.33324	NMI
BP	GO:0046826	0.115641	9.69249	0.121624	1	6	negative regulation of protein export from nucleus	0.33324	SOX4
BP	GO:0051182	0.115641	9.69249	0.121624	1	6	coenzyme transport	0.33324	SLC25A32
BP	GO:0052428	0.115641	9.69249	0.121624	1	6	modification by host of symbiont molecular function	0.33324	SUGT1
BP	GO:0060440	0.115641	9.69249	0.121624	1	6	trachea formation	0.33324	MAP2K1
BP	GO:0060839	0.115641	9.69249	0.121624	1	6	endothelial cell fate commitment	0.33324	ACVR1
BP	GO:0060956	0.115641	9.69249	0.121624	1	6	endocardial cell differentiation	0.33324	ACVR1
BP	GO:0061312	0.115641	9.69249	0.121624	1	6	BMP signaling pathway involved in heart development	0.33324	ACVR1
BP	GO:0070244	0.115641	9.69249	0.121624	1	6	negative regulation of thymocyte apoptotic process	0.33324	HIF1A
BP	GO:0070562	0.115641	9.69249	0.121624	1	6	regulation of vitamin D receptor signaling pathway	0.33324	MED1
BP	GO:0071763	0.115641	9.69249	0.121624	1	6	nuclear membrane organization	0.33324	TMEM43
BP	GO:0071877	0.115641	9.69249	0.121624	1	6	regulation of adrenergic receptor signaling pathway	0.33324	ARRDC3
BP	GO:0072553	0.115641	9.69249	0.121624	1	6	terminal button organization	0.33324	SNAPIN
BP	GO:0072603	0.115641	9.69249	0.121624	1	6	interleukin-5 secretion	0.33324	TNFRSF21
BP	GO:0090594	0.115641	9.69249	0.121624	1	6	inflammatory response to wounding	0.33324	HIF1A
BP	GO:0097384	0.115641	9.69249	0.121624	1	6	cellular lipid biosynthetic process	0.33324	FDFT1
BP	GO:1900040	0.115641	9.69249	0.121624	1	6	regulation of interleukin-2 secretion	0.33324	EZR
BP	GO:1901374	0.115641	9.69249	0.121624	1	6	acetate ester transport	0.33324	SLC44A4
BP	GO:1902774	0.115641	9.69249	0.121624	1	6	late endosome to lysosome transport	0.33324	SNAPIN
BP	GO:1902946	0.115641	9.69249	0.121624	1	6	protein localization to early endosome	0.33324	EZR
BP	GO:1902950	0.115641	9.69249	0.121624	1	6	regulation of dendritic spine maintenance	0.33324	ZMYND8
BP	GO:1903224	0.115641	9.69249	0.121624	1	6	regulation of endodermal cell differentiation	0.33324	DKK1
BP	GO:1903242	0.115641	9.69249	0.121624	1	6	regulation of cardiac muscle hypertrophy in response to stress	0.33324	PPP3CA
BP	GO:1903376	0.115641	9.69249	0.121624	1	6	regulation of oxidative stress-induced neuron intrinsic apoptotic signaling pathway	0.33324	HIF1A
BP	GO:1905005	0.115641	9.69249	0.121624	1	6	regulation of epithelial to mesenchymal transition involved in endocardial cushion formation	0.33324	ACVR1
BP	GO:2000323	0.115641	9.69249	0.121624	1	6	negative regulation of glucocorticoid receptor signaling pathway	0.33324	CRY1
BP	GO:2000370	0.115641	9.69249	0.121624	1	6	positive regulation of clathrin-dependent endocytosis	0.33324	WASL
BP	GO:2000402	0.115641	9.69249	0.121624	1	6	negative regulation of lymphocyte migration	0.33324	WASL
BP	GO:2000662	0.115641	9.69249	0.121624	1	6	regulation of interleukin-5 secretion	0.33324	TNFRSF21
BP	GO:2000675	0.115641	9.69249	0.121624	1	6	negative regulation of type B pancreatic cell apoptotic process	0.33324	CAST
BP	GO:2001179	0.115641	9.69249	0.121624	1	6	regulation of interleukin-10 secretion	0.33324	TNFRSF21
BP	GO:2001300	0.115641	9.69249	0.121624	1	6	lipoxin metabolic process	0.33324	HPGD
BP	GO:0009891	0.116069	1.24074	34.8453	42	1719	positive regulation of biosynthetic process	0.33324	ACVR1, ACVR2A, AHR, ARF4, KLF5, CBFB, CDH1, CKS2, EP300, ACSL3, FOS, GTF2H1, HIF1A, HOXB3, HSP90AA1, IRS1, MNAT1, PPP1R12A, NCK1, NPAT, MED1, PPP3CA, PPP3R1, MAP2K1, PSEN1, RNASEL, SMARCA4, SOX4, SREBF2, TAF4, UBE3A, NCOA3, DYRK2, CCNK, CAP1, PTGES3, MAP3K2, ARPP19, TOX3, PHF20, RNF111, TBL1XR1
BP	GO:0030097	0.116364	1.37795	14.1084	19	696	hemopoiesis	0.33324	ACVR2A, B2M, CBFB, CHD2, EP300, FOS, HIF1A, HOXB3, MYO1E, MED1, PSEN1, SOX4, ADAM17, TFRC, TJP2, ZBTB1, FBXO7, PPP2R3C, C8orf4
BP	GO:0001569	0.116388	3.59572	0.58785	2	29	branching involved in blood vessel morphogenesis	0.33324	ACVR1, PPP3R1
BP	GO:0001702	0.116388	3.59572	0.58785	2	29	gastrulation with mouth forming second	0.33324	ACVR1, ACVR2A
BP	GO:0010837	0.116388	3.59572	0.58785	2	29	regulation of keratinocyte proliferation	0.33324	EFNB2, MED1
BP	GO:0019835	0.116388	3.59572	0.58785	2	29	cytolysis	0.33324	APOL1, MMD
BP	GO:0030262	0.116388	3.59572	0.58785	2	29	apoptotic nuclear changes	0.33324	BLCAP, DEDD2
BP	GO:0035909	0.116388	3.59572	0.58785	2	29	aorta morphogenesis	0.33324	EFNB2, SOX4
BP	GO:0043001	0.116388	3.59572	0.58785	2	29	Golgi to plasma membrane protein transport	0.33324	ACSL3, RAB10
BP	GO:0070873	0.116388	3.59572	0.58785	2	29	regulation of glycogen metabolic process	0.33324	IRS1, DYRK2
BP	GO:2000725	0.116388	3.59572	0.58785	2	29	regulation of cardiac muscle cell differentiation	0.33324	EFNB2, DKK1
BP	GO:0045446	0.116857	2.21143	1.8649	4	92	endothelial cell differentiation	0.33416	ACVR1, TJP1, EZR, TJP2
BP	GO:1903902	0.116857	2.21143	1.8649	4	92	positive regulation of viral life cycle	0.33416	CAV2, EP300, SMARCA4, CHMP4B
BP	GO:0006521	0.117521	2.60364	1.19597	3	59	regulation of cellular amino acid metabolic process	0.335693	PSMD1, PSMD2, PSMD14
BP	GO:0002521	0.11754	1.47989	8.97991	13	443	leukocyte differentiation	0.335693	B2M, CBFB, EP300, FOS, MED1, PSEN1, SOX4, ADAM17, TFRC, TJP2, ZBTB1, FBXO7, PPP2R3C
BP	GO:0016337	0.117701	1.41845	11.534	16	569	single organismal cell-cell adhesion	0.335941	ACTG1, ACVR1, CD58, CDH1, CEACAM5, CTNNA1, CXADR, EFNB2, NCK1, PSEN1, TFRC, EZR, ZBTB1, TNFRSF21, PERP, VMP1
BP	GO:0032970	0.118881	1.5712	6.50689	10	321	regulation of actin filament-based process	0.339095	ATP2A2, CAPZA2, GMFB, NCK1, ARHGEF5, WASL, CELSR1, ARPC1A, NCKAP1, ARFIP1
BP	GO:0002218	0.11899	1.61583	5.69606	9	281	activation of innate immune response	0.339186	CTSB, EP300, NRAS, PSMD1, PSMD2, UBE2D1, UBE2D3, PSMD14, LSM14A
BP	GO:0045935	0.119063	1.24355	33.0818	40	1632	positive regulation of nucleobase-containing compound metabolic process	0.339186	ACVR1, ACVR2A, AHR, ARF4, KLF5, CBFB, CDH1, CKS2, DNMT1, EP300, FOS, GTF2H1, HIF1A, HOXB3, HSP90AA1, MNAT1, PPP1R12A, NCK1, NPAT, MED1, PPP3CA, PPP3R1, MAP2K1, PSEN1, RNASEL, SMARCA4, SOX4, SREBF2, TAF4, TFRC, UBE3A, NCOA3, CCNK, CAP1, PTGES3, MAP3K2, TOX3, PHF20, RNF111, TBL1XR1
BP	GO:0009987	0.119555	1.30159	302.317	309	14914	cellular process	0.340375	ACTG1, ACTL6A, ACVR1, ACVR2A, ADAM10, AHR, ARF4, ATP2A2, B2M, DST, KLF5, PTTG1IP, DDR1, CAPN2, CAPZA2, CAST, CAV2, CBFB, CD58, SEPT7, CDH1, CDS1, CEACAM5, CETN2, CHD2, CKS2, CLTC, COX7B, CPD, CRY1, CSNK1A1, CTNNA1, CTSB, CUX1, CXADR, GADD45A, DGUOK, DYNC1H1, DNMT1, EFNB2, EIF4G2, EP300, EPB41L1, ACSL3, FDFT1, FOS, KDSR, GCH1, BLOC1S1, GLA, GMFB, GPD2, GPI, GTF2H1, HCCS, HDGF, HIF1A, HLA-A, HLA-B,…
BP	GO:0010562	0.120112	1.30754	20.372	26	1005	positive regulation of phosphorus metabolic process	0.341534	ACVR1, ACVR2A, CAV2, CKS2, GADD45A, ACSL3, HIF1A, IRS1, MNAT1, PPP1R12A, PPP2CA, MAP2K1, PSEN1, ADAM17, TTK, ARHGEF5, PEA15, CCNK, CAP1, PTGES3, MAP3K2, MMD, TAOK3, PPP2R3C, C8orf4, BTBD10
BP	GO:0045937	0.120112	1.30754	20.372	26	1005	positive regulation of phosphate metabolic process	0.341534	ACVR1, ACVR2A, CAV2, CKS2, GADD45A, ACSL3, HIF1A, IRS1, MNAT1, PPP1R12A, PPP2CA, MAP2K1, PSEN1, ADAM17, TTK, ARHGEF5, PEA15, CCNK, CAP1, PTGES3, MAP3K2, MMD, TAOK3, PPP2R3C, C8orf4, BTBD10
BP	GO:0001676	0.12028	2.18645	1.88517	4	93	long-chain fatty acid metabolic process	0.341583	ACSL3, PTGES3, MGLL, ACSL5
BP	GO:1904666	0.12028	2.18645	1.88517	4	93	regulation of ubiquitin protein ligase activity	0.341583	PSMD1, PSMD2, UBE2D1, PSMD14
BP	GO:0032956	0.120864	1.60981	5.71633	9	282	regulation of actin cytoskeleton organization	0.343028	CAPZA2, GMFB, NCK1, ARHGEF5, WASL, CELSR1, ARPC1A, NCKAP1, ARFIP1
BP	GO:0048513	0.121164	1.18209	63.1837	72	3117	animal organ development	0.343664	ACTL6A, ACVR1, ACVR2A, ARF4, B2M, KLF5, DDR1, CAV2, CBFB, CDH1, CHD2, CLTC, CTNNA1, CTSB, CXADR, EFNB2, EP300, ACSL3, FOS, GPD2, HCCS, HIF1A, HNMT, HOXB3, HPGD, LAMB2, LIPA, MAX, MNAT1, MYO1D, MYO1E, NAB1, PAFAH1B2, PCSK5, MED1, PPP2CA, PPP3CA, PPP3R1, MAP2K1, PSEN1, PSMD1, PSMD2, SDC1, SGCB, SMARCA4, SOX4, ADAM17, TAF4, TFRC, UBE3A, NCOA3, NUMB, TJP2, SLC4A7, BAG3, H2AFY, CELSR1, TSHZ1, PSMD14, …
BP	GO:0010647	0.121489	1.25099	30.3857	37	1499	positive regulation of cell communication	0.344372	ACVR1, ACVR2A, CAV2, CTNNA1, GADD45A, HIF1A, IRS1, NCK1, NMT1, MED1, PPP3R1, MAP2K1, PSEN1, PSMD1, PSMD2, SMARCA4, SOX4, ADAM17, TTK, UBE3A, YWHAB, ARHGEF5, PEA15, ATP6AP2, PSMD14, MAP3K2, LSM14A, ATP2C1, UBQLN2, TAOK3, RNF111, TMEM9B, C8orf4, RTN4, ARRDC3, TSPAN14, DEDD2
BP	GO:0044260	0.121669	1.14472	163.949	175	8088	cellular macromolecule metabolic process	0.344614	ACTL6A, ACVR1, ACVR2A, ADAM10, AHR, ARF4, B2M, KLF5, PTTG1IP, DDR1, CAPN2, CAST, CAV2, CBFB, CDH1, CEACAM5, CETN2, CHD2, CKS2, CLTC, CRY1, CSNK1A1, CTSB, CUX1, GADD45A, DGUOK, DNMT1, EIF4G2, EP300, FOS, BLOC1S1, GMFB, GPI, GTF2H1, HCCS, HDGF, HIF1A, HNRNPF, HOXB3, HSP90AA1, IRS1, CAPRIN1, MAX, ATXN3, MNAT1, PPP1R12A, NAB1, NCK1, NMT1, NPAT, NRAS, PCSK5, SERPINA1, MED1, CTSA, PPP2CA, PPP2R2A, PPP3…
BP	GO:0090092	0.1218	1.73275	4.13522	7	204	regulation of transmembrane receptor protein serine/threonine kinase signaling pathway	0.344614	ACVR1, ACVR2A, CAV2, ADAM17, TTK, DKK1, RNF111
BP	GO:0006826	0.121954	2.5578	1.21624	3	60	iron ion transport	0.344614	B2M, CLTC, TFRC
BP	GO:0086001	0.121954	2.5578	1.21624	3	60	cardiac muscle cell action potential	0.344614	ATP2A2, CXADR, SLMAP
BP	GO:1903725	0.121954	2.5578	1.21624	3	60	regulation of phospholipid metabolic process	0.344614	ACSL3, IRS1, PIK3IP1
BP	GO:0030099	0.122385	1.56096	6.54743	10	323	myeloid cell differentiation	0.345284	ACVR2A, B2M, CBFB, EP300, FOS, HIF1A, MED1, PSEN1, TFRC, TJP2
BP	GO:0045089	0.122385	1.56096	6.54743	10	323	positive regulation of innate immune response	0.345284	CTSB, EP300, NRAS, MED1, PSMD1, PSMD2, UBE2D1, UBE2D3, PSMD14, LSM14A
BP	GO:1901564	0.122612	1.20985	44.332	52	2187	organonitrogen compound metabolic process	0.345284	CDS1, CLTC, COX7B, CPD, DGUOK, EIF4G2, ACSL3, KDSR, GCH1, GLA, GPI, HIF1A, HNMT, HSP90AA1, CAPRIN1, NCK1, PCSK5, MED1, CTSA, PPP2CA, PPP3CA, MAP2K1, PSEN1, PSMD1, PSMD2, SDC1, SOX4, SULT1C2, TALDO1, UGCG, ENC1, B4GALT5, TJP2, ATP6AP2, SLC25A13, PSMD14, B3GNT3, CAP1, SLC44A1, ETHE1, GLCE, LSM14A, APH1A, MRPS10, CNOT6, ENOPH1, TBL1XR1, SLC44A4, SLC25A32, ADO, ABHD3, CERS6
BP	GO:0003209	0.123104	3.46708	0.60812	2	30	cardiac atrium morphogenesis	0.345284	ACVR1, SOX4
BP	GO:0009303	0.123104	3.46708	0.60812	2	30	rRNA transcription	0.345284	SMARCA4, H2AFY
BP	GO:0033144	0.123104	3.46708	0.60812	2	30	negative regulation of intracellular steroid hormone receptor signaling pathway	0.345284	CRY1, SMARCA4
BP	GO:0036258	0.123104	3.46708	0.60812	2	30	multivesicular body assembly	0.345284	PDCD6IP, CHMP4B
BP	GO:0042133	0.123104	3.46708	0.60812	2	30	neurotransmitter metabolic process	0.345284	HNMT, SLC44A4
BP	GO:0048741	0.123104	3.46708	0.60812	2	30	skeletal muscle fiber development	0.345284	CAV2, PPP3CA
BP	GO:0060147	0.123104	3.46708	0.60812	2	30	regulation of posttranscriptional gene silencing	0.345284	PPP3CA, MAP2K1
BP	GO:0060603	0.123104	3.46708	0.60812	2	30	mammary gland duct morphogenesis	0.345284	DDR1, MED1
BP	GO:0060966	0.123104	3.46708	0.60812	2	30	regulation of gene silencing by RNA	0.345284	PPP3CA, MAP2K1
BP	GO:0043066	0.123663	1.34316	15.9936	21	789	negative regulation of apoptotic process	0.346443	ACVR1, ARF4, PTTG1IP, CAST, CEACAM5, CTNNA1, GPI, HIF1A, MNAT1, MED1, PSEN1, PEA15, TAX1BP1, MAP4K4, BAG3, DNAJB6, IVNS1ABP, DKK1, ARL6IP1, TOX3, C8orf4
BP	GO:0030218	0.123746	2.16202	1.90544	4	94	erythrocyte differentiation	0.346443	ACVR2A, B2M, HIF1A, MED1
BP	GO:0043473	0.123746	2.16202	1.90544	4	94	pigmentation	0.346443	BLOC1S1, ATP6AP2, SNAPIN, MREG
BP	GO:0001666	0.124158	1.55589	6.5677	10	324	response to hypoxia	0.347383	CAPN2, EP300, HIF1A, PSMD1, PSMD2, ADAM17, UBE2D1, UBE2D3, PDLIM1, PSMD14
BP	GO:0007179	0.124465	1.81586	3.3852	6	167	transforming growth factor beta receptor signaling pathway	0.348026	ACVR1, CAV2, FOS, HPGD, ADAM17, RNF111
BP	GO:0006809	0.126448	2.51354	1.23651	3	61	nitric oxide biosynthetic process	0.352447	GCH1, GLA, HSP90AA1
BP	GO:0035194	0.126448	2.51354	1.23651	3	61	posttranscriptional gene silencing by RNA	0.352447	PPP3CA, MAP2K1, CNOT6
BP	GO:1900076	0.126448	2.51354	1.23651	3	61	regulation of cellular response to insulin stimulus	0.352447	IRS1, PTPRE, RNASEL
BP	GO:0030324	0.127023	1.80454	3.40547	6	168	lung development	0.352447	EP300, LIPA, PPP3R1, MAP2K1, NUMB, CELSR1
BP	GO:0023056	0.127254	1.24443	30.5276	37	1506	positive regulation of signaling	0.352447	ACVR1, ACVR2A, CAV2, CTNNA1, GADD45A, HIF1A, IRS1, NCK1, NMT1, MED1, PPP3R1, MAP2K1, PSEN1, PSMD1, PSMD2, SMARCA4, SOX4, ADAM17, TTK, UBE3A, YWHAB, ARHGEF5, PEA15, ATP6AP2, PSMD14, MAP3K2, LSM14A, ATP2C1, UBQLN2, TAOK3, RNF111, TMEM9B, C8orf4, RTN4, ARRDC3, TSPAN14, DEDD2
BP	GO:0050890	0.128235	1.63994	4.98659	8	246	cognition	0.352447	ARF4, FOS, GMFB, GPI, HIF1A, PSEN1, DKK1, TANC1
BP	GO:0009416	0.128521	1.58616	5.79741	9	286	response to light stimulus	0.352447	CDS1, CRY1, EP300, FOS, HIF1A, NMT1, UBE2A, ZBTB1, TANC1
BP	GO:0003002	0.129562	1.54087	6.62851	10	327	regionalization	0.352447	ACVR1, ACVR2A, EP300, HOXB3, PCSK5, PSEN1, CELSR1, ATP6AP2, TSHZ1, DKK1
BP	GO:0048285	0.129786	1.37967	12.5881	17	621	organelle fission	0.352447	CAV2, SEPT7, CETN2, CKS2, CLTC, CSNK1A1, DYNC1H1, PPP1R12A, TTK, WEE1, CCNK, WASL, H2AFY, ARPP19, SUGT1, NAA50, CHMP4B
BP	GO:0001912	0.129911	3.34732	0.628391	2	31	positive regulation of leukocyte mediated cytotoxicity	0.352447	B2M, STX7
BP	GO:0006362	0.129911	3.34732	0.628391	2	31	transcription elongation from RNA polymerase I promoter	0.352447	GTF2H1, MNAT1
BP	GO:0006363	0.129911	3.34732	0.628391	2	31	termination of RNA polymerase I transcription	0.352447	GTF2H1, MNAT1
BP	GO:0006921	0.129911	3.34732	0.628391	2	31	cellular component disassembly involved in execution phase of apoptosis	0.352447	BLCAP, DEDD2
BP	GO:0033363	0.129911	3.34732	0.628391	2	31	secretory granule organization	0.352447	BLOC1S1, AGFG1
BP	GO:0036257	0.129911	3.34732	0.628391	2	31	multivesicular body organization	0.352447	PDCD6IP, CHMP4B
BP	GO:0043928	0.129911	3.34732	0.628391	2	31	exonucleolytic nuclear-transcribed mRNA catabolic process involved in deadenylation-dependent decay	0.352447	CNOT6, PATL1
BP	GO:0044803	0.129911	3.34732	0.628391	2	31	multi-organism membrane organization	0.352447	PDCD6IP, CHMP4B
BP	GO:0045197	0.129911	3.34732	0.628391	2	31	establishment or maintenance of epithelial cell apical/basal polarity	0.352447	ARF4, PDCD6IP
BP	GO:0045823	0.129911	3.34732	0.628391	2	31	positive regulation of heart contraction	0.352447	ATP2A2, GCH1
BP	GO:0050892	0.129911	3.34732	0.628391	2	31	intestinal absorption	0.352447	EZR, TJP2
BP	GO:0060317	0.129911	3.34732	0.628391	2	31	cardiac epithelial to mesenchymal transition	0.352447	ACVR1, RTN4
BP	GO:0090004	0.129911	3.34732	0.628391	2	31	positive regulation of establishment of protein localization to plasma membrane	0.352447	ACSL3, EZR
BP	GO:1902186	0.129911	3.34732	0.628391	2	31	regulation of viral release from host cell	0.352447	CAV2, CHMP4B
BP	GO:0003143	0.131	2.47079	1.25678	3	62	embryonic heart tube morphogenesis	0.352447	ACVR1, HIF1A, PSEN1
BP	GO:0016441	0.131	2.47079	1.25678	3	62	posttranscriptional gene silencing	0.352447	PPP3CA, MAP2K1, CNOT6
BP	GO:0043507	0.131	2.47079	1.25678	3	62	positive regulation of JUN kinase activity	0.352447	ARHGEF5, MAP3K2, TAOK3
BP	GO:0048207	0.131	2.47079	1.25678	3	62	vesicle targeting, rough ER to cis-Golgi	0.352447	SERPINA1, SEC23A, PPP6R1
BP	GO:0048208	0.131	2.47079	1.25678	3	62	COPII vesicle coating	0.352447	SERPINA1, SEC23A, PPP6R1
BP	GO:0051298	0.131	2.47079	1.25678	3	62	centrosome duplication	0.352447	CETN2, PDCD6IP, CHMP4B
BP	GO:0055006	0.131	2.47079	1.25678	3	62	cardiac cell development	0.352447	CXADR, SGCB, PDLIM5
BP	GO:0060968	0.131	2.47079	1.25678	3	62	regulation of gene silencing	0.352447	DNMT1, PPP3CA, MAP2K1
BP	GO:1900407	0.131	2.47079	1.25678	3	62	regulation of cellular response to oxidative stress	0.352447	GCH1, HIF1A, FBXO7
BP	GO:0006888	0.132215	1.78231	3.44602	6	170	ER to Golgi vesicle-mediated transport	0.352447	ARF4, DYNC1H1, SERPINA1, SEC23A, PPP6R1, CNIH4
BP	GO:0002069	0.133574	8.07658	0.141895	1	7	columnar/cuboidal epithelial cell maturation	0.352447	HIF1A
BP	GO:0002091	0.133574	8.07658	0.141895	1	7	negative regulation of receptor internalization	0.352447	UBQLN2
BP	GO:0003357	0.133574	8.07658	0.141895	1	7	noradrenergic neuron differentiation	0.352447	SOX4
BP	GO:0006072	0.133574	8.07658	0.141895	1	7	glycerol-3-phosphate metabolic process	0.352447	GPD2
BP	GO:0006657	0.133574	8.07658	0.141895	1	7	CDP-choline pathway	0.352447	CDS1
BP	GO:0006678	0.133574	8.07658	0.141895	1	7	glucosylceramide metabolic process	0.352447	UGCG
BP	GO:0007185	0.133574	8.07658	0.141895	1	7	transmembrane receptor protein tyrosine phosphatase signaling pathway	0.352447	PTPRE
BP	GO:0009120	0.133574	8.07658	0.141895	1	7	deoxyribonucleoside metabolic process	0.352447	DGUOK
BP	GO:0009157	0.133574	8.07658	0.141895	1	7	deoxyribonucleoside monophosphate biosynthetic process	0.352447	DGUOK
BP	GO:0009756	0.133574	8.07658	0.141895	1	7	carbohydrate mediated signaling	0.352447	SMARCA4
BP	GO:0015684	0.133574	8.07658	0.141895	1	7	ferrous iron transport	0.352447	B2M
BP	GO:0015884	0.133574	8.07658	0.141895	1	7	folic acid transport	0.352447	SLC25A32
BP	GO:0016139	0.133574	8.07658	0.141895	1	7	glycoside catabolic process	0.352447	GLA
BP	GO:0016255	0.133574	8.07658	0.141895	1	7	attachment of GPI anchor to protein	0.352447	PIGS
BP	GO:0019885	0.133574	8.07658	0.141895	1	7	antigen processing and presentation of endogenous peptide antigen via MHC class I	0.352447	B2M
BP	GO:0021546	0.133574	8.07658	0.141895	1	7	rhombomere development	0.352447	HOXB3
BP	GO:0031642	0.133574	8.07658	0.141895	1	7	negative regulation of myelination	0.352447	TNFRSF21
BP	GO:0031659	0.133574	8.07658	0.141895	1	7	positive regulation of cyclin-dependent protein serine/threonine kinase activity involved in G1/S transition of mitotic cell cycle	0.352447	ADAM17
BP	GO:0032287	0.133574	8.07658	0.141895	1	7	peripheral nervous system myelin maintenance	0.352447	MPP5
BP	GO:0032532	0.133574	8.07658	0.141895	1	7	regulation of microvillus length	0.352447	EZR
BP	GO:0032714	0.133574	8.07658	0.141895	1	7	negative regulation of interleukin-5 production	0.352447	TNFRSF21
BP	GO:0035507	0.133574	8.07658	0.141895	1	7	regulation of myosin-light-chain-phosphatase activity	0.352447	PPP1R12A
BP	GO:0035933	0.133574	8.07658	0.141895	1	7	glucocorticoid secretion	0.352447	CRY1
BP	GO:0036155	0.133574	8.07658	0.141895	1	7	acylglycerol acyl-chain remodeling	0.352447	MGLL
BP	GO:0036491	0.133574	8.07658	0.141895	1	7	regulation of translation initiation in response to endoplasmic reticulum stress	0.352447	NCK1
BP	GO:0036492	0.133574	8.07658	0.141895	1	7	eiF2alpha phosphorylation in response to endoplasmic reticulum stress	0.352447	NCK1
BP	GO:0042661	0.133574	8.07658	0.141895	1	7	regulation of mesodermal cell fate specification	0.352447	DKK1
BP	GO:0042996	0.133574	8.07658	0.141895	1	7	regulation of Golgi to plasma membrane protein transport	0.352447	ACSL3
BP	GO:0043045	0.133574	8.07658	0.141895	1	7	DNA methylation involved in embryo development	0.352447	DNMT1
BP	GO:0043084	0.133574	8.07658	0.141895	1	7	penile erection	0.352447	ACVR2A
BP	GO:0043102	0.133574	8.07658	0.141895	1	7	amino acid salvage	0.352447	ENOPH1
BP	GO:0043353	0.133574	8.07658	0.141895	1	7	enucleate erythrocyte differentiation	0.352447	MED1
BP	GO:0044359	0.133574	8.07658	0.141895	1	7	modulation of molecular function in other organism	0.352447	SUGT1
BP	GO:0044362	0.133574	8.07658	0.141895	1	7	negative regulation of molecular function in other organism	0.352447	SUGT1
BP	GO:0044539	0.133574	8.07658	0.141895	1	7	long-chain fatty acid import	0.352447	ACSL3
BP	GO:0046543	0.133574	8.07658	0.141895	1	7	development of secondary female sexual characteristics	0.352447	MED1
BP	GO:0046886	0.133574	8.07658	0.141895	1	7	positive regulation of hormone biosynthetic process	0.352447	HIF1A
BP	GO:0051126	0.133574	8.07658	0.141895	1	7	negative regulation of actin nucleation	0.352447	GMFB
BP	GO:0052204	0.133574	8.07658	0.141895	1	7	negative regulation of molecular function in other organism involved in symbiotic interaction	0.352447	SUGT1
BP	GO:0052205	0.133574	8.07658	0.141895	1	7	modulation of molecular function in other organism involved in symbiotic interaction	0.352447	SUGT1
BP	GO:0070316	0.133574	8.07658	0.141895	1	7	regulation of G0 to G1 transition	0.352447	MED1
BP	GO:0070389	0.133574	8.07658	0.141895	1	7	chaperone cofactor-dependent protein refolding	0.352447	PTGES3
BP	GO:0070561	0.133574	8.07658	0.141895	1	7	vitamin D receptor signaling pathway	0.352447	MED1
BP	GO:0071169	0.133574	8.07658	0.141895	1	7	establishment of protein localization to chromatin	0.352447	H2AFY
BP	GO:0071267	0.133574	8.07658	0.141895	1	7	L-methionine salvage	0.352447	ENOPH1
BP	GO:0071499	0.133574	8.07658	0.141895	1	7	cellular response to laminar fluid shear stress	0.352447	SREBF2
BP	GO:0072608	0.133574	8.07658	0.141895	1	7	interleukin-10 secretion	0.352447	TNFRSF21
BP	GO:0086042	0.133574	8.07658	0.141895	1	7	cardiac muscle cell-cardiac muscle cell adhesion	0.352447	CXADR
BP	GO:0090042	0.133574	8.07658	0.141895	1	7	tubulin deacetylation	0.352447	EP300
BP	GO:0090527	0.133574	8.07658	0.141895	1	7	actin filament reorganization	0.352447	FRYL
BP	GO:1900125	0.133574	8.07658	0.141895	1	7	regulation of hyaluronan biosynthetic process	0.352447	CLTC
BP	GO:1901538	0.133574	8.07658	0.141895	1	7	changes to DNA methylation involved in embryo development	0.352447	DNMT1
BP	GO:1901679	0.133574	8.07658	0.141895	1	7	nucleotide transmembrane transport	0.352447	SLC25A32
BP	GO:1902514	0.133574	8.07658	0.141895	1	7	regulation of calcium ion transmembrane transport via high voltage-gated calcium channel	0.352447	SESTD1
BP	GO:1903071	0.133574	8.07658	0.141895	1	7	positive regulation of ER-associated ubiquitin-dependent protein catabolic process	0.352447	UBQLN2
BP	GO:1903715	0.133574	8.07658	0.141895	1	7	regulation of aerobic respiration	0.352447	HIF1A
BP	GO:1903799	0.133574	8.07658	0.141895	1	7	negative regulation of production of miRNAs involved in gene silencing by miRNA	0.352447	PPP3CA
BP	GO:1904714	0.133574	8.07658	0.141895	1	7	regulation of chaperone-mediated autophagy	0.352447	CTSA
BP	GO:1904796	0.133574	8.07658	0.141895	1	7	regulation of core promoter binding	0.352447	PSEN1
BP	GO:1905770	0.133574	8.07658	0.141895	1	7	regulation of mesodermal cell differentiation	0.352447	DKK1
BP	GO:1905902	0.133574	8.07658	0.141895	1	7	regulation of mesoderm formation	0.352447	DKK1
BP	GO:2000347	0.133574	8.07658	0.141895	1	7	positive regulation of hepatocyte proliferation	0.352447	MED1
BP	GO:2000542	0.133574	8.07658	0.141895	1	7	negative regulation of gastrulation	0.352447	DKK1
BP	GO:2000849	0.133574	8.07658	0.141895	1	7	regulation of glucocorticoid secretion	0.352447	CRY1
BP	GO:0043279	0.133703	1.90148	2.696	5	133	response to alkaloid	0.352582	GPI, HNMT, KCNK1, PPP2R2A, PEA15
BP	GO:0043401	0.134849	1.7714	3.46629	6	171	steroid hormone mediated signaling pathway	0.355365	CRY1, EP300, MED1, SMARCA4, UBE3A, NCOA3
BP	GO:0009719	0.134915	1.2361	30.7101	37	1515	response to endogenous stimulus	0.355365	ACVR1, ACVR2A, KLF5, CAPN2, CAV2, CDH1, CRY1, CTNNA1, CTSB, DNMT1, EP300, FOS, GPI, HNMT, HNRNPF, HPGD, IRS1, KCNK1, MAX, MED1, PPP2R2A, PPP3CA, PTPRE, RNASEL, SDC1, SMARCA4, SREBF2, ADAM17, UBE2D1, UBE2D3, UBE3A, EZR, NCOA3, PEA15, RAB10, DKK1, RNF111
BP	GO:0003300	0.135609	2.42946	1.27705	3	63	cardiac muscle hypertrophy	0.356986	ATP2A2, PPP3CA, PDLIM5
BP	GO:0043069	0.136385	1.32325	16.2165	21	800	negative regulation of programmed cell death	0.35826	ACVR1, ARF4, PTTG1IP, CAST, CEACAM5, CTNNA1, GPI, HIF1A, MNAT1, MED1, PSEN1, PEA15, TAX1BP1, MAP4K4, BAG3, DNAJB6, IVNS1ABP, DKK1, ARL6IP1, TOX3, C8orf4
BP	GO:0043010	0.136429	1.56319	5.8785	9	290	camera-type eye development	0.35826	ACTL6A, GPD2, HIF1A, LAMB2, MAX, MED1, PSEN1, SMARCA4, PPP1R13L
BP	GO:0006661	0.136739	1.88662	2.71627	5	134	phosphatidylinositol biosynthetic process	0.35826	CDS1, IRS1, RAB5A, PIP4K2C, PIGS
BP	GO:0002756	0.136803	3.23554	0.648662	2	32	MyD88-independent toll-like receptor signaling pathway	0.35826	UBE2D1, UBE2D3
BP	GO:0006692	0.136803	3.23554	0.648662	2	32	prostanoid metabolic process	0.35826	HPGD, PTGES3
BP	GO:0006693	0.136803	3.23554	0.648662	2	32	prostaglandin metabolic process	0.35826	HPGD, PTGES3
BP	GO:0042982	0.136803	3.23554	0.648662	2	32	amyloid precursor protein metabolic process	0.35826	PSEN1, APH1A
BP	GO:0051653	0.136803	3.23554	0.648662	2	32	spindle localization	0.35826	DYNC1H1, WASL
BP	GO:2000826	0.136803	3.23554	0.648662	2	32	regulation of heart morphogenesis	0.35826	ACVR1, DKK1
BP	GO:0036293	0.136963	1.52129	6.7096	10	331	response to decreased oxygen levels	0.358471	CAPN2, EP300, HIF1A, PSMD1, PSMD2, ADAM17, UBE2D1, UBE2D3, PDLIM1, PSMD14
BP	GO:0007389	0.137299	1.45926	8.39206	12	414	pattern specification process	0.359146	ACVR1, ACVR2A, EP300, HIF1A, HOXB3, PCSK5, PSEN1, CELSR1, ATP6AP2, TSHZ1, DKK1, RNF111
BP	GO:0010827	0.138024	2.0695	1.98653	4	98	regulation of glucose transport	0.360626	IRS1, RNASEL, PEA15, ARPP19
BP	GO:1903008	0.138024	2.0695	1.98653	4	98	organelle disassembly	0.360626	ACTL6A, HIF1A, SREBF2, FBXO7
BP	GO:0048646	0.138361	1.29597	18.9328	24	934	anatomical structure formation involved in morphogenesis	0.361299	ACTG1, ACVR1, KLF5, CAPN2, EFNB2, EP300, GPI, HIF1A, HOXB3, AGFG1, LAMA3, MED1, PPP3R1, MAP2K1, PSEN1, SOX4, ADAM17, CELSR1, DKK1, C1GALT1, PERP, MPP5, HOPX, TANC1
BP	GO:0045787	0.138847	1.51647	6.72987	10	332	positive regulation of cell cycle	0.362359	CKS2, GADD45A, EP300, MNAT1, MED1, SOX4, ADAM17, CCNK, H2AFY, CNOT6
BP	GO:0006901	0.140273	2.38948	1.29732	3	64	vesicle coating	0.365242	SERPINA1, SEC23A, PPP6R1
BP	GO:0015807	0.140273	2.38948	1.29732	3	64	L-amino acid transport	0.365242	PSEN1, SLC25A13, ARL6IP1
BP	GO:0035690	0.140273	2.38948	1.29732	3	64	cellular response to drug	0.365242	PPP1R12A, PPP3CA, TFRC
BP	GO:0046888	0.140273	2.38948	1.29732	3	64	negative regulation of hormone secretion	0.365242	CRY1, IRS1, PPP3CA
BP	GO:0032990	0.140678	1.37464	11.8786	16	586	cell part morphogenesis	0.36605	DDR1, CUX1, LAMB2, CAPRIN1, NRAS, PPP3CA, MAP2K1, PSEN1, EZR, WEE1, NUMB, WASL, FEZ2, PDLIM5, RAB10, RTN4
BP	GO:0006650	0.140745	1.51168	6.75014	10	333	glycerophospholipid metabolic process	0.36605	CDS1, ACSL3, IRS1, RAB5A, SLC44A1, ETNK1, PIP4K2C, SLC44A4, PIGS, ABHD3
BP	GO:0050769	0.141957	1.47628	7.60151	11	375	positive regulation of neurogenesis	0.368992	CUX1, HIF1A, CAPRIN1, NCK1, MAP2K1, PSEN1, ENC1, NUMB, DKK1, MMD, ZMYND8
BP	GO:0042327	0.142101	1.29829	18.1017	23	893	positive regulation of phosphorylation	0.369154	ACVR1, ACVR2A, CAV2, CKS2, GADD45A, HIF1A, IRS1, MNAT1, PPP2CA, MAP2K1, PSEN1, ADAM17, TTK, ARHGEF5, PEA15, CCNK, PTGES3, MAP3K2, MMD, TAOK3, PPP2R3C, C8orf4, BTBD10
BP	GO:0045087	0.14353	1.30423	17.2301	22	850	innate immune response	0.370045	B2M, CAPZA2, CD58, CTSB, EP300, GCH1, HLA-A, HLA-B, HLA-F, NRAS, MED1, PSMD1, PSMD2, RNASEL, UBE2D1, UBE2D3, APOL1, NMI, PSMD14, IPO7, ZBTB1, LSM14A
BP	GO:0070887	0.143545	1.17879	52.4808	60	2589	cellular response to chemical stimulus	0.370045	ACVR1, ACVR2A, ADAM10, AHR, ATP2A2, B2M, KLF5, CAPN2, CAV2, CD58, CDH1, CRY1, CTNNA1, CTSB, CXADR, DNMT1, EP300, FOS, GCH1, HDGF, HIF1A, HLA-A, HLA-B, HLA-F, HNRNPF, HPGD, IRS1, MAX, ATXN3, PPP1R12A, NCK1, MED1, PPP3CA, MAP2K1, PSMD1, PSMD2, PTPRE, RNASEL, SMARCA4, SOX4, ADAM17, TFRC, UBE2D1, UBE2D3, UBE3A, EZR, ARHGEF5, NCOA3, STK24, TAX1BP1, NMI, TJP2, PSMD14, PTGES3, RAB10, DKK1, FBXO7, LSM14A…
BP	GO:0000291	0.143774	3.13098	0.668932	2	33	nuclear-transcribed mRNA catabolic process, exonucleolytic	0.370045	CNOT6, PATL1
BP	GO:0002090	0.143774	3.13098	0.668932	2	33	regulation of receptor internalization	0.370045	DKK1, UBQLN2
BP	GO:0006370	0.143774	3.13098	0.668932	2	33	7-methylguanosine mRNA capping	0.370045	GTF2H1, MNAT1
BP	GO:0014075	0.143774	3.13098	0.668932	2	33	response to amine	0.370045	HNMT, PPP3CA
BP	GO:0014904	0.143774	3.13098	0.668932	2	33	myotube cell development	0.370045	CAV2, PPP3CA
BP	GO:0031050	0.143774	3.13098	0.668932	2	33	dsRNA fragmentation	0.370045	PPP3CA, MAP2K1
BP	GO:0035196	0.143774	3.13098	0.668932	2	33	production of miRNAs involved in gene silencing by miRNA	0.370045	PPP3CA, MAP2K1
BP	GO:0038066	0.143774	3.13098	0.668932	2	33	p38MAPK cascade	0.370045	GADD45A, EZR
BP	GO:0042339	0.143774	3.13098	0.668932	2	33	keratan sulfate metabolic process	0.370045	B4GALT5, B3GNT3
BP	GO:0042558	0.143774	3.13098	0.668932	2	33	pteridine-containing compound metabolic process	0.370045	GCH1, SLC25A32
BP	GO:0050775	0.143774	3.13098	0.668932	2	33	positive regulation of dendrite morphogenesis	0.370045	CUX1, CAPRIN1
BP	GO:0060323	0.143774	3.13098	0.668932	2	33	head morphogenesis	0.370045	ATP6AP2, DKK1
BP	GO:0060612	0.143774	3.13098	0.668932	2	33	adipose tissue development	0.370045	ARRDC3, TBL1XR1
BP	GO:0070918	0.143774	3.13098	0.668932	2	33	production of small RNA involved in gene silencing by RNA	0.370045	PPP3CA, MAP2K1
BP	GO:0046486	0.14408	1.44451	8.47314	12	418	glycerolipid metabolic process	0.370045	CDS1, ACSL3, IRS1, RAB5A, MGLL, SLC44A1, ETNK1, TBL1XR1, PIP4K2C, SLC44A4, PIGS, ABHD3
BP	GO:0070997	0.144585	1.54086	5.95958	9	294	neuron death	0.370045	GPI, HIF1A, MAX, PSEN1, FBXO7, TNFRSF21, TOX3, BTBD10, CHMP4B
BP	GO:0006687	0.144991	2.35079	1.31759	3	65	glycosphingolipid metabolic process	0.370045	GLA, CTSA, UGCG
BP	GO:0008593	0.144991	2.35079	1.31759	3	65	regulation of Notch signaling pathway	0.370045	NUMB, C8orf4, TSPAN14
BP	GO:0014897	0.144991	2.35079	1.31759	3	65	striated muscle hypertrophy	0.370045	ATP2A2, PPP3CA, PDLIM5
BP	GO:1903900	0.14563	1.72904	3.54737	6	175	regulation of viral life cycle	0.370045	CAV2, EP300, RNASEL, SMARCA4, CCNK, CHMP4B
BP	GO:1905330	0.14563	1.72904	3.54737	6	175	regulation of morphogenesis of an epithelium	0.370045	CLTC, PSMD1, PSMD2, NUMB, CELSR1, PSMD14
BP	GO:0007155	0.145956	1.24303	26.3519	32	1300	cell adhesion	0.370045	ACTG1, ACVR1, ADAM10, ATP2A2, DST, DDR1, CD58, CDH1, CEACAM5, CTNNA1, CXADR, EFNB2, LAMA3, LAMB2, ATXN3, PPP1R12A, NCK1, PPP2CA, PSEN1, ADAM17, TFRC, TPBG, EZR, PDLIM1, CELSR1, PDLIM5, RAB10, ZBTB1, ATP2C1, TNFRSF21, PERP, VMP1
BP	GO:0035303	0.146025	1.8434	2.77708	5	137	regulation of dephosphorylation	0.370045	MYO1D, PPP1R12A, YWHAB, ARPP19, PPP6R1
BP	GO:0018193	0.14645	1.25607	23.6153	29	1165	peptidyl-amino acid modification	0.370045	ACTL6A, ACVR1, DDR1, CSNK1A1, CUX1, DNMT1, EP300, BLOC1S1, HSP90AA1, NCK1, NMT1, PPP2CA, MAP2K1, PSEN1, SOX4, ADAM17, TTK, WEE1, NCOA3, DYRK2, PPIG, H2AFY, STK38, DKK1, STK38L, PHF20, ZDHHC7, NAA50, DPY30
BP	GO:0071822	0.146477	1.22423	30.9736	37	1528	protein complex subunit organization	0.370045	CAPZA2, CAV2, SEPT7, CLTC, CSNK1A1, CTNNA1, EP300, GCH1, GMFB, GTF2H1, HCCS, HSP90AA1, MAX, MNAT1, NCK1, SERPINA1, SMARCA4, YWHAB, ARHGEF5, WASL, SEC23A, ARPC1A, PTGES3, NCKAP1, SEPT9, CPSF6, PPP6R1, ZBTB1, DKK1, ARFIP1, MRPS10, RTN4, VPS18, SBF2, HOPX, FCHO2, CHMP4B
BP	GO:0048667	0.14779	1.39465	10.2367	14	505	cell morphogenesis involved in neuron differentiation	0.370045	CUX1, LAMB2, CAPRIN1, NRAS, PPP3CA, MAP2K1, PSEN1, EZR, NUMB, WASL, FEZ2, PDLIM5, RAB10, RTN4
BP	GO:0005976	0.149147	2.00512	2.04734	4	101	polysaccharide metabolic process	0.370045	CLTC, IRS1, DYRK2, B3GNT3
BP	GO:0006368	0.149147	2.00512	2.04734	4	101	transcription elongation from RNA polymerase II promoter	0.370045	GTF2H1, MNAT1, TAF4, CCNK
BP	GO:0006493	0.149147	2.00512	2.04734	4	101	protein O-linked glycosylation	0.370045	B4GALT5, B3GNT3, TRAK1, C1GALT1
BP	GO:0007030	0.149147	2.00512	2.04734	4	101	Golgi organization	0.370045	CSNK1A1, MAP2K1, STX6, VMP1
BP	GO:0042698	0.149147	2.00512	2.04734	4	101	ovulation cycle	0.370045	CTNNA1, MMP7, TAF4, UBE3A
BP	GO:0001756	0.14976	2.31334	1.33786	3	66	somitogenesis	0.370045	EP300, PSEN1, DKK1
BP	GO:0030500	0.14976	2.31334	1.33786	3	66	regulation of bone mineralization	0.370045	ACVR1, ACVR2A, HIF1A
BP	GO:0046209	0.14976	2.31334	1.33786	3	66	nitric oxide metabolic process	0.370045	GCH1, GLA, HSP90AA1
BP	GO:0090114	0.14976	2.31334	1.33786	3	66	COPII-coated vesicle budding	0.370045	SERPINA1, SEC23A, PPP6R1
BP	GO:0030522	0.150174	1.57283	5.18929	8	256	intracellular receptor signaling pathway	0.370045	AHR, CRY1, EP300, MED1, SMARCA4, UBE3A, NCOA3, LSM14A
BP	GO:0003230	0.150817	3.03294	0.689203	2	34	cardiac atrium development	0.370045	ACVR1, SOX4
BP	GO:0006361	0.150817	3.03294	0.689203	2	34	transcription initiation from RNA polymerase I promoter	0.370045	GTF2H1, MNAT1
BP	GO:0016486	0.150817	3.03294	0.689203	2	34	peptide hormone processing	0.370045	PCSK5, ATP6AP2
BP	GO:0017145	0.150817	3.03294	0.689203	2	34	stem cell division	0.370045	NUMB, RAB10
BP	GO:0048016	0.150817	3.03294	0.689203	2	34	inositol phosphate-mediated signaling	0.370045	PPP3CA, PPP3R1
BP	GO:0051973	0.150817	3.03294	0.689203	2	34	positive regulation of telomerase activity	0.370045	HSP90AA1, PTGES3
BP	GO:0061001	0.150817	3.03294	0.689203	2	34	regulation of dendritic spine morphogenesis	0.370045	CAPRIN1, PDLIM5
BP	GO:0002483	0.151145	6.92235	0.162165	1	8	antigen processing and presentation of endogenous peptide antigen	0.370045	B2M
BP	GO:0002759	0.151145	6.92235	0.162165	1	8	regulation of antimicrobial humoral response	0.370045	PPP2R3C
BP	GO:0006048	0.151145	6.92235	0.162165	1	8	UDP-N-acetylglucosamine biosynthetic process	0.370045	NAGK
BP	GO:0006548	0.151145	6.92235	0.162165	1	8	histidine catabolic process	0.370045	HNMT
BP	GO:0006610	0.151145	6.92235	0.162165	1	8	ribosomal protein import into nucleus	0.370045	TNPO1
BP	GO:0006729	0.151145	6.92235	0.162165	1	8	tetrahydrobiopterin biosynthetic process	0.370045	GCH1
BP	GO:0006930	0.151145	6.92235	0.162165	1	8	substrate-dependent cell migration, cell extension	0.370045	NCK1
BP	GO:0006975	0.151145	6.92235	0.162165	1	8	DNA damage induced protein phosphorylation	0.370045	CRY1
BP	GO:0007008	0.151145	6.92235	0.162165	1	8	outer mitochondrial membrane organization	0.370045	HSP90AA1
BP	GO:0007172	0.151145	6.92235	0.162165	1	8	signal complex assembly	0.370045	NCK1
BP	GO:0010603	0.151145	6.92235	0.162165	1	8	regulation of cytoplasmic mRNA processing body assembly	0.370045	CNOT6
BP	GO:0021873	0.151145	6.92235	0.162165	1	8	forebrain neuroblast division	0.370045	NUMB
BP	GO:0030202	0.151145	6.92235	0.162165	1	8	heparin metabolic process	0.370045	GLCE
BP	GO:0030210	0.151145	6.92235	0.162165	1	8	heparin biosynthetic process	0.370045	GLCE
BP	GO:0031657	0.151145	6.92235	0.162165	1	8	regulation of cyclin-dependent protein serine/threonine kinase activity involved in G1/S transition of mitotic cell cycle	0.370045	ADAM17
BP	GO:0031937	0.151145	6.92235	0.162165	1	8	positive regulation of chromatin silencing	0.370045	DNMT1
BP	GO:0032769	0.151145	6.92235	0.162165	1	8	negative regulation of monooxygenase activity	0.370045	GLA
BP	GO:0032906	0.151145	6.92235	0.162165	1	8	transforming growth factor beta2 production	0.370045	HIF1A
BP	GO:0032909	0.151145	6.92235	0.162165	1	8	regulation of transforming growth factor beta2 production	0.370045	HIF1A
BP	GO:0032927	0.151145	6.92235	0.162165	1	8	positive regulation of activin receptor signaling pathway	0.370045	ACVR2A
BP	GO:0033313	0.151145	6.92235	0.162165	1	8	meiotic cell cycle checkpoint	0.370045	TTK
BP	GO:0034379	0.151145	6.92235	0.162165	1	8	very-low-density lipoprotein particle assembly	0.370045	ACSL3
BP	GO:0035520	0.151145	6.92235	0.162165	1	8	monoubiquitinated protein deubiquitination	0.370045	ATXN3
BP	GO:0035542	0.151145	6.92235	0.162165	1	8	regulation of SNARE complex assembly	0.370045	VPS18
BP	GO:0036490	0.151145	6.92235	0.162165	1	8	regulation of translation in response to endoplasmic reticulum stress	0.370045	NCK1
BP	GO:0042117	0.151145	6.92235	0.162165	1	8	monocyte activation	0.370045	ADAM10
BP	GO:0042532	0.151145	6.92235	0.162165	1	8	negative regulation of tyrosine phosphorylation of STAT protein	0.370045	PPP2CA
BP	GO:0042541	0.151145	6.92235	0.162165	1	8	hemoglobin biosynthetic process	0.370045	HIF1A
BP	GO:0044793	0.151145	6.92235	0.162165	1	8	negative regulation by host of viral process	0.370045	CCNK
BP	GO:0045350	0.151145	6.92235	0.162165	1	8	interferon-beta biosynthetic process	0.370045	NMI
BP	GO:0045357	0.151145	6.92235	0.162165	1	8	regulation of interferon-beta biosynthetic process	0.370045	NMI
BP	GO:0045876	0.151145	6.92235	0.162165	1	8	positive regulation of sister chromatid cohesion	0.370045	H2AFY
BP	GO:0046146	0.151145	6.92235	0.162165	1	8	tetrahydrobiopterin metabolic process	0.370045	GCH1
BP	GO:0046654	0.151145	6.92235	0.162165	1	8	tetrahydrofolate biosynthetic process	0.370045	GCH1
BP	GO:0048069	0.151145	6.92235	0.162165	1	8	eye pigmentation	0.370045	ATP6AP2
BP	GO:0048263	0.151145	6.92235	0.162165	1	8	determination of dorsal identity	0.370045	ACVR1
BP	GO:0052646	0.151145	6.92235	0.162165	1	8	alditol phosphate metabolic process	0.370045	GPD2
BP	GO:0052805	0.151145	6.92235	0.162165	1	8	imidazole-containing compound catabolic process	0.370045	HNMT
BP	GO:0060020	0.151145	6.92235	0.162165	1	8	Bergmann glial cell differentiation	0.370045	MAP2K1
BP	GO:0060155	0.151145	6.92235	0.162165	1	8	platelet dense granule organization	0.370045	BLOC1S1
BP	GO:0070099	0.151145	6.92235	0.162165	1	8	regulation of chemokine-mediated signaling pathway	0.370045	HIF1A
BP	GO:0070475	0.151145	6.92235	0.162165	1	8	rRNA base methylation	0.370045	EMG1
BP	GO:0070601	0.151145	6.92235	0.162165	1	8	centromeric sister chromatid cohesion	0.370045	NAA50
BP	GO:0071073	0.151145	6.92235	0.162165	1	8	positive regulation of phospholipid biosynthetic process	0.370045	ACSL3
BP	GO:0071265	0.151145	6.92235	0.162165	1	8	L-methionine biosynthetic process	0.370045	ENOPH1
BP	GO:0072611	0.151145	6.92235	0.162165	1	8	interleukin-13 secretion	0.370045	TNFRSF21
BP	GO:0086036	0.151145	6.92235	0.162165	1	8	regulation of cardiac muscle cell membrane potential	0.370045	ATP2A2
BP	GO:0097084	0.151145	6.92235	0.162165	1	8	vascular smooth muscle cell development	0.370045	SGCB
BP	GO:0098909	0.151145	6.92235	0.162165	1	8	regulation of cardiac muscle cell action potential involved in regulation of contraction	0.370045	ATP2A2
BP	GO:1900029	0.151145	6.92235	0.162165	1	8	positive regulation of ruffle assembly	0.370045	EPS8L1
BP	GO:1900122	0.151145	6.92235	0.162165	1	8	positive regulation of receptor binding	0.370045	B2M
BP	GO:1901838	0.151145	6.92235	0.162165	1	8	positive regulation of transcription of nuclear large rRNA transcript from RNA polymerase I promoter	0.370045	SMARCA4
BP	GO:1903726	0.151145	6.92235	0.162165	1	8	negative regulation of phospholipid metabolic process	0.370045	PIK3IP1
BP	GO:1903800	0.151145	6.92235	0.162165	1	8	positive regulation of production of miRNAs involved in gene silencing by miRNA	0.370045	MAP2K1
BP	GO:1905456	0.151145	6.92235	0.162165	1	8	regulation of lymphoid progenitor cell differentiation	0.370045	ZBTB1
BP	GO:2000322	0.151145	6.92235	0.162165	1	8	regulation of glucocorticoid receptor signaling pathway	0.370045	CRY1
BP	GO:2000381	0.151145	6.92235	0.162165	1	8	negative regulation of mesoderm development	0.370045	DKK1
BP	GO:2000643	0.151145	6.92235	0.162165	1	8	positive regulation of early endosome to late endosome transport	0.370045	EZR
BP	GO:2000665	0.151145	6.92235	0.162165	1	8	regulation of interleukin-13 secretion	0.370045	TNFRSF21
BP	GO:2001204	0.151145	6.92235	0.162165	1	8	regulation of osteoclast development	0.370045	TJP2
BP	GO:0001505	0.151163	1.7086	3.58791	6	177	regulation of neurotransmitter levels	0.370045	ATP2A2, HNMT, PSEN1, RAB5A, SNAPIN, SLC44A4
BP	GO:0045637	0.151163	1.7086	3.58791	6	177	regulation of myeloid cell differentiation	0.370045	ACVR2A, B2M, FOS, HIF1A, MED1, TJP2
BP	GO:0061136	0.152363	1.81566	2.81762	5	139	regulation of proteasomal protein catabolic process	0.372781	CSNK1A1, PSEN1, PSMD14, UBQLN2, ANKIB1
BP	GO:0022610	0.152925	1.23562	26.4938	32	1307	biological adhesion	0.373954	ACTG1, ACVR1, ADAM10, ATP2A2, DST, DDR1, CD58, CDH1, CEACAM5, CTNNA1, CXADR, EFNB2, LAMA3, LAMB2, ATXN3, PPP1R12A, NCK1, PPP2CA, PSEN1, ADAM17, TFRC, TPBG, EZR, PDLIM1, CELSR1, PDLIM5, RAB10, ZBTB1, ATP2C1, TNFRSF21, PERP, VMP1
BP	GO:0001707	0.154579	2.27705	1.35814	3	67	mesoderm formation	0.376782	ACVR1, GPI, DKK1
BP	GO:0008306	0.154579	2.27705	1.35814	3	67	associative learning	0.376782	FOS, HIF1A, TANC1
BP	GO:0014896	0.154579	2.27705	1.35814	3	67	muscle hypertrophy	0.376782	ATP2A2, PPP3CA, PDLIM5
BP	GO:0033077	0.154579	2.27705	1.35814	3	67	T cell differentiation in thymus	0.376782	B2M, ADAM17, ZBTB1
BP	GO:0036473	0.154579	2.27705	1.35814	3	67	cell death in response to oxidative stress	0.376782	HIF1A, STK24, FBXO7
BP	GO:0048199	0.154579	2.27705	1.35814	3	67	vesicle targeting, to, from or within Golgi	0.376782	SERPINA1, SEC23A, PPP6R1
BP	GO:0045088	0.154852	1.44778	7.7434	11	382	regulation of innate immune response	0.377244	CTSB, EP300, NRAS, MED1, PSMD1, PSMD2, UBE2D1, UBE2D3, NMI, PSMD14, LSM14A
BP	GO:0060562	0.155118	1.51381	6.06093	9	299	epithelial tube morphogenesis	0.37768	ACVR1, DDR1, EFNB2, HIF1A, MED1, PPP3R1, PSEN1, SOX4, CELSR1
BP	GO:0006807	0.155197	1.1268	135.489	145	6684	nitrogen compound metabolic process	0.37768	ACTL6A, ACVR1, ACVR2A, AHR, ARF4, KLF5, CBFB, CDH1, CDS1, CETN2, CHD2, CKS2, CLTC, COX7B, CPD, CRY1, CUX1, GADD45A, DGUOK, DNMT1, EIF4G2, EP300, ACSL3, FOS, KDSR, GCH1, GLA, GPI, GTF2H1, HDGF, HIF1A, HNMT, HNRNPF, HOXB3, HSP90AA1, CAPRIN1, MAX, ATXN3, MNAT1, MYO1E, PPP1R12A, NAB1, NCK1, NPAT, PCSK5, MED1, CTSA, PPP2CA, PPP2R2A, PPP3CA, PPP3R1, MAP2K1, PSEN1, PSMD1, PSMD2, RAB5A, RNASEL, SDC1, SMA…
BP	GO:0006109	0.155575	1.80209	2.8379	5	140	regulation of carbohydrate metabolic process	0.378193	CLTC, HIF1A, IRS1, DYRK2, ARPP19
BP	GO:0031330	0.155575	1.80209	2.8379	5	140	negative regulation of cellular catabolic process	0.378193	EIF4G2, CTSA, PSEN1, FEZ2, CHMP4B
BP	GO:0060322	0.156439	1.32373	13.8651	18	684	head development	0.379645	ARF4, CDH1, ACSL3, HIF1A, HNMT, HOXB3, MNAT1, MYO1D, PAFAH1B2, MED1, MAP2K1, PSEN1, UBE3A, NUMB, BAG3, ATP6AP2, DKK1, RTN4
BP	GO:0007006	0.156748	1.96437	2.08788	4	103	mitochondrial membrane organization	0.379645	HSP90AA1, NMT1, PPP3R1, YWHAB
BP	GO:0017156	0.156748	1.96437	2.08788	4	103	calcium ion regulated exocytosis	0.379645	ATP2A2, PSEN1, RAB5A, SNAPIN
BP	GO:0032434	0.156748	1.96437	2.08788	4	103	regulation of proteasomal ubiquitin-dependent protein catabolic process	0.379645	CSNK1A1, PSEN1, UBQLN2, ANKIB1
BP	GO:0050709	0.156748	1.96437	2.08788	4	103	negative regulation of protein secretion	0.379645	IRS1, PPP3CA, EZR, TNFRSF21
BP	GO:0090101	0.156748	1.96437	2.08788	4	103	negative regulation of transmembrane receptor protein serine/threonine kinase signaling pathway	0.379645	ACVR1, CAV2, ADAM17, DKK1
BP	GO:0008643	0.15679	1.68864	3.62845	6	179	carbohydrate transport	0.379645	IRS1, RNASEL, EZR, PEA15, ARPP19, TMEM144
BP	GO:0001755	0.157928	2.94085	0.709474	2	35	neural crest cell migration	0.379645	ACVR1, HIF1A
BP	GO:0001990	0.157928	2.94085	0.709474	2	35	regulation of systemic arterial blood pressure by hormone	0.379645	PCSK5, ATP6AP2
BP	GO:0002639	0.157928	2.94085	0.709474	2	35	positive regulation of immunoglobulin production	0.379645	GPI, TFRC
BP	GO:0003179	0.157928	2.94085	0.709474	2	35	heart valve morphogenesis	0.379645	ACVR1, SOX4
BP	GO:0019076	0.157928	2.94085	0.709474	2	35	viral release from host cell	0.379645	CAV2, CHMP4B
BP	GO:0030501	0.157928	2.94085	0.709474	2	35	positive regulation of bone mineralization	0.379645	ACVR1, ACVR2A
BP	GO:0031343	0.157928	2.94085	0.709474	2	35	positive regulation of cell killing	0.379645	B2M, STX7
BP	GO:0033572	0.157928	2.94085	0.709474	2	35	transferrin transport	0.379645	CLTC, TFRC
BP	GO:0035890	0.157928	2.94085	0.709474	2	35	exit from host	0.379645	CAV2, CHMP4B
BP	GO:0035891	0.157928	2.94085	0.709474	2	35	exit from host cell	0.379645	CAV2, CHMP4B
BP	GO:0043094	0.157928	2.94085	0.709474	2	35	cellular metabolic compound salvage	0.379645	DGUOK, ENOPH1
BP	GO:0048536	0.157928	2.94085	0.709474	2	35	spleen development	0.379645	ADAM17, PPP2R3C
BP	GO:0052126	0.157928	2.94085	0.709474	2	35	movement in host environment	0.379645	CAV2, CHMP4B
BP	GO:0052192	0.157928	2.94085	0.709474	2	35	movement in environment of other organism involved in symbiotic interaction	0.379645	CAV2, CHMP4B
BP	GO:0008360	0.158814	1.78873	2.85817	5	141	regulation of cell shape	0.381574	SEPT7, CSNK1A1, EZR, SH3KBP1, FGD6
BP	GO:0071495	0.159208	1.24195	23.8586	29	1177	cellular response to endogenous stimulus	0.382317	ACVR1, ACVR2A, KLF5, CAPN2, CAV2, CDH1, CRY1, CTNNA1, CTSB, DNMT1, EP300, FOS, HNRNPF, HPGD, IRS1, MAX, MED1, PTPRE, RNASEL, SMARCA4, ADAM17, UBE2D1, UBE2D3, UBE3A, EZR, NCOA3, RAB10, DKK1, RNF111
BP	GO:0046902	0.159446	2.24188	1.37841	3	68	regulation of mitochondrial membrane permeability	0.382688	NMT1, PPP3R1, YWHAB
BP	GO:0051704	0.159564	1.17675	46.278	53	2283	multi-organism process	0.382768	ACVR1, ACVR2A, B2M, DDR1, CAV2, SEPT7, CDH1, CETN2, CTSB, CXADR, EFNB2, EP300, FOS, GCH1, HLA-A, HLA-B, HPGD, AGFG1, TNPO1, MMP7, NCK1, PAFAH1B2, PCSK5, MED1, MAP2K1, RAB5A, RNASEL, SMARCA4, ADAM17, TAF4, TFRC, UBE2A, UBE3A, YWHAB, APOL1, CCNK, AP1G2, WASL, PDCD6IP, WFDC2, IPO7, IVNS1ABP, NCKAP1, ADAM28, SUGT1, SNAPIN, LSM14A, TNFRSF21, PPP2R3C, VPS18, CENPU, VMP1, CHMP4B
BP	GO:0005975	0.160457	1.35607	11.2705	15	556	carbohydrate metabolic process	0.384707	CLTC, CRY1, GLA, GPD2, GPI, HIF1A, IRS1, SLC5A3, TALDO1, DYRK2, B4GALT5, SLC25A13, B3GNT3, ARPP19, NAGK
BP	GO:0002520	0.16184	1.29638	15.73	20	776	immune system development	0.387819	ACVR2A, B2M, CBFB, CHD2, EP300, FOS, HIF1A, HOXB3, MYO1E, MED1, MAP2K1, PSEN1, SOX4, ADAM17, TFRC, TJP2, ZBTB1, FBXO7, PPP2R3C, C8orf4
BP	GO:0051301	0.162049	1.35349	11.2908	15	557	cell division	0.388115	SEPT7, CETN2, CKS2, CLTC, CSNK1A1, WEE1, NUMB, CCNK, WASL, PDCD6IP, ARPP19, SEPT9, RAB10, ARL8B, CHMP4B
BP	GO:0006281	0.162411	1.36876	10.4191	14	514	DNA repair	0.388776	ACTL6A, CETN2, GADD45A, EP300, GTF2H1, ATXN3, MNAT1, UBE2A, UBE2D3, PSMD14, ZBTB1, TAOK3, RNF111, DTX3L
BP	GO:0006644	0.163627	1.40542	8.69612	12	429	phospholipid metabolic process	0.388892	CDS1, ACSL3, FDFT1, IRS1, RAB5A, SLC44A1, ETNK1, PIP4K2C, SLC44A4, PIGS, PIK3IP1, ABHD3
BP	GO:0045666	0.163809	1.49284	6.14202	9	303	positive regulation of neuron differentiation	0.388892	CUX1, CAPRIN1, NCK1, MAP2K1, PSEN1, ENC1, DKK1, MMD, ZMYND8
BP	GO:0007005	0.164081	1.36594	10.4394	14	515	mitochondrion organization	0.388892	ACTL6A, CAV2, CXADR, HIF1A, HNMT, HSP90AA1, NMT1, PPP3R1, SREBF2, UBE2D3, UGCG, YWHAB, FBXO7, TIMM23
BP	GO:0048332	0.16436	2.20777	1.39868	3	69	mesoderm morphogenesis	0.388892	ACVR1, GPI, DKK1
BP	GO:0099131	0.16436	2.20777	1.39868	3	69	ATP hydrolysis coupled ion transmembrane transport	0.388892	ATP2A2, ATP2C1, ATP13A3
BP	GO:2001057	0.16436	2.20777	1.39868	3	69	reactive nitrogen species metabolic process	0.388892	GCH1, GLA, HSP90AA1
BP	GO:0048524	0.16449	1.92523	2.12842	4	105	positive regulation of viral process	0.388892	CAV2, EP300, SMARCA4, CHMP4B
BP	GO:0072089	0.16449	1.92523	2.12842	4	105	stem cell proliferation	0.388892	CTNNA1, HIF1A, NUMB, RAB10
BP	GO:0010824	0.1651	2.85418	0.729744	2	36	regulation of centrosome duplication	0.388892	PDCD6IP, CHMP4B
BP	GO:0033003	0.1651	2.85418	0.729744	2	36	regulation of mast cell activation	0.388892	PTPRE, C12orf4
BP	GO:0042059	0.1651	2.85418	0.729744	2	36	negative regulation of epidermal growth factor receptor signaling pathway	0.388892	PSEN1, SH3KBP1
BP	GO:0060412	0.1651	2.85418	0.729744	2	36	ventricular septum morphogenesis	0.388892	ACVR1, SOX4
BP	GO:1902803	0.1651	2.85418	0.729744	2	36	regulation of synaptic vesicle transport	0.388892	ATP2A2, RAB5A
BP	GO:0035107	0.165375	1.76259	2.89871	5	143	appendage morphogenesis	0.388892	PCSK5, MED1, PSEN1, SOX4, DKK1
BP	GO:0035108	0.165375	1.76259	2.89871	5	143	limb morphogenesis	0.388892	PCSK5, MED1, PSEN1, SOX4, DKK1
BP	GO:1901698	0.167257	1.27339	17.6152	22	869	response to nitrogen compound	0.388892	KLF5, CAPN2, CAV2, CDH1, CRY1, CTNNA1, DNMT1, FOS, GPI, HNMT, IRS1, KCNK1, MAX, PPP2R2A, PPP3CA, MAP2K1, PTPRE, RNASEL, SDC1, EZR, PEA15, RAB10
BP	GO:0032774	0.16728	1.1396	77.1502	85	3806	RNA biosynthetic process	0.388892	ACTL6A, ACVR1, ACVR2A, AHR, ARF4, KLF5, CBFB, CDH1, CHD2, CKS2, CRY1, CUX1, DNMT1, EP300, FOS, GTF2H1, HDGF, HIF1A, HOXB3, MAX, ATXN3, MNAT1, PPP1R12A, NAB1, NCK1, NPAT, MED1, PPP2CA, PPP3CA, PPP3R1, MAP2K1, PSEN1, PSMD1, PSMD2, RNASEL, SMARCA4, SOX4, SREBF2, TAF4, UBE2D1, UBE2D3, UBE3A, EZR, YWHAB, ZNF217, ZNF223, ARHGEF5, NCOA3, CCNK, TSC22D1, TAX1BP1, WASL, UBA3, NMI, PDLIM1, BAG3, H2AFY, ZNF2…
BP	GO:0001714	0.16836	6.05668	0.182436	1	9	endodermal cell fate specification	0.388892	DKK1
BP	GO:0001766	0.16836	6.05668	0.182436	1	9	membrane raft polarization	0.388892	MAL2
BP	GO:0003211	0.16836	6.05668	0.182436	1	9	cardiac ventricle formation	0.388892	SOX4
BP	GO:0006002	0.16836	6.05668	0.182436	1	9	fructose 6-phosphate metabolic process	0.388892	TALDO1
BP	GO:0006054	0.16836	6.05668	0.182436	1	9	N-acetylneuraminate metabolic process	0.388892	NAGK
BP	GO:0006348	0.16836	6.05668	0.182436	1	9	chromatin silencing at telomere	0.388892	DPY30
BP	GO:0006655	0.16836	6.05668	0.182436	1	9	phosphatidylglycerol biosynthetic process	0.388892	CDS1
BP	GO:0006857	0.16836	6.05668	0.182436	1	9	oligopeptide transport	0.388892	SLC15A4
BP	GO:0007175	0.16836	6.05668	0.182436	1	9	negative regulation of epidermal growth factor-activated receptor activity	0.388892	PSEN1
BP	GO:0007549	0.16836	6.05668	0.182436	1	9	dosage compensation	0.388892	H2AFY
BP	GO:0008354	0.16836	6.05668	0.182436	1	9	germ cell migration	0.388892	CXADR
BP	GO:0009215	0.16836	6.05668	0.182436	1	9	purine deoxyribonucleoside triphosphate metabolic process	0.388892	DGUOK
BP	GO:0009629	0.16836	6.05668	0.182436	1	9	response to gravity	0.388892	FOS
BP	GO:0015810	0.16836	6.05668	0.182436	1	9	aspartate transport	0.388892	SLC25A13
BP	GO:0016188	0.16836	6.05668	0.182436	1	9	synaptic vesicle maturation	0.388892	SNAPIN
BP	GO:0019695	0.16836	6.05668	0.182436	1	9	choline metabolic process	0.388892	SLC44A1
BP	GO:0031580	0.16836	6.05668	0.182436	1	9	membrane raft distribution	0.388892	MAL2
BP	GO:0031581	0.16836	6.05668	0.182436	1	9	hemidesmosome assembly	0.388892	LAMA3
BP	GO:0032000	0.16836	6.05668	0.182436	1	9	positive regulation of fatty acid beta-oxidation	0.388892	IRS1
BP	GO:0032905	0.16836	6.05668	0.182436	1	9	transforming growth factor beta1 production	0.388892	ATP6AP2
BP	GO:0032908	0.16836	6.05668	0.182436	1	9	regulation of transforming growth factor beta1 production	0.388892	ATP6AP2
BP	GO:0032926	0.16836	6.05668	0.182436	1	9	negative regulation of activin receptor signaling pathway	0.388892	ACVR1
BP	GO:0033483	0.16836	6.05668	0.182436	1	9	gas homeostasis	0.388892	HIF1A
BP	GO:0035562	0.16836	6.05668	0.182436	1	9	negative regulation of chromatin binding	0.388892	PPP3CA
BP	GO:0038063	0.16836	6.05668	0.182436	1	9	collagen-activated tyrosine kinase receptor signaling pathway	0.388892	DDR1
BP	GO:0042416	0.16836	6.05668	0.182436	1	9	dopamine biosynthetic process	0.388892	GCH1
BP	GO:0043589	0.16836	6.05668	0.182436	1	9	skin morphogenesis	0.388892	PSEN1
BP	GO:0043619	0.16836	6.05668	0.182436	1	9	regulation of transcription from RNA polymerase II promoter in response to oxidative stress	0.388892	HIF1A
BP	GO:0044252	0.16836	6.05668	0.182436	1	9	negative regulation of multicellular organismal metabolic process	0.388892	ARRDC3
BP	GO:0045023	0.16836	6.05668	0.182436	1	9	G0 to G1 transition	0.388892	MED1
BP	GO:0045136	0.16836	6.05668	0.182436	1	9	development of secondary sexual characteristics	0.388892	MED1
BP	GO:0046348	0.16836	6.05668	0.182436	1	9	amino sugar catabolic process	0.388892	NAGK
BP	GO:0048262	0.16836	6.05668	0.182436	1	9	determination of dorsal/ventral asymmetry	0.388892	ACVR1
BP	GO:0048739	0.16836	6.05668	0.182436	1	9	cardiac muscle fiber development	0.388892	CXADR
BP	GO:0048755	0.16836	6.05668	0.182436	1	9	branching morphogenesis of a nerve	0.388892	RTN4
BP	GO:0060736	0.16836	6.05668	0.182436	1	9	prostate gland growth	0.388892	UBE3A
BP	GO:0061072	0.16836	6.05668	0.182436	1	9	iris morphogenesis	0.388892	HIF1A
BP	GO:0061085	0.16836	6.05668	0.182436	1	9	regulation of histone H3-K27 methylation	0.388892	H2AFY
BP	GO:0070862	0.16836	6.05668	0.182436	1	9	negative regulation of protein exit from endoplasmic reticulum	0.388892	UBAC2
BP	GO:0070970	0.16836	6.05668	0.182436	1	9	interleukin-2 secretion	0.388892	EZR
BP	GO:0090308	0.16836	6.05668	0.182436	1	9	regulation of methylation-dependent chromatin silencing	0.388892	DNMT1
BP	GO:0097119	0.16836	6.05668	0.182436	1	9	postsynaptic density protein 95 clustering	0.388892	ZMYND8
BP	GO:0097459	0.16836	6.05668	0.182436	1	9	iron ion import into cell	0.388892	B2M
BP	GO:0098722	0.16836	6.05668	0.182436	1	9	asymmetric stem cell division	0.388892	RAB10
BP	GO:1900102	0.16836	6.05668	0.182436	1	9	negative regulation of endoplasmic reticulum unfolded protein response	0.388892	NCK1
BP	GO:1901409	0.16836	6.05668	0.182436	1	9	positive regulation of phosphorylation of RNA polymerase II C-terminal domain	0.388892	CCNK
BP	GO:1901626	0.16836	6.05668	0.182436	1	9	regulation of postsynaptic membrane organization	0.388892	ZMYND8
BP	GO:1902018	0.16836	6.05668	0.182436	1	9	negative regulation of cilium assembly	0.388892	TBC1D7
BP	GO:1903011	0.16836	6.05668	0.182436	1	9	negative regulation of bone development	0.388892	TJP2
BP	GO:1903069	0.16836	6.05668	0.182436	1	9	regulation of ER-associated ubiquitin-dependent protein catabolic process	0.388892	UBQLN2
BP	GO:1904153	0.16836	6.05668	0.182436	1	9	negative regulation of retrograde protein transport, ER to cytosol	0.388892	UBAC2
BP	GO:0071482	0.168412	1.90624	2.14869	4	106	cellular response to light stimulus	0.388892	CRY1, EP300, NMT1, ZBTB1
BP	GO:0007051	0.168695	1.7498	2.91898	5	144	spindle organization	0.388892	CLTC, DYNC1H1, TTK, EZR, CHMP4B
BP	GO:0016573	0.168695	1.7498	2.91898	5	144	histone acetylation	0.388892	ACTL6A, EP300, NCOA3, PHF20, NAA50
BP	GO:0048754	0.168695	1.7498	2.91898	5	144	branching morphogenesis of an epithelial tube	0.388892	ACVR1, DDR1, MED1, PPP3R1, CELSR1
BP	GO:0018108	0.168711	1.44759	7.03393	10	347	peptidyl-tyrosine phosphorylation	0.388892	DDR1, CUX1, HSP90AA1, PPP2CA, MAP2K1, PSEN1, ADAM17, TTK, WEE1, DYRK2
BP	GO:0006325	0.169126	1.29582	14.9395	19	737	chromatin organization	0.389651	ACTL6A, CHD2, DNMT1, EP300, SMARCA4, UBE2A, NCOA3, H2AFY, ZBTB1, RYBP, ZMYND8, PHF20, CENPU, TBL1XR1, CHD9, NAA50, DPY30, DTX3L, JMJD1C
BP	GO:0002702	0.169318	2.17469	1.41895	3	70	positive regulation of production of molecular mediator of immune response	0.389697	B2M, GPI, TFRC
BP	GO:0034109	0.169318	2.17469	1.41895	3	70	homotypic cell-cell adhesion	0.389697	ACTG1, CEACAM5, CXADR
BP	GO:0010038	0.170477	1.47748	6.20283	9	306	response to metal ion	0.392165	ACTG1, B2M, CDH1, FOS, GPI, MNAT1, PPP3CA, SDC1, SLC25A13
BP	GO:0007517	0.170805	1.44322	7.0542	10	348	muscle organ development	0.392446	KLF5, CAV2, CHD2, EFNB2, EP300, FOS, MED1, PPP3CA, SGCB, DKK1
BP	GO:0010976	0.170915	1.57108	4.54063	7	224	positive regulation of neuron projection development	0.392446	CUX1, CAPRIN1, NCK1, MAP2K1, PSEN1, ENC1, ZMYND8
BP	GO:0032844	0.171053	1.39172	8.7772	12	433	regulation of homeostatic process	0.392446	ACVR2A, B2M, HIF1A, MED1, SMARCA4, SREBF2, ADAM17, TFRC, SLMAP, RALY, PPP2R3C, ARRDC3
BP	GO:0071356	0.171368	1.51689	5.37173	8	265	cellular response to tumor necrosis factor	0.392446	CD58, PSMD1, PSMD2, ADAM17, TAX1BP1, TJP2, PSMD14, TNFRSF21
BP	GO:0071496	0.171368	1.51689	5.37173	8	265	cellular response to external stimulus	0.392446	GADD45A, FOS, MAX, MMP7, MED1, SREBF2, BAG3, MAP3K2
BP	GO:0051173	0.171694	1.19041	35.2507	41	1739	positive regulation of nitrogen compound metabolic process	0.392446	ACVR1, ACVR2A, AHR, ARF4, KLF5, CBFB, CDH1, CKS2, DNMT1, EP300, ACSL3, FOS, GTF2H1, HIF1A, HOXB3, HSP90AA1, MNAT1, PPP1R12A, NCK1, NPAT, MED1, PPP3CA, PPP3R1, MAP2K1, PSEN1, RNASEL, SMARCA4, SOX4, SREBF2, TAF4, TFRC, UBE3A, NCOA3, CCNK, CAP1, PTGES3, MAP3K2, TOX3, PHF20, RNF111, TBL1XR1
BP	GO:0007520	0.172327	2.77246	0.750015	2	37	myoblast fusion	0.392446	CAPN2, TANC1
BP	GO:0019068	0.172327	2.77246	0.750015	2	37	virion assembly	0.392446	PDCD6IP, CHMP4B
BP	GO:0035088	0.172327	2.77246	0.750015	2	37	establishment or maintenance of apical/basal cell polarity	0.392446	ARF4, PDCD6IP
BP	GO:0038128	0.172327	2.77246	0.750015	2	37	ERBB2 signaling pathway	0.392446	HSP90AA1, NRAS
BP	GO:0046676	0.172327	2.77246	0.750015	2	37	negative regulation of insulin secretion	0.392446	IRS1, PPP3CA
BP	GO:0046825	0.172327	2.77246	0.750015	2	37	regulation of protein export from nucleus	0.392446	SOX4, BAG3
BP	GO:0061245	0.172327	2.77246	0.750015	2	37	establishment or maintenance of bipolar cell polarity	0.392446	ARF4, PDCD6IP
BP	GO:0071542	0.172327	2.77246	0.750015	2	37	dopaminergic neuron differentiation	0.392446	HIF1A, DKK1
BP	GO:1900408	0.172327	2.77246	0.750015	2	37	negative regulation of cellular response to oxidative stress	0.392446	HIF1A, FBXO7
BP	GO:1901186	0.172327	2.77246	0.750015	2	37	positive regulation of ERBB signaling pathway	0.392446	ADAM17, RTN4
BP	GO:1902883	0.172327	2.77246	0.750015	2	37	negative regulation of response to oxidative stress	0.392446	HIF1A, FBXO7
BP	GO:1903202	0.172327	2.77246	0.750015	2	37	negative regulation of oxidative stress-induced cell death	0.392446	HIF1A, FBXO7
BP	GO:1905207	0.172327	2.77246	0.750015	2	37	regulation of cardiocyte differentiation	0.392446	EFNB2, DKK1
BP	GO:1905953	0.172327	2.77246	0.750015	2	37	negative regulation of lipid localization	0.392446	CRY1, SREBF2
BP	GO:0018212	0.172911	1.43887	7.07447	10	349	peptidyl-tyrosine modification	0.393579	DDR1, CUX1, HSP90AA1, PPP2CA, MAP2K1, PSEN1, ADAM17, TTK, WEE1, DYRK2
BP	GO:0031146	0.174319	2.14257	1.43922	3	71	SCF-dependent proteasomal ubiquitin-dependent protein catabolic process	0.396187	PSMD1, PSMD2, PSMD14
BP	GO:0046823	0.174319	2.14257	1.43922	3	71	negative regulation of nucleocytoplasmic transport	0.396187	SOX4, DYRK2, G3BP2
BP	GO:0055072	0.174319	2.14257	1.43922	3	71	iron ion homeostasis	0.396187	B2M, HIF1A, TFRC
[truncated: 2,543 more rows]

## Sheet: GO_CC
Ontology	GOCCID	Pvalue	OddsRatio	ExpCount	Count	Size	Term	fdr	genes
CC	GO:0005737	1.0013e-16	2.87572	209.656	280	10723	cytoplasm	5.68141e-14	PDCD6IP, TIMM23, DNAJB6, DPP3, ARL4A, G3BP1, ATP6AP2, SLC25A13, ADAM10, PSMD14, PLIN3, STX6, DCAF7, B3GNT3, CDS1, EMG1, C1D, SEC23A, CAP1, IPO7, ARPC1A, PDLIM5, TGOLN2, IVNS1ABP, CETN2, PTGES3, MAP3K2, ARPP19, NCKAP1, SEPT9, PPP1R13L, PGRMC1, ADAM28, RAB10, SUGT1, AP3M2, AKAP11, GPN1, STK38, MGLL, MAL2, FCHO2, ARAP2, SLC15A4, CLTC, CHMP4B, PRRC1, COX7B, CRY1, CSNK1A1, CTNNA1, CTSB, DTX3L, CUX1, C…
CC	GO:0044444	1.75082e-16	2.57232	172.996	247	8848	cytoplasmic part	5.68141e-14	PDCD6IP, TIMM23, DNAJB6, DPP3, ARL4A, G3BP1, ATP6AP2, SLC25A13, ADAM10, PSMD14, PLIN3, STX6, DCAF7, B3GNT3, CDS1, SEC23A, CAP1, IPO7, ARPC1A, PDLIM5, TGOLN2, IVNS1ABP, CETN2, PTGES3, MAP3K2, NCKAP1, SEPT9, PPP1R13L, PGRMC1, ADAM28, RAB10, SUGT1, AP3M2, AKAP11, GPN1, STK38, MGLL, MAL2, FCHO2, ARAP2, SLC15A4, CLTC, CHMP4B, PRRC1, COX7B, CRY1, CSNK1A1, CTNNA1, CTSB, DTX3L, CUX1, CXADR, SH3D19, MOSPD…
CC	GO:0043226	5.85824e-14	3.12603	250.03	306	12788	organelle	1.26733e-11	PDCD6IP, TIMM23, DNAJB6, DPP3, ARL4A, ZNF263, G3BP1, ATP6AP2, SLC25A13, TSHZ1, ADAM10, PSMD14, PLIN3, STX6, DCAF7, B3GNT3, CDS1, WFDC2, EMG1, C1D, CEACAM5, SEC23A, CAP1, IPO7, ARPC1A, PDLIM5, TGOLN2, IVNS1ABP, CETN2, PTGES3, MAP3K2, ARPP19, NCKAP1, SEPT9, PPP1R13L, PGRMC1, ADAM28, RAB10, MTMR11, SUGT1, AP3M2, CPSF6, CHD2, AKAP11, GPN1, STK38, MGLL, PIK3IP1, MAL2, FCHO2, SLC15A4, CLTC, CHMP4B, PRR…
CC	GO:0043227	1.20934e-11	2.47283	232.453	287	11889	membrane-bounded organelle	1.96215e-09	PDCD6IP, TIMM23, DNAJB6, DPP3, ARL4A, ZNF263, G3BP1, ATP6AP2, SLC25A13, TSHZ1, ADAM10, PSMD14, PLIN3, STX6, DCAF7, B3GNT3, CDS1, WFDC2, EMG1, C1D, CEACAM5, SEC23A, CAP1, IPO7, ARPC1A, TGOLN2, IVNS1ABP, CETN2, PTGES3, MAP3K2, ARPP19, NCKAP1, PPP1R13L, PGRMC1, ADAM28, RAB10, MTMR11, SUGT1, AP3M2, CPSF6, CHD2, AKAP11, GPN1, STK38, MGLL, PIK3IP1, MAL2, FCHO2, SLC15A4, CLTC, CHMP4B, PRRC1, COX7B, CPD,…
CC	GO:0005829	3.73156e-11	2.10742	90.3496	146	4621	cytosol	4.84357e-09	PDCD6IP, DNAJB6, DPP3, ARL4A, G3BP1, PSMD14, PLIN3, STX6, DCAF7, SEC23A, IPO7, ARPC1A, PDLIM5, TGOLN2, IVNS1ABP, CETN2, PTGES3, MAP3K2, NCKAP1, PPP1R13L, RAB10, SUGT1, AKAP11, GPN1, STK38, MGLL, FCHO2, ARAP2, CLTC, CHMP4B, CSNK1A1, CTNNA1, DTX3L, CUX1, SH3D19, DGUOK, DYNC1H1, AHR, EIF4G2, RAB12, EP300, EPB41L1, PATL1, PPP6R1, DHX30, STK38L, ENDOD1, ARL6IP1, DTX4, CAMSAP2, EHBP1, FOS, SNAPIN, FBXO…
CC	GO:0044424	2.06054e-10	2.74863	264.245	309	13515	intracellular part	2.22882e-08	PDCD6IP, TIMM23, DNAJB6, DPP3, ARL4A, ZNF263, G3BP1, ATP6AP2, SLC25A13, TSHZ1, ADAM10, PSMD14, PLIN3, STX6, DCAF7, B3GNT3, CDS1, EMG1, C1D, SEC23A, CAP1, IPO7, ARPC1A, PDLIM5, TGOLN2, IVNS1ABP, CETN2, PTGES3, MAP3K2, ARPP19, NCKAP1, SEPT9, PPP1R13L, PGRMC1, ADAM28, RAB10, SUGT1, AP3M2, CPSF6, CHD2, AKAP11, GPN1, STK38, MGLL, MAL2, FCHO2, CKS2, ARAP2, SLC15A4, CLTC, CHMP4B, PRRC1, COX7B, CRY1, CSN…
CC	GO:0031982	3.4367e-10	2.06244	80.8473	132	4135	vesicle	3.18631e-08	PDCD6IP, DPP3, ATP6AP2, ADAM10, PSMD14, PLIN3, STX6, WFDC2, CEACAM5, SEC23A, CAP1, ARPC1A, TGOLN2, PTGES3, NCKAP1, PGRMC1, RAB10, MTMR11, AP3M2, CHD2, PIK3IP1, MAL2, FCHO2, SLC15A4, CLTC, CHMP4B, CPD, CTNNA1, CTSB, CXADR, MOSPD2, DYNC1H1, RAB12, TRAK1, DKK1, ENDOD1, EHBP1, SLC44A1, MMD, SNAPIN, GCH1, BLOC1S1, OSTF1, GLA, GPI, UBQLN2, SH3KBP1, HLA-A, HLA-B, HLA-F, HNMT, HPGD, AGFG1, HSP90AA1, KCNK…
CC	GO:0043229	6.62117e-10	2.23172	230.83	281	11806	intracellular organelle	5.37142e-08	PDCD6IP, TIMM23, DNAJB6, DPP3, ARL4A, ZNF263, G3BP1, ATP6AP2, SLC25A13, TSHZ1, ADAM10, PSMD14, PLIN3, STX6, DCAF7, B3GNT3, CDS1, EMG1, C1D, SEC23A, CAP1, IPO7, ARPC1A, PDLIM5, TGOLN2, IVNS1ABP, CETN2, PTGES3, MAP3K2, ARPP19, SEPT9, PPP1R13L, PGRMC1, ADAM28, RAB10, SUGT1, AP3M2, CPSF6, CHD2, AKAP11, GPN1, STK38, MGLL, FCHO2, SLC15A4, CLTC, CHMP4B, PRRC1, COX7B, CRY1, CSNK1A1, CTNNA1, CTSB, DTX3L, …
CC	GO:0031410	8.54255e-10	2.33376	40.9222	81	2093	cytoplasmic vesicle	5.93525e-08	PDCD6IP, ATP6AP2, ADAM10, PSMD14, PLIN3, STX6, SEC23A, CAP1, TGOLN2, PGRMC1, RAB10, AP3M2, FCHO2, SLC15A4, CLTC, CHMP4B, CTNNA1, CTSB, CXADR, MOSPD2, DYNC1H1, RAB12, TRAK1, DKK1, EHBP1, MMD, SNAPIN, GCH1, OSTF1, GLA, GPI, UBQLN2, SH3KBP1, HLA-A, HLA-B, HLA-F, AGFG1, HSP90AA1, KCNK1, MYO1D, MYO1E, NRAS, PAFAH1B2, PCSK5, TBC1D7, SPG21, SERPINA1, CTSA, FNBP1L, PLEKHB2, ARL8B, TMEM127, MREG, TMEM165,…
CC	GO:0097708	9.14522e-10	2.32983	40.9809	81	2096	intracellular vesicle	5.93525e-08	PDCD6IP, ATP6AP2, ADAM10, PSMD14, PLIN3, STX6, SEC23A, CAP1, TGOLN2, PGRMC1, RAB10, AP3M2, FCHO2, SLC15A4, CLTC, CHMP4B, CTNNA1, CTSB, CXADR, MOSPD2, DYNC1H1, RAB12, TRAK1, DKK1, EHBP1, MMD, SNAPIN, GCH1, OSTF1, GLA, GPI, UBQLN2, SH3KBP1, HLA-A, HLA-B, HLA-F, AGFG1, HSP90AA1, KCNK1, MYO1D, MYO1E, NRAS, PAFAH1B2, PCSK5, TBC1D7, SPG21, SERPINA1, CTSA, FNBP1L, PLEKHB2, ARL8B, TMEM127, MREG, TMEM165,…
CC	GO:0005622	1.75987e-09	2.67467	269.797	311	13799	intracellular	1.03832e-07	PDCD6IP, TIMM23, DNAJB6, DPP3, ARL4A, ZNF263, G3BP1, ATP6AP2, SLC25A13, TSHZ1, ADAM10, PSMD14, PLIN3, STX6, DCAF7, B3GNT3, CDS1, EMG1, C1D, SEC23A, CAP1, IPO7, ARPC1A, PDLIM5, TGOLN2, IVNS1ABP, CETN2, PTGES3, MAP3K2, ARPP19, NCKAP1, SEPT9, PPP1R13L, PGRMC1, ADAM28, RAB10, SUGT1, AP3M2, CPSF6, CHD2, AKAP11, GPN1, STK38, MGLL, MAL2, FCHO2, CKS2, ARAP2, SLC15A4, CLTC, CHMP4B, PRRC1, COX7B, CRY1, CSN…
CC	GO:0012505	8.47272e-09	1.95158	79.5765	126	4070	endomembrane system	4.58233e-07	PDCD6IP, ATP6AP2, ADAM10, PSMD14, PLIN3, STX6, B3GNT3, CDS1, SEC23A, CAP1, IPO7, TGOLN2, PGRMC1, RAB10, AP3M2, MGLL, MAL2, FCHO2, SLC15A4, CLTC, CHMP4B, PRRC1, CTNNA1, CTSB, CUX1, CXADR, MOSPD2, DYNC1H1, RAB12, ACSL3, FDFT1, PPP6R1, ZBTB1, TRAK1, DKK1, ARL6IP1, EHBP1, FOS, MMD, TNPO3, SNAPIN, KDSR, CERS6, GLCE, GCH1, OSTF1, ATP2C1, GLA, ARFIP1, GPI, CNIH4, HLA-A, HLA-B, HLA-F, AGFG1, HSP90AA1, UB…
CC	GO:0044446	4.2512e-08	1.81949	164.569	214	8417	intracellular organelle part	2.12233e-06	PDCD6IP, TIMM23, DNAJB6, DPP3, ARL4A, ATP6AP2, SLC25A13, ADAM10, PSMD14, PLIN3, STX6, DCAF7, B3GNT3, CDS1, EMG1, C1D, SEC23A, CAP1, IPO7, ARPC1A, TGOLN2, IVNS1ABP, CETN2, PTGES3, MAP3K2, ARPP19, SEPT9, PPP1R13L, PGRMC1, RAB10, SUGT1, AP3M2, CPSF6, CHD2, AKAP11, GPN1, MGLL, SLC15A4, CLTC, CHMP4B, COX7B, CSNK1A1, CTSB, DTX3L, CUX1, CXADR, SH3D19, MOSPD2, DEDD2, GADD45A, DGUOK, DYNC1H1, DNMT1, AHR, …
CC	GO:0070161	4.70821e-08	3.44184	9.69777	30	496	anchoring junction	2.18259e-06	PDCD6IP, G3BP1, ADAM10, CAP1, PDLIM5, NCKAP1, RAB10, CLTC, CTNNA1, CXADR, EFNB2, EIF4G2, SH3KBP1, MYO1E, PPP1R12A, MAP2K1, B2M, PERP, DST, ADAM17, TJP1, ACTG1, EZR, YWHAB, CAPN2, CAV2, NUMB, PDLIM1, TJP2, CDH1
CC	GO:0044422	7.09137e-08	1.80423	168.479	217	8617	organelle part	2.8927e-06	PDCD6IP, TIMM23, DNAJB6, DPP3, ARL4A, ATP6AP2, SLC25A13, ADAM10, PSMD14, PLIN3, STX6, DCAF7, B3GNT3, CDS1, EMG1, C1D, SEC23A, CAP1, IPO7, ARPC1A, TGOLN2, IVNS1ABP, CETN2, PTGES3, MAP3K2, ARPP19, SEPT9, PPP1R13L, PGRMC1, RAB10, SUGT1, AP3M2, CPSF6, CHD2, AKAP11, GPN1, MGLL, SLC15A4, CLTC, CHMP4B, COX7B, CSNK1A1, CTSB, DTX3L, CUX1, CXADR, SH3D19, MOSPD2, DEDD2, GADD45A, DGUOK, DYNC1H1, DNMT1, AHR, …
CC	GO:0005912	7.13147e-08	3.45348	9.32628	29	477	adherens junction	2.8927e-06	PDCD6IP, G3BP1, ADAM10, CAP1, PDLIM5, NCKAP1, RAB10, CLTC, CTNNA1, CXADR, EFNB2, EIF4G2, SH3KBP1, MYO1E, PPP1R12A, MAP2K1, B2M, DST, ADAM17, TJP1, ACTG1, EZR, YWHAB, CAPN2, CAV2, NUMB, PDLIM1, TJP2, CDH1
CC	GO:0044433	1.87772e-07	2.32606	26.5907	55	1360	cytoplasmic vesicle part	7.16847e-06	ATP6AP2, ADAM10, PSMD14, PLIN3, STX6, SEC23A, CAP1, TGOLN2, PGRMC1, RAB10, AP3M2, SLC15A4, CLTC, CHMP4B, CTSB, MOSPD2, DYNC1H1, RAB12, DKK1, MMD, SNAPIN, OSTF1, GLA, GPI, SH3KBP1, HLA-A, HLA-B, HLA-F, HSP90AA1, NRAS, PAFAH1B2, SPG21, SERPINA1, CTSA, PLEKHB2, ARL8B, TMEM165, PSEN1, TMEM9B, B2M, PSMD1, PSMD2, VPS18, RAB5A, SREBF2, TFRC, UBE2D3, YWHAB, TSPAN14, STX7, CAV2, AP1G2, WASL, CD58, PHACTR2
CC	GO:0098805	5.04528e-07	2.20058	29.6017	58	1514	whole membrane	1.8191e-05	ATP6AP2, ADAM10, PLIN3, STX6, SEC23A, TGOLN2, PGRMC1, RAB10, MAL2, FCHO2, SLC15A4, CLTC, CHMP4B, CTNNA1, CXADR, MOSPD2, RAB12, ACSL3, DKK1, SLC44A1, MMD, SNAPIN, BLOC1S1, HLA-A, HLA-B, HLA-F, IRS1, MYO1D, NRAS, SLC15A3, SPG21, ACSL5, CTSA, PLEKHB2, ARL8B, TMEM165, PSEN1, TMEM9B, B2M, VPS18, RAB5A, SREBF2, ADAM17, TFRC, UBE2D3, EZR, TSPAN14, AKAP1, VMP1, SBF2, CAPN2, STX7, CAV2, AP1G2, WASL, CD58,…
CC	GO:0043231	8.42508e-07	1.75253	198.961	242	10176	intracellular membrane-bounded organelle	2.87783e-05	PDCD6IP, TIMM23, DNAJB6, DPP3, ARL4A, ZNF263, G3BP1, SLC25A13, TSHZ1, ADAM10, PSMD14, PLIN3, STX6, DCAF7, B3GNT3, CDS1, EMG1, C1D, SEC23A, CAP1, IPO7, TGOLN2, IVNS1ABP, CETN2, PTGES3, MAP3K2, ARPP19, PPP1R13L, PGRMC1, ADAM28, RAB10, SUGT1, AP3M2, CPSF6, CHD2, AKAP11, GPN1, STK38, MGLL, SLC15A4, CLTC, CHMP4B, PRRC1, COX7B, CRY1, CSNK1A1, CTNNA1, CTSB, DTX3L, CUX1, CXADR, SH3D19, DEDD2, GADD45A, DG…
CC	GO:0016020	2.59231e-06	1.66801	172.937	215	8845	membrane	7.60958e-05	PDCD6IP, TIMM23, DNAJB6, DPP3, ARL4A, G3BP1, ATP6AP2, SLC25A13, ADAM10, PLIN3, STX6, B3GNT3, CDS1, CEACAM5, SEC23A, CAP1, IPO7, PDLIM5, TGOLN2, NCKAP1, PGRMC1, ADAM28, RAB10, BLCAP, AP3M2, CPSF6, AKAP11, MGLL, PIK3IP1, MAL2, TMEM123, FCHO2, SLC15A4, CLTC, CHMP4B, COX7B, CPD, CSNK1A1, CTNNA1, CUX1, CXADR, SH3D19, MOSPD2, ABHD3, DYNC1H1, EFNB2, EIF4G2, RAB12, EPB41L1, ACSL3, FDFT1, PPP6R1, ZBTB1, D…
CC	GO:0070062	2.73087e-06	1.84389	53.3377	86	2728	extracellular exosome	7.60958e-05	PDCD6IP, DPP3, ATP6AP2, ADAM10, PSMD14, WFDC2, CEACAM5, CAP1, ARPC1A, PTGES3, NCKAP1, PGRMC1, RAB10, MTMR11, CHD2, PIK3IP1, MAL2, CLTC, CHMP4B, CPD, CTSB, DYNC1H1, ENDOD1, SLC44A1, BLOC1S1, OSTF1, GLA, GPI, HNMT, HPGD, HSP90AA1, ARF4, TNPO1, LAMA3, LAMB2, LIPA, LY75, MMP7, MYO1D, MYO1E, NRAS, PAFAH1B2, SERPINA1, CTSA, EPS8L1, FNBP1L, PPP2CA, ARL8B, NAGK, MAP2K1, B2M, PSMD1, PSMD2, RTN4, ENOPH1, R…
CC	GO:0098588	2.78007e-06	1.99421	36.5622	65	1870	bounding membrane of organelle	7.60958e-05	ATP6AP2, ADAM10, PLIN3, STX6, B3GNT3, SEC23A, TGOLN2, PGRMC1, RAB10, SLC15A4, CLTC, CHMP4B, CUX1, MOSPD2, RAB12, ACSL3, PPP6R1, DKK1, ARL6IP1, SLC44A1, MMD, SNAPIN, GLCE, BLOC1S1, ATP2C1, ARFIP1, GPI, HLA-A, HLA-B, HLA-F, ATP2A2, NRAS, APH1A, SLC15A3, SPG21, ACSL5, SERPINA1, CTSA, PLEKHB2, TAPBPL, ARL8B, ZDHHC7, TMEM165, PSEN1, TMEM9B, B2M, C1GALT1, VPS18, RAB5A, SREBF2, TFRC, UBE2D3, UGCG, TSPAN…
CC	GO:0030135	2.78634e-06	3.98112	4.9662	18	254	coated vesicle	7.60958e-05	STX6, SEC23A, TGOLN2, FCHO2, CLTC, HLA-A, HLA-B, HLA-F, MYO1E, SPG21, SERPINA1, B2M, VPS18, RAB5A, SREBF2, TFRC, NUMB, AP1G2
CC	GO:0031090	2.81402e-06	1.84224	53.3768	86	2730	organelle membrane	7.60958e-05	TIMM23, ATP6AP2, SLC25A13, ADAM10, PLIN3, STX6, B3GNT3, SEC23A, TGOLN2, PGRMC1, RAB10, AP3M2, SLC15A4, CLTC, CHMP4B, COX7B, CUX1, MOSPD2, RAB12, ACSL3, PPP6R1, ZBTB1, DKK1, ARL6IP1, SLC44A1, MMD, TNPO3, SNAPIN, CERS6, GLCE, GCH1, BLOC1S1, ATP2C1, ARFIP1, GPD2, GPI, SH3KBP1, HCCS, HLA-A, HLA-B, HLA-F, TNPO1, ATXN3, NCK1, ATP2A2, NRAS, APH1A, PHF20, SLC15A3, SPG21, ACSL5, SERPINA1, CTSA, PLEKHB2, T…
CC	GO:0005768	2.94462e-06	2.52271	15.6416	36	800	endosome	7.64423e-05	PLIN3, STX6, TGOLN2, RAB10, CLTC, CHMP4B, CTSB, RAB12, TRAK1, DKK1, EHBP1, MMD, HLA-A, HLA-B, HLA-F, KCNK1, MYO1D, SPG21, PLEKHB2, ARL8B, TMEM127, TMEM165, MAP2K1, TMEM9B, B2M, ARRDC3, VPS18, RAB5A, TFRC, UBE2D3, EZR, NIPA2, STX7, NUMB, AP1G2, CDH1
CC	GO:0005794	3.11051e-06	2.1303	27.6074	53	1412	Golgi apparatus	7.7643e-05	ADAM10, PLIN3, STX6, B3GNT3, SEC23A, TGOLN2, RAB10, AP3M2, CLTC, PRRC1, CTNNA1, CUX1, RAB12, ACSL3, PPP6R1, MMD, SNAPIN, GLCE, ATP2C1, GLA, ARFIP1, HLA-A, HLA-B, HLA-F, ARF4, NRAS, APH1A, PCSK5, SPG21, SERPINA1, PPP2R3C, TAPBPL, ZDHHC7, FGD6, TMEM165, MAP2K1, PSEN1, B2M, C1GALT1, SDC1, PERP, SREBF2, KLF5, UGCG, TMEM43, CALU, CAPN2, DPY30, CAV2, ASAP2, AP1G2, B4GALT5, CDH1
CC	GO:0043230	3.36528e-06	1.8324	53.6115	86	2742	extracellular organelle	7.80024e-05	PDCD6IP, DPP3, ATP6AP2, ADAM10, PSMD14, WFDC2, CEACAM5, CAP1, ARPC1A, PTGES3, NCKAP1, PGRMC1, RAB10, MTMR11, CHD2, PIK3IP1, MAL2, CLTC, CHMP4B, CPD, CTSB, DYNC1H1, ENDOD1, SLC44A1, BLOC1S1, OSTF1, GLA, GPI, HNMT, HPGD, HSP90AA1, ARF4, TNPO1, LAMA3, LAMB2, LIPA, LY75, MMP7, MYO1D, MYO1E, NRAS, PAFAH1B2, SERPINA1, CTSA, EPS8L1, FNBP1L, PPP2CA, ARL8B, NAGK, MAP2K1, B2M, PSMD1, PSMD2, RTN4, ENOPH1, R…
CC	GO:1903561	3.36528e-06	1.8324	53.6115	86	2742	extracellular vesicle	7.80024e-05	PDCD6IP, DPP3, ATP6AP2, ADAM10, PSMD14, WFDC2, CEACAM5, CAP1, ARPC1A, PTGES3, NCKAP1, PGRMC1, RAB10, MTMR11, CHD2, PIK3IP1, MAL2, CLTC, CHMP4B, CPD, CTSB, DYNC1H1, ENDOD1, SLC44A1, BLOC1S1, OSTF1, GLA, GPI, HNMT, HPGD, HSP90AA1, ARF4, TNPO1, LAMA3, LAMB2, LIPA, LY75, MMP7, MYO1D, MYO1E, NRAS, PAFAH1B2, SERPINA1, CTSA, EPS8L1, FNBP1L, PPP2CA, ARL8B, NAGK, MAP2K1, B2M, PSMD1, PSMD2, RTN4, ENOPH1, R…
CC	GO:0032991	3.53804e-06	1.69105	90.8971	129	4649	macromolecular complex	7.91788e-05	TIMM23, G3BP1, PSMD14, STX6, DCAF7, EMG1, C1D, SEC23A, IPO7, ARPC1A, IVNS1ABP, CETN2, PTGES3, NCKAP1, SEPT9, RAB10, SUGT1, AP3M2, CPSF6, CKS2, CLTC, CHMP4B, COX7B, CSNK1A1, CTNNA1, CXADR, DYNC1H1, AHR, EIF4G2, EP300, PATL1, DHX30, RALY, ARL6IP1, FBXO28, RYBP, FOS, SNAPIN, FBXO7, LSM14A, GCH1, BLOC1S1, GPD2, GTF2H1, HDGF, HIF1A, HLA-A, HLA-B, HLA-F, HNRNPF, AGFG1, IRS1, KCNK1, LAMA3, LAMB2, CAPRIN…
CC	GO:0043234	3.90828e-06	1.80003	57.9716	91	2965	protein complex	8.45492e-05	TIMM23, PSMD14, STX6, DCAF7, SEC23A, IPO7, ARPC1A, IVNS1ABP, CETN2, PTGES3, NCKAP1, SEPT9, RAB10, SUGT1, AP3M2, CPSF6, CKS2, CLTC, CHMP4B, COX7B, CSNK1A1, CTNNA1, CXADR, DYNC1H1, AHR, EIF4G2, EP300, PATL1, ARL6IP1, FBXO28, RYBP, FOS, SNAPIN, FBXO7, GCH1, BLOC1S1, GTF2H1, HIF1A, HLA-A, HLA-B, HLA-F, AGFG1, LAMA3, LAMB2, MNAT1, MYO1D, MYO1E, PPP1R12A, ATP2A2, APH1A, MED1, RNF111, EPS8L1, MREG, PSEN…
CC	GO:0015629	5.34054e-06	3.07329	8.5051	24	435	actin cytoskeleton	0.000111807	PDCD6IP, CAP1, ARPC1A, PDLIM5, IVNS1ABP, SEPT9, CTNNA1, STK38L, MYO1D, MYO1E, PPP1R12A, CTTNBP2NL, VPS18, RAB5A, ADAM17, ACTG1, EZR, CORO2A, ARHGEF5, CAPN2, CAPZA2, WASL, SEPT7, CDH1
CC	GO:0005925	6.474e-06	3.21507	7.4493	22	381	focal adhesion	0.000131301	PDCD6IP, G3BP1, ADAM10, CAP1, NCKAP1, RAB10, CLTC, CTNNA1, EFNB2, SH3KBP1, PPP1R12A, MAP2K1, B2M, DST, ADAM17, ACTG1, EZR, YWHAB, CAPN2, CAV2, NUMB, PDLIM1
CC	GO:0005924	7.33063e-06	3.18786	7.50795	22	384	cell-substrate adherens junction	0.000144169	PDCD6IP, G3BP1, ADAM10, CAP1, NCKAP1, RAB10, CLTC, CTNNA1, EFNB2, SH3KBP1, PPP1R12A, MAP2K1, B2M, DST, ADAM17, ACTG1, EZR, YWHAB, CAPN2, CAV2, NUMB, PDLIM1
CC	GO:0030055	8.63261e-06	3.15227	7.58616	22	388	cell-substrate junction	0.000164781	PDCD6IP, G3BP1, ADAM10, CAP1, NCKAP1, RAB10, CLTC, CTNNA1, EFNB2, SH3KBP1, PPP1R12A, MAP2K1, B2M, DST, ADAM17, ACTG1, EZR, YWHAB, CAPN2, CAV2, NUMB, PDLIM1
CC	GO:0000139	9.41984e-06	2.56259	13.1585	31	673	Golgi membrane	0.000174671	ADAM10, STX6, B3GNT3, SEC23A, RAB10, CLTC, CUX1, RAB12, PPP6R1, SNAPIN, GLCE, ATP2C1, ARFIP1, HLA-A, HLA-B, HLA-F, NRAS, APH1A, SERPINA1, TAPBPL, ZDHHC7, TMEM165, PSEN1, B2M, C1GALT1, SREBF2, UGCG, CAV2, ASAP2, AP1G2, B4GALT5
CC	GO:0044431	9.71397e-06	2.34908	17.1862	37	879	Golgi apparatus part	0.000175121	ADAM10, STX6, B3GNT3, SEC23A, TGOLN2, RAB10, CLTC, CUX1, RAB12, PPP6R1, SNAPIN, GLCE, ATP2C1, ARFIP1, HLA-A, HLA-B, HLA-F, NRAS, APH1A, PCSK5, SPG21, SERPINA1, TAPBPL, ZDHHC7, TMEM165, PSEN1, B2M, C1GALT1, SDC1, SREBF2, UGCG, DPY30, CAV2, ASAP2, AP1G2, B4GALT5, CDH1
CC	GO:0099568	1.37066e-05	3.51246	5.57231	18	285	cytoplasmic region	0.000240421	CAP1, SEPT9, RAB10, AP3M2, TRAK1, SNAPIN, BLOC1S1, FRYL, HIF1A, FNBP1L, PSEN1, DST, EZR, CAPN2, CAPZA2, WASL, SEPT7, CDH1
CC	GO:0044428	1.51708e-05	1.65476	80.8082	115	4133	nuclear part	0.000259102	DNAJB6, DPP3, ARL4A, PSMD14, STX6, DCAF7, EMG1, C1D, IPO7, TGOLN2, IVNS1ABP, CETN2, PTGES3, MAP3K2, ARPP19, PPP1R13L, CPSF6, CHD2, AKAP11, GPN1, MGLL, CHMP4B, CSNK1A1, CTSB, DTX3L, CUX1, CXADR, SH3D19, DEDD2, GADD45A, DNMT1, AHR, EP300, PATL1, JMJD1C, ZBTB1, RALY, RYBP, SLC44A1, ETHE1, FOS, TNPO3, CERS6, GCH1, GPI, GTF2H1, HDGF, HIF1A, HNRNPF, HPGD, AGFG1, HSP90AA1, TNPO1, LIPA, MAX, ATXN3, MNAT1…
CC	GO:0042612	1.6744e-05	40.5782	0.175968	4	9	MHC class I protein complex	0.000278638	HLA-A, HLA-B, HLA-F, B2M
CC	GO:0010008	2.10985e-05	2.96184	8.03585	22	411	endosome membrane	0.000342324	PLIN3, RAB10, CLTC, CHMP4B, RAB12, DKK1, MMD, HLA-A, HLA-B, HLA-F, SPG21, PLEKHB2, ARL8B, TMEM165, TMEM9B, B2M, VPS18, RAB5A, TFRC, UBE2D3, STX7, AP1G2
CC	GO:0044440	2.30223e-05	2.86459	8.68107	23	444	endosomal part	0.000364426	PLIN3, RAB10, CLTC, CHMP4B, CTSB, RAB12, DKK1, MMD, HLA-A, HLA-B, HLA-F, SPG21, PLEKHB2, ARL8B, TMEM165, TMEM9B, B2M, VPS18, RAB5A, TFRC, UBE2D3, STX7, AP1G2
CC	GO:0012506	2.8108e-05	2.41015	13.921	31	712	vesicle membrane	0.000434335	ATP6AP2, ADAM10, STX6, SEC23A, TGOLN2, PGRMC1, RAB10, AP3M2, SLC15A4, CLTC, MOSPD2, SNAPIN, SH3KBP1, HLA-A, HLA-B, HLA-F, NCK1, ATP2A2, NRAS, PSEN1, B2M, RAB5A, SREBF2, TFRC, YWHAB, TSPAN14, CAV2, AP1G2, WASL, CD58, PHACTR2
CC	GO:0044464	3.00733e-05	2.73876	309.996	330	15855	cell part	0.000453897	PDCD6IP, TIMM23, DNAJB6, DPP3, ARL4A, ZNF263, G3BP1, ATP6AP2, SLC25A13, TSHZ1, ADAM10, PSMD14, PLIN3, STX6, DCAF7, B3GNT3, CDS1, EMG1, C1D, CEACAM5, SEC23A, CAP1, IPO7, ARPC1A, PDLIM5, TGOLN2, IVNS1ABP, CETN2, PTGES3, MAP3K2, ARPP19, NCKAP1, SEPT9, PPP1R13L, PGRMC1, ADAM28, RAB10, SUGT1, AP3M2, CPSF6, CHD2, AKAP11, GPN1, STK38, MGLL, PIK3IP1, MAL2, TMEM123, FCHO2, CKS2, ARAP2, SLC15A4, CLTC, CHMP…
CC	GO:0005654	3.33006e-05	1.67811	62.84	93	3214	nucleoplasm	0.000491183	DNAJB6, DPP3, ARL4A, PSMD14, STX6, DCAF7, EMG1, C1D, IPO7, TGOLN2, IVNS1ABP, CETN2, PTGES3, MAP3K2, ARPP19, PPP1R13L, CPSF6, CHD2, GPN1, MGLL, CSNK1A1, DTX3L, CUX1, CXADR, SH3D19, GADD45A, DNMT1, AHR, EP300, PATL1, JMJD1C, ZBTB1, RYBP, SLC44A1, ETHE1, FOS, GCH1, GPI, GTF2H1, HDGF, HIF1A, HNRNPF, HPGD, HSP90AA1, MAX, ATXN3, MNAT1, PPP1R12A, NPAT, ATP2A2, PHF20, LARP7, MED1, CTSA, RNF111, PPP2R2A, …
CC	GO:0008287	3.79743e-05	8.719	0.938494	7	48	protein serine/threonine phosphatase complex	0.000535768	PPP1R12A, NCK1, PPP2CA, PPP2R2A, PPP2R5E, PPP3CA, PPP3R1
CC	GO:1903293	3.79743e-05	8.719	0.938494	7	48	phosphatase complex	0.000535768	PPP1R12A, NCK1, PPP2CA, PPP2R2A, PPP2R5E, PPP3CA, PPP3R1
CC	GO:0005623	4.27927e-05	2.69174	310.505	330	15881	cell	0.000590904	PDCD6IP, TIMM23, DNAJB6, DPP3, ARL4A, ZNF263, G3BP1, ATP6AP2, SLC25A13, TSHZ1, ADAM10, PSMD14, PLIN3, STX6, DCAF7, B3GNT3, CDS1, EMG1, C1D, CEACAM5, SEC23A, CAP1, IPO7, ARPC1A, PDLIM5, TGOLN2, IVNS1ABP, CETN2, PTGES3, MAP3K2, ARPP19, NCKAP1, SEPT9, PPP1R13L, PGRMC1, ADAM28, RAB10, SUGT1, AP3M2, CPSF6, CHD2, AKAP11, GPN1, STK38, MGLL, PIK3IP1, MAL2, TMEM123, FCHO2, CKS2, ARAP2, SLC15A4, CLTC, CHMP…
CC	GO:0031981	4.9165e-05	1.62197	73.9651	105	3783	nuclear lumen	0.000664751	DNAJB6, DPP3, ARL4A, PSMD14, STX6, DCAF7, EMG1, C1D, IPO7, TGOLN2, IVNS1ABP, CETN2, PTGES3, MAP3K2, ARPP19, PPP1R13L, CPSF6, CHD2, AKAP11, GPN1, MGLL, CSNK1A1, CTSB, DTX3L, CUX1, CXADR, SH3D19, DEDD2, GADD45A, DNMT1, AHR, EP300, PATL1, JMJD1C, ZBTB1, RYBP, SLC44A1, ETHE1, FOS, GCH1, GPI, GTF2H1, HDGF, HIF1A, HNRNPF, HPGD, HSP90AA1, TNPO1, LIPA, MAX, ATXN3, MNAT1, PPP1R12A, NPAT, ATP2A2, PAFAH1B2,…
CC	GO:1904115	8.70446e-05	9.55193	0.742974	6	38	axon cytoplasm	0.0011529	AP3M2, TRAK1, SNAPIN, BLOC1S1, HIF1A, DST
CC	GO:0044437	0.000107246	2.51285	10.2452	24	524	vacuolar part	0.00137492	CAP1, SLC15A4, CLTC, CTSB, DYNC1H1, RAB12, MMD, SNAPIN, BLOC1S1, GLA, HSP90AA1, LIPA, SLC15A3, CTSA, ARL8B, TMEM165, PSEN1, TMEM9B, PSMD1, VPS18, SDC1, VMP1, SBF2, STX7
CC	GO:0005769	0.000108045	3.07305	5.9438	17	304	early endosome	0.00137492	STX6, TRAK1, DKK1, HLA-A, HLA-B, HLA-F, TMEM127, TMEM165, MAP2K1, TMEM9B, B2M, ARRDC3, VPS18, RAB5A, NIPA2, STX7, NUMB
CC	GO:0030659	0.000113663	2.28569	13.6277	29	697	cytoplasmic vesicle membrane	0.0014186	ATP6AP2, ADAM10, STX6, SEC23A, TGOLN2, PGRMC1, RAB10, AP3M2, SLC15A4, CLTC, MOSPD2, SNAPIN, SH3KBP1, HLA-A, HLA-B, HLA-F, NRAS, PSEN1, B2M, RAB5A, SREBF2, TFRC, YWHAB, TSPAN14, CAV2, AP1G2, WASL, CD58, PHACTR2
CC	GO:0055038	0.000162982	6.74017	1.17312	7	60	recycling endosome membrane	0.00199576	RAB10, RAB12, HLA-A, HLA-B, HLA-F, PLEKHB2, B2M
CC	GO:0005913	0.000167729	5.68093	1.56416	8	80	cell-cell adherens junction	0.00201585	PDLIM5, RAB10, CTNNA1, CXADR, EIF4G2, TJP1, PDLIM1, CDH1
CC	GO:0030141	0.000176428	2.16119	15.3874	31	787	secretory granule	0.00208185	ATP6AP2, ADAM10, PSMD14, CAP1, PGRMC1, RAB10, SLC15A4, CTNNA1, CTSB, CXADR, MOSPD2, DYNC1H1, SNAPIN, OSTF1, GLA, GPI, HSP90AA1, NRAS, PAFAH1B2, PCSK5, SERPINA1, CTSA, PSEN1, B2M, PSMD1, PSMD2, TSPAN14, STX7, CAV2, CD58, PHACTR2
CC	GO:0042470	0.000187926	4.90362	2.01385	9	103	melanosome	0.00213972	PDCD6IP, CLTC, CTSB, HSP90AA1, MREG, RAB5A, TFRC, YWHAB, CALU
CC	GO:0048770	0.000187926	4.90362	2.01385	9	103	pigment granule	0.00213972	PDCD6IP, CLTC, CTSB, HSP90AA1, MREG, RAB5A, TFRC, YWHAB, CALU
CC	GO:1902494	0.000278634	1.87247	24.7528	43	1266	catalytic complex	0.00311781	PSMD14, DCAF7, C1D, SUGT1, CKS2, DYNC1H1, EP300, RALY, FBXO7, GPD2, GTF2H1, HNRNPF, IRS1, MAX, MNAT1, PPP1R12A, NCK1, PHF20, ANKIB1, MED1, PPP2CA, PPP2R2A, PPP2R5E, PPP3CA, PPP3R1, PSMD1, PSMD2, SNRPD1, TAF4, UBE2A, UBE2D1, UBE3A, ZNF217, TBL1XR1, NAA50, DYRK2, DPY30, ENC1, ACTL6A, CCNK, ACVR1, PIGS, H2AFY
CC	GO:0030662	0.000351721	3.7409	3.16742	11	162	coated vesicle membrane	0.00386893	SEC23A, TGOLN2, CLTC, HLA-A, HLA-B, HLA-F, B2M, RAB5A, SREBF2, TFRC, AP1G2
CC	GO:0099503	0.00039998	2.00539	17.5968	33	900	secretory vesicle	0.00432645	ATP6AP2, ADAM10, PSMD14, STX6, CAP1, PGRMC1, RAB10, SLC15A4, CTNNA1, CTSB, CXADR, MOSPD2, DYNC1H1, SNAPIN, OSTF1, GLA, GPI, HSP90AA1, NRAS, PAFAH1B2, PCSK5, SERPINA1, CTSA, PSEN1, B2M, PSMD1, PSMD2, RAB5A, TSPAN14, STX7, CAV2, CD58, PHACTR2
CC	GO:0005773	0.000436238	2.12369	14.0579	28	719	vacuole	0.00464129	CAP1, SLC15A4, CLTC, CTSB, DYNC1H1, RAB12, MMD, SNAPIN, BLOC1S1, GLA, UBQLN2, HSP90AA1, LIPA, SLC15A3, CTSA, ARL8B, TMEM165, PSEN1, TMEM9B, PSMD1, ARRDC3, VPS18, SDC1, PIP4K2C, VMP1, SBF2, CAPN2, STX7
CC	GO:0044448	0.000518608	4.2251	2.30713	9	118	cell cortex part	0.00542866	CAP1, SEPT9, RAB10, EZR, CAPN2, CAPZA2, WASL, SEPT7, CDH1
CC	GO:0030054	0.000541639	1.86141	22.4456	39	1148	cell junction	0.00557554	PDCD6IP, G3BP1, ADAM10, CAP1, PDLIM5, NCKAP1, PPP1R13L, RAB10, CLTC, CTNNA1, CXADR, EFNB2, EIF4G2, SNAPIN, SH3KBP1, KCNK1, MYO1E, PPP1R12A, NCK1, CAMK2N1, MAP2K1, PSEN1, B2M, PERP, MPP5, DST, ADAM17, TJP1, ACTG1, EZR, YWHAB, ARHGEF5, CAPN2, TANC1, CAV2, NUMB, PDLIM1, TJP2, CDH1
CC	GO:0005938	0.000549822	3.12685	4.43829	13	227	cell cortex	0.00557554	CAP1, SEPT9, RAB10, FRYL, FNBP1L, PSEN1, DST, EZR, CAPN2, CAPZA2, WASL, SEPT7, CDH1
CC	GO:0031901	0.000586258	4.14849	2.34623	9	120	early endosome membrane	0.00585356	DKK1, HLA-A, HLA-B, HLA-F, TMEM165, TMEM9B, B2M, RAB5A, STX7
CC	GO:0030136	0.000613032	3.48464	3.38249	11	173	clathrin-coated vesicle	0.00597808	STX6, TGOLN2, FCHO2, CLTC, MYO1E, SPG21, VPS18, RAB5A, TFRC, NUMB, AP1G2
CC	GO:0030133	0.000617151	2.61729	6.90184	17	353	transport vesicle	0.00597808	PLIN3, STX6, SEC23A, TGOLN2, RAB10, CLTC, SNAPIN, HLA-A, HLA-B, HLA-F, SPG21, SERPINA1, B2M, RAB5A, SREBF2, CAV2, AP1G2
CC	GO:0030134	0.000706798	5.1724	1.48595	7	76	ER to Golgi transport vesicle	0.00674577	SEC23A, HLA-A, HLA-B, HLA-F, SERPINA1, B2M, SREBF2
CC	GO:0055037	0.000785917	3.63321	2.95235	10	151	recycling endosome	0.00739217	RAB10, RAB12, HLA-A, HLA-B, HLA-F, KCNK1, PLEKHB2, B2M, TFRC, STX7
CC	GO:0012507	0.00083807	5.98673	1.11446	6	57	ER to Golgi transport vesicle membrane	0.00777011	SEC23A, HLA-A, HLA-B, HLA-F, B2M, SREBF2
CC	GO:0031974	0.00101017	1.44254	93.7125	120	4793	membrane-enclosed lumen	0.00892921	TIMM23, DNAJB6, DPP3, ARL4A, PSMD14, STX6, DCAF7, EMG1, C1D, CAP1, IPO7, TGOLN2, IVNS1ABP, CETN2, PTGES3, MAP3K2, ARPP19, PPP1R13L, CPSF6, CHD2, AKAP11, GPN1, MGLL, CSNK1A1, CTSB, DTX3L, CUX1, CXADR, SH3D19, DEDD2, GADD45A, DGUOK, DYNC1H1, DNMT1, AHR, EP300, PATL1, JMJD1C, ZBTB1, DHX30, RYBP, SLC44A1, ETHE1, FOS, GCH1, BLOC1S1, OSTF1, GLA, GPI, GTF2H1, HDGF, HIF1A, HNRNPF, HPGD, HSP90AA1, TNPO1, …
CC	GO:0043233	0.00101017	1.44254	93.7125	120	4793	organelle lumen	0.00892921	TIMM23, DNAJB6, DPP3, ARL4A, PSMD14, STX6, DCAF7, EMG1, C1D, CAP1, IPO7, TGOLN2, IVNS1ABP, CETN2, PTGES3, MAP3K2, ARPP19, PPP1R13L, CPSF6, CHD2, AKAP11, GPN1, MGLL, CSNK1A1, CTSB, DTX3L, CUX1, CXADR, SH3D19, DEDD2, GADD45A, DGUOK, DYNC1H1, DNMT1, AHR, EP300, PATL1, JMJD1C, ZBTB1, DHX30, RYBP, SLC44A1, ETHE1, FOS, GCH1, BLOC1S1, OSTF1, GLA, GPI, GTF2H1, HDGF, HIF1A, HNRNPF, HPGD, HSP90AA1, TNPO1, …
CC	GO:0070013	0.00101017	1.44254	93.7125	120	4793	intracellular organelle lumen	0.00892921	TIMM23, DNAJB6, DPP3, ARL4A, PSMD14, STX6, DCAF7, EMG1, C1D, CAP1, IPO7, TGOLN2, IVNS1ABP, CETN2, PTGES3, MAP3K2, ARPP19, PPP1R13L, CPSF6, CHD2, AKAP11, GPN1, MGLL, CSNK1A1, CTSB, DTX3L, CUX1, CXADR, SH3D19, DEDD2, GADD45A, DGUOK, DYNC1H1, DNMT1, AHR, EP300, PATL1, JMJD1C, ZBTB1, DHX30, RYBP, SLC44A1, ETHE1, FOS, GCH1, BLOC1S1, OSTF1, GLA, GPI, GTF2H1, HDGF, HIF1A, HNRNPF, HPGD, HSP90AA1, TNPO1, …
CC	GO:0071944	0.00101812	1.43423	100.262	127	5128	cell periphery	0.00892921	PDCD6IP, DPP3, ARL4A, G3BP1, ATP6AP2, SLC25A13, ADAM10, STX6, B3GNT3, CEACAM5, CAP1, PDLIM5, TGOLN2, NCKAP1, SEPT9, PGRMC1, ADAM28, RAB10, AKAP11, MGLL, PIK3IP1, MAL2, TMEM123, FCHO2, SLC15A4, CLTC, CHMP4B, CPD, CTNNA1, CXADR, SH3D19, MOSPD2, ABHD3, EFNB2, EPB41L1, DKK1, EHBP1, SLC44A1, MMD, TNFRSF21, GPI, FAM126B, FRYL, UBQLN2, SH3KBP1, HLA-A, HLA-B, HLA-F, HPGD, HSP90AA1, IRS1, KCNK1, ARF4, LY7…
CC	GO:0000775	0.00111304	3.22332	3.63666	11	186	chromosome, centromeric region	0.00963151	SUGT1, CSNK1A1, DNMT1, FBXO28, PPP1R12A, PPP2CA, PSEN1, TTK, CENPU, H2AFY, SEPT7
CC	GO:0032838	0.00130853	5.45061	1.21222	6	62	cell projection cytoplasm	0.0110636	AP3M2, TRAK1, SNAPIN, BLOC1S1, HIF1A, DST
CC	GO:0042611	0.00131263	9.65248	0.488799	4	25	MHC protein complex	0.0110636	HLA-A, HLA-B, HLA-F, B2M
CC	GO:0000323	0.00137203	2.07434	12.2395	24	626	lytic vacuole	0.0112715	CAP1, SLC15A4, CLTC, CTSB, DYNC1H1, RAB12, MMD, SNAPIN, BLOC1S1, GLA, HSP90AA1, LIPA, SLC15A3, CTSA, ARL8B, TMEM165, PSEN1, TMEM9B, PSMD1, ARRDC3, VPS18, SDC1, CAPN2, STX7
CC	GO:0005764	0.00137203	2.07434	12.2395	24	626	lysosome	0.0112715	CAP1, SLC15A4, CLTC, CTSB, DYNC1H1, RAB12, MMD, SNAPIN, BLOC1S1, GLA, HSP90AA1, LIPA, SLC15A3, CTSA, ARL8B, TMEM165, PSEN1, TMEM9B, PSMD1, ARRDC3, VPS18, SDC1, CAPN2, STX7
CC	GO:0005886	0.00146591	1.41887	98.3463	124	5030	plasma membrane	0.0118922	PDCD6IP, DPP3, ARL4A, G3BP1, ATP6AP2, SLC25A13, ADAM10, STX6, B3GNT3, CEACAM5, CAP1, PDLIM5, TGOLN2, NCKAP1, PGRMC1, ADAM28, RAB10, AKAP11, MGLL, PIK3IP1, MAL2, TMEM123, FCHO2, SLC15A4, CLTC, CHMP4B, CPD, CTNNA1, CXADR, SH3D19, MOSPD2, ABHD3, EFNB2, EPB41L1, DKK1, EHBP1, SLC44A1, MMD, TNFRSF21, GPI, FAM126B, UBQLN2, SH3KBP1, HLA-A, HLA-B, HLA-F, HPGD, HSP90AA1, IRS1, KCNK1, ARF4, LY75, CAPRIN1, A…
CC	GO:0030658	0.00192416	3.1982	3.32383	10	170	transport vesicle membrane	0.015417	STX6, SEC23A, CLTC, SNAPIN, HLA-A, HLA-B, HLA-F, B2M, SREBF2, AP1G2
CC	GO:0043005	0.00204196	1.83825	17.8509	31	913	neuron projection	0.0161614	ATP6AP2, STX6, PDLIM5, AP3M2, CXADR, TRAK1, FOS, SNAPIN, ZMYND8, FBXO7, GCH1, BLOC1S1, TNFRSF21, GPI, SH3KBP1, HIF1A, HNMT, KCNK1, ARF4, CAPRIN1, MAX, MYO1D, CAMK2N1, PSEN1, RAB5A, DST, MLPH, CAPN2, TANC1, BAG3, FEZ2
CC	GO:0042995	0.00213144	1.59895	34.822	52	1781	cell projection	0.0166663	ATP6AP2, STX6, PDLIM5, CETN2, NCKAP1, SEPT9, RAB10, AP3M2, CSNK1A1, CTNNA1, CXADR, DYNC1H1, TRAK1, FOS, SNAPIN, ZMYND8, FBXO7, GCH1, BLOC1S1, TNFRSF21, GPI, SH3KBP1, HIF1A, HNMT, AGFG1, HSP90AA1, KCNK1, ARF4, TNPO1, CAPRIN1, MAX, MYO1D, TBC1D7, EPS8L1, CAMK2N1, FGD6, PSEN1, RTN4, RAB5A, DST, ADAM17, EZR, MLPH, ARHGEF5, CAPN2, TANC1, WASL, SLC4A7, BAG3, FEZ2, SEPT7, CDH1
CC	GO:0005955	0.00222827	50.434	0.0782078	2	4	calcineurin complex	0.017216	PPP3CA, PPP3R1
CC	GO:0030140	0.00231767	8.10619	0.567007	4	29	trans-Golgi network transport vesicle	0.0176961	TGOLN2, CLTC, SPG21, AP1G2
CC	GO:0030670	0.0024502	4.76706	1.36864	6	70	phagocytic vesicle membrane	0.0184123	RAB10, HLA-A, HLA-B, HLA-F, B2M, RAB5A
CC	GO:0030139	0.00246821	2.61777	5.23992	13	268	endocytic vesicle	0.0184123	STX6, RAB10, CLTC, SH3KBP1, HLA-A, HLA-B, HLA-F, HSP90AA1, MYO1E, B2M, RAB5A, STX7, WASL
CC	GO:0005774	0.00265997	2.32844	7.23422	16	370	vacuolar membrane	0.0196173	SLC15A4, CLTC, RAB12, MMD, SNAPIN, BLOC1S1, SLC15A3, CTSA, ARL8B, TMEM165, PSEN1, TMEM9B, VPS18, VMP1, SBF2, STX7
CC	GO:0098796	0.00276575	1.98854	12.1809	23	623	membrane protein complex	0.0200082	TIMM23, STX6, SEC23A, AP3M2, CLTC, CHMP4B, COX7B, CTNNA1, ARL6IP1, HLA-A, HLA-B, HLA-F, APH1A, PSEN1, B2M, VPS18, SGCB, SREBF2, STX7, C15orf48, AP1G2, ACVR2A, CDH1
CC	GO:0120025	0.00277464	1.59635	32.7495	49	1675	plasma membrane bounded cell projection	0.0200082	ATP6AP2, STX6, PDLIM5, CETN2, NCKAP1, SEPT9, RAB10, AP3M2, CSNK1A1, CTNNA1, CXADR, DYNC1H1, TRAK1, FOS, SNAPIN, ZMYND8, FBXO7, GCH1, BLOC1S1, TNFRSF21, GPI, SH3KBP1, HIF1A, HNMT, HSP90AA1, KCNK1, ARF4, TNPO1, CAPRIN1, MAX, MYO1D, TBC1D7, EPS8L1, CAMK2N1, FGD6, PSEN1, RAB5A, DST, ADAM17, EZR, MLPH, CAPN2, TANC1, WASL, SLC4A7, BAG3, FEZ2, SEPT7, CDH1
CC	GO:0101002	0.00304074	3.51704	2.42444	8	124	ficolin-1-rich granule	0.0214504	PSMD14, CTSB, OSTF1, GPI, HSP90AA1, PAFAH1B2, SERPINA1, PSMD2
CC	GO:1904813	0.00304074	3.51704	2.42444	8	124	ficolin-1-rich granule lumen	0.0214504	PSMD14, CTSB, OSTF1, GPI, HSP90AA1, PAFAH1B2, SERPINA1, PSMD2
CC	GO:0005790	0.00335139	7.23641	0.625663	4	32	smooth endoplasmic reticulum	0.0233877	SEC23A, MYO1D, PSEN1, SLMAP
CC	GO:0000776	0.00369365	3.399	2.50265	8	128	kinetochore	0.0255019	SUGT1, CSNK1A1, FBXO28, PPP1R12A, PSEN1, TTK, CENPU, SEPT7
CC	GO:0005634	0.00373772	1.34996	133.403	158	6823	nucleus	0.0255345	DNAJB6, DPP3, ARL4A, ZNF263, G3BP1, TSHZ1, ADAM10, PSMD14, STX6, DCAF7, EMG1, C1D, IPO7, TGOLN2, IVNS1ABP, CETN2, PTGES3, MAP3K2, ARPP19, PPP1R13L, SUGT1, CPSF6, CHD2, AKAP11, GPN1, STK38, MGLL, CHMP4B, CRY1, CSNK1A1, CTSB, DTX3L, CUX1, CXADR, SH3D19, DEDD2, GADD45A, DGUOK, DNMT1, AHR, EP300, PATL1, JMJD1C, ZBTB1, TRAK1, RALY, RYBP, SLC44A1, ETHE1, FOS, TNPO3, ZMYND8, CERS6, FBXO7, GCH1, TOX3, GP…
CC	GO:0098589	0.00378048	2.30931	6.82363	15	349	membrane region	0.0255576	MAL2, FCHO2, CLTC, CTNNA1, CXADR, IRS1, MYO1D, PSEN1, RAB5A, ADAM17, TFRC, EZR, CAPN2, CAV2, CDH1
CC	GO:0045335	0.00388274	3.7511	1.9943	7	102	phagocytic vesicle	0.0259783	STX6, RAB10, HLA-A, HLA-B, HLA-F, B2M, RAB5A
CC	GO:0030863	0.00421563	4.23541	1.52505	6	78	cortical cytoskeleton	0.0279178	CAP1, EZR, CAPN2, CAPZA2, WASL, CDH1
CC	GO:0098797	0.00427207	2.68058	4.32098	11	221	plasma membrane protein complex	0.0280058	CLTC, CTNNA1, HLA-A, HLA-B, HLA-F, APH1A, PSEN1, B2M, SGCB, ACVR2A, CDH1
CC	GO:0005911	0.00443078	2.20131	7.62526	16	390	cell-cell junction	0.0287557	PDCD6IP, PDLIM5, RAB10, CTNNA1, CXADR, EIF4G2, SH3KBP1, MYO1E, NCK1, PERP, MPP5, ADAM17, TJP1, PDLIM1, TJP2, CDH1
CC	GO:0005765	0.00496554	2.31087	6.35439	14	325	lysosomal membrane	0.0315945	SLC15A4, CLTC, RAB12, MMD, SNAPIN, BLOC1S1, SLC15A3, CTSA, ARL8B, TMEM165, PSEN1, TMEM9B, VPS18, STX7
CC	GO:0098852	0.00496554	2.31087	6.35439	14	325	lytic vacuole membrane	0.0315945	SLC15A4, CLTC, RAB12, MMD, SNAPIN, BLOC1S1, SLC15A3, CTSA, ARL8B, TMEM165, PSEN1, TMEM9B, VPS18, STX7
CC	GO:0044853	0.00538684	4.01156	1.60326	6	82	plasma membrane raft	0.0335488	CTNNA1, IRS1, MYO1D, EZR, CAV2, CDH1
CC	GO:0031105	0.00542778	25.2141	0.117312	2	6	septin complex	0.0335488	SEPT9, SEPT7
CC	GO:0070765	0.00542778	25.2141	0.117312	2	6	gamma-secretase complex	0.0335488	APH1A, PSEN1
CC	GO:0016323	0.00551213	2.73209	3.85174	10	197	basolateral plasma membrane	0.0337488	CEACAM5, CXADR, HPGD, MYO1D, DST, TFRC, TJP1, EZR, NUMB, SLC4A7
CC	GO:0005775	0.00566181	2.90643	3.26518	9	167	vacuolar lumen	0.0341942	CAP1, CTSB, DYNC1H1, GLA, HSP90AA1, LIPA, CTSA, PSMD1, SDC1
CC	GO:0000159	0.00569025	9.47647	0.371487	3	19	protein phosphatase type 2A complex	0.0341942	PPP2CA, PPP2R2A, PPP2R5E
CC	GO:0033267	0.0058825	2.88798	3.28473	9	168	axon part	0.0344069	STX6, AP3M2, TRAK1, SNAPIN, BLOC1S1, HIF1A, MYO1D, RAB5A, DST
CC	GO:0043228	0.00588469	1.37909	74.9622	95	3834	non-membrane-bounded organelle	0.0344069	PDCD6IP, DNAJB6, ARL4A, G3BP1, PLIN3, EMG1, C1D, CAP1, ARPC1A, PDLIM5, IVNS1ABP, CETN2, PTGES3, SEPT9, SUGT1, CHD2, AKAP11, CLTC, CSNK1A1, CTNNA1, CTSB, DEDD2, DYNC1H1, DNMT1, EPB41L1, ACSL3, PATL1, JMJD1C, DHX30, STK38L, FBXO28, CAMSAP2, LSM14A, SH3KBP1, LIPA, CAPRIN1, ATXN3, MYO1D, MYO1E, PPP1R12A, NCK1, PAFAH1B2, TBC1D7, ACSL5, MED1, FNBP1L, PPP2R3C, PPP2CA, MRPS10, ARL8B, PPP3CA, FGD6, CTTNBP…
CC	GO:0043232	0.00588469	1.37909	74.9622	95	3834	intracellular non-membrane-bounded organelle	0.0344069	PDCD6IP, DNAJB6, ARL4A, G3BP1, PLIN3, EMG1, C1D, CAP1, ARPC1A, PDLIM5, IVNS1ABP, CETN2, PTGES3, SEPT9, SUGT1, CHD2, AKAP11, CLTC, CSNK1A1, CTNNA1, CTSB, DEDD2, DYNC1H1, DNMT1, EPB41L1, ACSL3, PATL1, JMJD1C, DHX30, STK38L, FBXO28, CAMSAP2, LSM14A, SH3KBP1, LIPA, CAPRIN1, ATXN3, MYO1D, MYO1E, PPP1R12A, NCK1, PAFAH1B2, TBC1D7, ACSL5, MED1, FNBP1L, PPP2R3C, PPP2CA, MRPS10, ARL8B, PPP3CA, FGD6, CTTNBP…
CC	GO:0034708	0.00605433	3.90824	1.64236	6	84	methyltransferase complex	0.0350827	MAX, PHF20, SNRPD1, TAF4, DPY30, H2AFY
CC	GO:0031984	0.00707009	2.28905	5.9438	13	304	organelle subcompartment	0.0406061	STX6, TGOLN2, RAB10, CLTC, ATP2C1, ARFIP1, APH1A, TMEM165, RTN4, DPY30, ASAP2, B4GALT5, CDH1
CC	GO:0098590	0.00720718	1.7026	17.8705	29	914	plasma membrane region	0.0410303	CEACAM5, PDLIM5, NCKAP1, MAL2, FCHO2, CTNNA1, CXADR, GPI, HPGD, HSP90AA1, IRS1, KCNK1, ARF4, MYO1D, EPS8L1, CAMK2N1, MREG, SLC12A2, DST, ADAM17, TFRC, TJP1, EZR, TANC1, CAV2, NUMB, SLC4A7, SEPT7, CDH1
CC	GO:0032156	0.00750104	20.1701	0.136864	2	7	septin cytoskeleton	0.0418145	SEPT9, SEPT7
CC	GO:0097197	0.00750104	20.1701	0.136864	2	7	tetraspanin-enriched microdomain	0.0418145	ADAM10, TSPAN14
CC	GO:0010494	0.00753821	5.6257	0.782078	4	40	cytoplasmic stress granule	0.0418145	G3BP1, LSM14A, CAPRIN1, NUFIP2
CC	GO:0044459	0.00769198	1.43468	47.609	64	2435	plasma membrane part	0.0423059	PDCD6IP, ATP6AP2, SLC25A13, ADAM10, B3GNT3, CEACAM5, PDLIM5, NCKAP1, MAL2, TMEM123, FCHO2, CLTC, CHMP4B, CTNNA1, CXADR, EFNB2, MMD, TNFRSF21, GPI, HLA-A, HLA-B, HLA-F, HPGD, HSP90AA1, IRS1, KCNK1, ARF4, LY75, CAPRIN1, MYO1D, ATP2A2, APH1A, EPS8L1, CAMK2N1, MREG, PRRG1, PSEN1, B2M, SDC1, PERP, SGCB, SLC5A3, SLC12A2, DST, ADAM17, TFRC, TJP1, TPBG, EZR, DDR1, SLMAP, ATP13A3, TSPAN14, STX7, TANC1, CA…
CC	GO:0045121	0.00791368	2.34377	5.35724	12	274	membrane raft	0.0427998	MAL2, CTNNA1, CXADR, IRS1, MYO1D, PSEN1, RAB5A, ADAM17, EZR, CAPN2, CAV2, CDH1
CC	GO:0098857	0.00791368	2.34377	5.35724	12	274	membrane microdomain	0.0427998	MAL2, CTNNA1, CXADR, IRS1, MYO1D, PSEN1, RAB5A, ADAM17, EZR, CAPN2, CAV2, CDH1
CC	GO:0005838	0.0086609	7.97879	0.430143	3	22	proteasome regulatory particle	0.0456765	PSMD14, PSMD1, PSMD2
CC	GO:0097458	0.00875136	1.57822	24.655	37	1261	neuron part	0.0456765	ATP6AP2, STX6, PDLIM5, CETN2, AP3M2, FCHO2, CXADR, TRAK1, FOS, SNAPIN, ZMYND8, FBXO7, GCH1, BLOC1S1, TNFRSF21, GPI, SH3KBP1, HIF1A, HNMT, AGFG1, KCNK1, ARF4, CAPRIN1, MAX, MYO1D, CAMK2N1, PSEN1, RAB5A, SMARCA4, DST, MLPH, CAPN2, ENC1, TANC1, SLC4A7, BAG3, FEZ2
CC	GO:0035097	0.00879457	4.22584	1.27088	5	65	histone methyltransferase complex	0.0456765	MAX, PHF20, TAF4, DPY30, H2AFY
CC	GO:0030117	0.00886786	3.58492	1.77923	6	91	membrane coat	0.0456765	SEC23A, AP3M2, CLTC, CHMP4B, VPS18, AP1G2
CC	GO:0043202	0.00886786	3.58492	1.77923	6	91	lysosomal lumen	0.0456765	CTSB, GLA, HSP90AA1, LIPA, CTSA, SDC1
CC	GO:0048475	0.00886786	3.58492	1.77923	6	91	coated membrane	0.0456765	SEC23A, AP3M2, CLTC, CHMP4B, VPS18, AP1G2
CC	GO:1990234	0.00901587	1.7629	14.2338	24	728	transferase complex	0.0460732	DCAF7, SUGT1, CKS2, EP300, FBXO7, GTF2H1, IRS1, MAX, MNAT1, PHF20, ANKIB1, MED1, SNRPD1, TAF4, UBE2A, UBE2D1, NAA50, DYRK2, DPY30, ENC1, ACTL6A, CCNK, ACVR1, H2AFY
CC	GO:0005856	0.00935161	1.46303	38.3805	53	1963	cytoskeleton	0.0474156	PDCD6IP, CAP1, ARPC1A, PDLIM5, IVNS1ABP, CETN2, SEPT9, AKAP11, CLTC, CSNK1A1, CTNNA1, DYNC1H1, EPB41L1, STK38L, CAMSAP2, SH3KBP1, MYO1D, MYO1E, PPP1R12A, TBC1D7, FNBP1L, PPP2R3C, PPP2CA, ARL8B, FGD6, CTTNBP2NL, MAP2K1, PSEN1, VPS18, RAB5A, EPB41L4A, SGCB, DST, ADAM17, ACTG1, TTK, EZR, CORO2A, SLMAP, CENPU, TBL1XR1, ARHGEF5, CCDC6, CAPN2, CAPZA2, ENC1, PEA15, WASL, PDLIM1, TMSB10, CEP170, SEPT7, C…
CC	GO:0034774	0.0096082	2.19683	6.17842	13	316	secretory granule lumen	0.0481546	PSMD14, CAP1, DYNC1H1, OSTF1, GLA, GPI, HSP90AA1, PAFAH1B2, SERPINA1, CTSA, B2M, PSMD1, PSMD2
CC	GO:0044421	0.00964575	1.35078	74.4343	93	3807	extracellular region part	0.0481546	PDCD6IP, DPP3, ATP6AP2, ADAM10, PSMD14, WFDC2, CEACAM5, CAP1, ARPC1A, PTGES3, NCKAP1, PPP1R13L, PGRMC1, RAB10, MTMR11, CHD2, PIK3IP1, MAL2, CLTC, CHMP4B, CPD, CTSB, DYNC1H1, DKK1, ENDOD1, SLC44A1, KDSR, BLOC1S1, OSTF1, GLA, GPI, HDGF, HNMT, HPGD, HSP90AA1, ARF4, TNPO1, LAMA3, LAMB2, LIPA, LY75, MMP7, MYO1D, MYO1E, NRAS, PAFAH1B2, PCSK5, SERPINA1, CTSA, EPS8L1, FNBP1L, PPP2CA, ARL8B, NAGK, MAP2K1,…
CC	GO:0043256	0.00987281	16.8074	0.156416	2	8	laminin complex	0.0481763	LAMA3, LAMB2
CC	GO:0099078	0.00987281	16.8074	0.156416	2	8	BORC complex	0.0481763	SNAPIN, BLOC1S1
CC	GO:1990712	0.00987281	16.8074	0.156416	2	8	HFE-transferrin receptor complex	0.0481763	B2M, TFRC
CC	GO:0030667	0.0103424	2.25626	5.55276	12	284	secretory granule membrane	0.050091	ATP6AP2, ADAM10, PGRMC1, RAB10, SLC15A4, MOSPD2, NRAS, PSEN1, TSPAN14, CAV2, CD58, PHACTR2
CC	GO:0005802	0.0107458	2.60642	3.61711	9	185	trans-Golgi network	0.0512183	STX6, TGOLN2, RAB10, CLTC, ATP2C1, ARFIP1, TMEM165, DPY30, CDH1
CC	GO:0048471	0.0108389	1.80435	12.1418	21	621	perinuclear region of cytoplasm	0.0512183	DNAJB6, ADAM10, STX6, SEC23A, SEPT9, MAL2, CTSB, ACSL3, SNAPIN, ATP2A2, CYB5R4, CCAR1, PSEN1, TFRC, EZR, YWHAB, MLPH, CAPN2, STX7, CAV2, CDH1
CC	GO:1902911	0.0108415	3.423	1.85744	6	95	protein kinase complex	0.0512183	CKS2, GTF2H1, IRS1, MNAT1, CCNK, ACVR1
CC	GO:0098791	0.0108908	2.23953	5.59186	12	286	Golgi subcompartment	0.0512183	STX6, TGOLN2, RAB10, CLTC, ATP2C1, ARFIP1, APH1A, TMEM165, DPY30, ASAP2, B4GALT5, CDH1
CC	GO:0022624	0.0123898	6.88957	0.488799	3	25	proteasome accessory complex	0.0578486	PSMD14, PSMD1, PSMD2
CC	GO:0016600	0.0125307	14.4055	0.175968	2	9	flotillin complex	0.0580887	CTNNA1, CDH1
CC	GO:0043296	0.0134939	2.91633	2.5222	7	129	apical junction complex	0.0621101	PDCD6IP, CTNNA1, CXADR, MPP5, TJP1, TJP2, CDH1
CC	GO:0098552	0.0137851	1.92663	8.64197	16	442	side of membrane	0.0630035	ATP6AP2, CEACAM5, TMEM123, CHMP4B, HLA-A, HLA-B, HLA-F, ATP2A2, CTSA, B2M, RAB5A, SDC1, TFRC, EZR, CAV2, CDH1
CC	GO:0060205	0.0143642	2.07803	6.5108	13	333	cytoplasmic vesicle lumen	0.0651915	PSMD14, CAP1, DYNC1H1, OSTF1, GLA, GPI, HSP90AA1, PAFAH1B2, SERPINA1, CTSA, B2M, PSMD1, PSMD2
CC	GO:0031256	0.014583	2.86895	2.56131	7	131	leading edge membrane	0.0657246	NCKAP1, HSP90AA1, ARF4, MYO1D, EPS8L1, ADAM17, EZR
CC	GO:0031983	0.0146918	2.07143	6.53035	13	334	vesicle lumen	0.0657583	PSMD14, CAP1, DYNC1H1, OSTF1, GLA, GPI, HSP90AA1, PAFAH1B2, SERPINA1, CTSA, B2M, PSMD1, PSMD2
CC	GO:0030666	0.0149915	2.6261	3.18697	8	163	endocytic vesicle membrane	0.0666404	RAB10, CLTC, HLA-A, HLA-B, HLA-F, B2M, RAB5A, WASL
CC	GO:0016342	0.0154627	12.6041	0.19552	2	10	catenin complex	0.0680767	CTNNA1, CDH1
CC	GO:0005783	0.0155244	1.46194	31.6155	44	1617	endoplasmic reticulum	0.0680767	PDCD6IP, ADAM10, CDS1, SEC23A, PGRMC1, RAB10, MGLL, ACSL3, FDFT1, ARL6IP1, FOS, KDSR, CERS6, CNIH4, HLA-A, HLA-B, HLA-F, UBAC2, ATXN3, MYO1D, NCK1, ATP2A2, APH1A, CYB5R4, ACSL5, SERPINA1, CTSA, TAPBPL, MAP2K1, PSEN1, B2M, RTN4, SC5D, DST, SREBF2, TPBG, TMEM50B, SLMAP, TMEM43, CALU, VMP1, CAPN2, CAST, PIGS
CC	GO:0044665	0.0169056	6.06176	0.547455	3	28	MLL1/2 complex	0.0731447	MAX, PHF20, TAF4
CC	GO:0071339	0.0169056	6.06176	0.547455	3	28	MLL1 complex	0.0731447	MAX, PHF20, TAF4
CC	GO:0098687	0.017522	2.02011	6.68677	13	342	chromosomal region	0.0751515	PTGES3, SUGT1, CSNK1A1, DNMT1, FBXO28, PPP1R12A, PPP2CA, PSEN1, TTK, CENPU, DPY30, H2AFY, SEPT7
CC	GO:0044432	0.0180893	1.52834	22.5434	33	1153	endoplasmic reticulum part	0.0751515	PDCD6IP, ADAM10, CDS1, SEC23A, PGRMC1, RAB10, MGLL, ACSL3, FDFT1, ARL6IP1, KDSR, CERS6, HLA-A, HLA-B, HLA-F, UBAC2, ATXN3, ATP2A2, APH1A, CYB5R4, ACSL5, SERPINA1, TAPBPL, PSEN1, B2M, RTN4, SC5D, DST, SREBF2, TMEM43, CALU, CAPN2, PIGS
CC	GO:0071556	0.0185888	5.82828	0.567007	3	29	integral component of lumenal side of endoplasmic reticulum membrane	0.0751515	HLA-A, HLA-B, HLA-F
CC	GO:0098553	0.0185888	5.82828	0.567007	3	29	lumenal side of endoplasmic reticulum membrane	0.0751515	HLA-A, HLA-B, HLA-F
CC	GO:0097038	0.018657	11.203	0.215072	2	11	perinuclear endoplasmic reticulum	0.0751515	ADAM10, CAPN2
CC	GO:0031252	0.0186836	2.0015	6.74543	13	345	cell leading edge	0.0751515	NCKAP1, CTNNA1, HSP90AA1, ARF4, MYO1D, EPS8L1, FGD6, RAB5A, DST, ADAM17, EZR, WASL, CDH1
CC	GO:0032587	0.019268	3.42356	1.5446	5	79	ruffle membrane	0.0751515	HSP90AA1, ARF4, EPS8L1, ADAM17, EZR
CC	GO:0031673	0.019552	Inf	0.019552	1	1	H zone	0.0751515	DST
CC	GO:0034752	0.019552	Inf	0.019552	1	1	cytosolic aryl hydrocarbon receptor complex	0.0751515	AHR
CC	GO:0034753	0.019552	Inf	0.019552	1	1	nuclear aryl hydrocarbon receptor complex	0.0751515	AHR
CC	GO:0071575	0.019552	Inf	0.019552	1	1	integral component of external side of plasma membrane	0.0751515	CEACAM5
CC	GO:0097409	0.019552	Inf	0.019552	1	1	glial cytoplasmic inclusion	0.0751515	FBXO7
CC	GO:0097414	0.019552	Inf	0.019552	1	1	classical Lewy body	0.0751515	FBXO7
CC	GO:0097462	0.019552	Inf	0.019552	1	1	Lewy neurite	0.0751515	FBXO7
CC	GO:0098833	0.019552	Inf	0.019552	1	1	presynaptic endocytic zone	0.0751515	FCHO2
CC	GO:0098835	0.019552	Inf	0.019552	1	1	presynaptic endocytic zone membrane	0.0751515	FCHO2
CC	GO:1990038	0.019552	Inf	0.019552	1	1	Lewy body corona	0.0751515	FBXO7
CC	GO:1990498	0.019552	Inf	0.019552	1	1	mitotic spindle microtubule	0.0751515	CLTC
CC	GO:0030176	0.0195695	2.69381	2.71772	7	139	integral component of endoplasmic reticulum membrane	0.0751515	ARL6IP1, HLA-A, HLA-B, HLA-F, RTN4, SREBF2, PIGS
CC	GO:0030864	0.0211018	4.0472	1.05581	4	54	cortical actin cytoskeleton	0.0805594	CAP1, CAPN2, WASL, CDH1
CC	GO:0030130	0.0221025	10.0821	0.234623	2	12	clathrin coat of trans-Golgi network vesicle	0.0825545	CLTC, AP1G2
CC	GO:0071564	0.0221025	10.0821	0.234623	2	12	npBAF complex	0.0825545	SMARCA4, ACTL6A
CC	GO:0001772	0.0222241	5.41134	0.606111	3	31	immunological synapse	0.0825545	PDCD6IP, EZR, STX7
CC	GO:0005798	0.0222605	3.2896	1.60326	5	82	Golgi-associated vesicle	0.0825545	ADAM10, TGOLN2, CLTC, SPG21, AP1G2
CC	GO:1902554	0.0222605	3.2896	1.60326	5	82	serine/threonine protein kinase complex	0.0825545	CKS2, GTF2H1, MNAT1, CCNK, ACVR1
CC	GO:0031227	0.023231	2.59474	2.81548	7	144	intrinsic component of endoplasmic reticulum membrane	0.0855109	ARL6IP1, HLA-A, HLA-B, HLA-F, RTN4, SREBF2, PIGS
CC	GO:0005776	0.0233212	3.24723	1.62281	5	83	autophagosome	0.0855109	RAB12, UBQLN2, VPS18, PIP4K2C, VMP1
CC	GO:0017053	0.024414	3.20594	1.64236	5	84	transcriptional repressor complex	0.0890151	C1D, HDGF, CORO2A, YWHAB, TBL1XR1
CC	GO:0005675	0.0257881	9.16502	0.254175	2	13	holo TFIIH complex	0.0934999	GTF2H1, MNAT1
CC	GO:0035579	0.0266972	3.12642	1.68147	5	86	specific granule membrane	0.0962583	ADAM10, PGRMC1, SLC15A4, MOSPD2, TSPAN14
CC	GO:0030018	0.0274359	2.74104	2.28758	6	117	Z disc	0.0983048	DNAJB6, PPP1R12A, PPP3CA, PSEN1, DST, BAG3
CC	GO:0019898	0.0275678	2.09555	4.94665	10	253	extrinsic component of membrane	0.0983048	MGLL, CTNNA1, EPB41L1, NMT1, ATP2A2, EPB41L4A, EZR, CAV2, NUMB, CDH1
CC	GO:0012510	0.0297031	8.40078	0.273727	2	14	trans-Golgi network transport vesicle membrane	0.104768	CLTC, AP1G2
CC	GO:0045277	0.0297031	8.40078	0.273727	2	14	respiratory chain complex IV	0.104768	COX7B, C15orf48
CC	GO:0005766	0.0300288	2.45043	2.9719	7	152	primary lysosome	0.104778	CAP1, DYNC1H1, GLA, CTSA, PSEN1, PSMD1, STX7
CC	GO:0042582	0.0300288	2.45043	2.9719	7	152	azurophil granule	0.104778	CAP1, DYNC1H1, GLA, CTSA, PSEN1, PSMD1, STX7
CC	GO:0034399	0.030549	2.66844	2.34623	6	120	nuclear periphery	0.106023	DCAF7, TNPO1, ATXN3, RNASEL, ENC1, PPIG
CC	GO:0001726	0.0309633	2.4335	2.99145	7	153	ruffle	0.106889	HSP90AA1, ARF4, EPS8L1, FGD6, RAB5A, ADAM17, EZR
CC	GO:0035578	0.0316613	2.97859	1.75968	5	90	azurophil granule lumen	0.10872	CAP1, DYNC1H1, GLA, CTSA, PSMD1
CC	GO:0016514	0.0338373	7.75412	0.293279	2	15	SWI/SNF complex	0.115581	SMARCA4, ACTL6A
CC	GO:0070820	0.0359288	2.35224	3.08921	7	158	tertiary granule	0.122083	ATP6AP2, ADAM10, NRAS, B2M, TSPAN14, STX7, CD58
CC	GO:0031248	0.0371673	2.84406	1.83788	5	94	protein acetyltransferase complex	0.123191	EP300, PHF20, TAF4, NAA50, ACTL6A
CC	GO:1902493	0.0371673	2.84406	1.83788	5	94	acetyltransferase complex	0.123191	EP300, PHF20, TAF4, NAA50, ACTL6A
CC	GO:0030014	0.0381806	7.19983	0.312831	2	16	CCR4-NOT complex	0.123191	PATL1, CNOT6
CC	GO:0031083	0.0381806	7.19983	0.312831	2	16	BLOC-1 complex	0.123191	SNAPIN, BLOC1S1
CC	GO:0071782	0.0381806	7.19983	0.312831	2	16	endoplasmic reticulum tubular network	0.123191	RAB10, RTN4
CC	GO:0002944	0.0387227	50.2895	0.0391039	1	2	cyclin K-CDK12 complex	0.123191	CCNK
CC	GO:0002945	0.0387227	50.2895	0.0391039	1	2	cyclin K-CDK13 complex	0.123191	CCNK
CC	GO:0005608	0.0387227	50.2895	0.0391039	1	2	laminin-3 complex	0.123191	LAMB2
CC	GO:0005899	0.0387227	50.2895	0.0391039	1	2	insulin receptor complex	0.123191	IRS1
CC	GO:0031905	0.0387227	50.2895	0.0391039	1	2	early endosome lumen	0.123191	B2M
CC	GO:0098559	0.0387227	50.2895	0.0391039	1	2	cytoplasmic side of early endosome membrane	0.123191	RAB5A
CC	GO:0098575	0.0387227	50.2895	0.0391039	1	2	lumenal side of lysosomal membrane	0.123191	CTSA
CC	GO:1902937	0.0387227	50.2895	0.0391039	1	2	inward rectifier potassium channel complex	0.123191	KCNK1
CC	GO:0005903	0.0401271	2.78123	1.87699	5	96	brush border	0.126555	KCNK1, MYO1D, MYO1E, EZR, CAPZA2
CC	GO:0000502	0.0401699	3.26159	1.29043	4	66	proteasome complex	0.126555	PSMD14, PSMD1, PSMD2, UBE3A
CC	GO:0005789	0.0413687	1.47301	18.9654	27	970	endoplasmic reticulum membrane	0.129702	CDS1, SEC23A, PGRMC1, RAB10, MGLL, ACSL3, FDFT1, ARL6IP1, KDSR, CERS6, HLA-A, HLA-B, HLA-F, UBAC2, ATXN3, ATP2A2, APH1A, CYB5R4, ACSL5, TAPBPL, PSEN1, RTN4, SC5D, DST, SREBF2, CALU, PIGS
CC	GO:1905369	0.0420877	3.20963	1.30998	4	67	endopeptidase complex	0.131322	PSMD14, PSMD1, PSMD2, UBE3A
CC	GO:0016363	0.0432262	2.7211	1.91609	5	98	nuclear matrix	0.134229	DCAF7, ATXN3, RNASEL, ENC1, PPIG
CC	GO:0031674	0.0439013	2.43205	2.56131	6	131	I band	0.13551	DNAJB6, PPP1R12A, PPP3CA, PSEN1, DST, BAG3
CC	GO:0070821	0.0440564	3.15929	1.32953	4	68	tertiary granule membrane	0.13551	ATP6AP2, ADAM10, NRAS, TSPAN14
CC	GO:0005635	0.0447623	1.71264	8.42689	14	431	nuclear envelope	0.136869	IPO7, CHMP4B, ZBTB1, TNPO3, CERS6, GCH1, AGFG1, TNPO1, PHF20, PSEN1, RTN4, DST, TMEM43, CEP170
CC	GO:0043209	0.04492	2.23284	3.24563	7	166	myelin sheath	0.136869	PDCD6IP, GPI, HSP90AA1, MYO1D, MPP5, ACTG1, EZR
CC	GO:0005901	0.0481466	3.0632	1.36864	4	70	caveola	0.146015	CTNNA1, IRS1, CAV2, CDH1
CC	GO:0042175	0.050859	1.44064	19.3564	27	990	nuclear outer membrane-endoplasmic reticulum membrane network	0.153523	CDS1, SEC23A, PGRMC1, RAB10, MGLL, ACSL3, FDFT1, ARL6IP1, KDSR, CERS6, HLA-A, HLA-B, HLA-F, UBAC2, ATXN3, ATP2A2, APH1A, CYB5R4, ACSL5, TAPBPL, PSEN1, RTN4, SC5D, DST, SREBF2, CALU, PIGS
CC	GO:0030119	0.0514853	3.78529	0.840734	3	43	AP-type membrane coat adaptor complex	0.154289	AP3M2, VPS18, AP1G2
CC	GO:0030665	0.051588	2.58151	2.01385	5	103	clathrin-coated vesicle membrane	0.154289	TGOLN2, CLTC, RAB5A, TFRC, AP1G2
CC	GO:0005849	0.0523698	5.92824	0.371487	2	19	mRNA cleavage factor complex	0.15562	CPSF6, CSNK1A1
CC	GO:0098862	0.0525128	2.31984	2.67862	6	137	cluster of actin-based cell projections	0.15562	KCNK1, MYO1D, MYO1E, EZR, CAPZA2, SLC4A7
CC	GO:0031902	0.0533661	2.55529	2.0334	5	104	late endosome membrane	0.156194	CHMP4B, MMD, ARL8B, TMEM165, VPS18
CC	GO:0044798	0.0540411	2.30213	2.69817	6	138	nuclear transcription factor complex	0.156194	FOS, GTF2H1, HIF1A, MNAT1, SOX4, TAF4
CC	GO:0000151	0.0542822	1.84821	5.57231	10	285	ubiquitin ligase complex	0.156194	DCAF7, SUGT1, CKS2, FBXO7, ANKIB1, MED1, UBE2A, UBE2D1, DYRK2, ENC1
CC	GO:0005721	0.0574554	5.59857	0.391039	2	20	pericentric heterochromatin	0.156194	DNMT1, H2AFY
CC	GO:0036019	0.0574554	5.59857	0.391039	2	20	endolysosome	0.156194	CLTC, CTSB
CC	GO:0098827	0.0574554	5.59857	0.391039	2	20	endoplasmic reticulum subcompartment	0.156194	RAB10, RTN4
CC	GO:0005610	0.0575197	25.1433	0.0586559	1	3	laminin-5 complex	0.156194	LAMA3
CC	GO:0009331	0.0575197	25.1433	0.0586559	1	3	glycerol-3-phosphate dehydrogenase complex	0.156194	GPD2
CC	GO:0010009	0.0575197	25.1433	0.0586559	1	3	cytoplasmic side of endosome membrane	0.156194	RAB5A
CC	GO:0032937	0.0575197	25.1433	0.0586559	1	3	SREBP-SCAP-Insig complex	0.156194	SREBF2
CC	GO:0034657	0.0575197	25.1433	0.0586559	1	3	GID complex	0.156194	RMND5A
CC	GO:0034673	0.0575197	25.1433	0.0586559	1	3	inhibin-betaglycan-ActRII complex	0.156194	ACVR2A
CC	GO:0034751	0.0575197	25.1433	0.0586559	1	3	aryl hydrocarbon receptor complex	0.156194	AHR
CC	GO:0043260	0.0575197	25.1433	0.0586559	1	3	laminin-11 complex	0.156194	LAMB2
CC	GO:0044393	0.0575197	25.1433	0.0586559	1	3	microspike	0.156194	EZR
CC	GO:0048179	0.0575197	25.1433	0.0586559	1	3	activin receptor complex	0.156194	ACVR1
CC	GO:0071942	0.0575197	25.1433	0.0586559	1	3	XPC complex	0.156194	CETN2
CC	GO:0097454	0.0575197	25.1433	0.0586559	1	3	Schwann cell microvillus	0.156194	EZR
CC	GO:0098592	0.0575197	25.1433	0.0586559	1	3	cytoplasmic side of apical plasma membrane	0.156194	EZR
CC	GO:1990037	0.0575197	25.1433	0.0586559	1	3	Lewy body core	0.156194	FBXO7
CC	GO:0044425	0.0599255	1.19705	123.744	138	6329	membrane part	0.162049	PDCD6IP, TIMM23, ATP6AP2, SLC25A13, ADAM10, STX6, B3GNT3, CDS1, CEACAM5, SEC23A, PDLIM5, TGOLN2, NCKAP1, PGRMC1, ADAM28, RAB10, BLCAP, AP3M2, MGLL, PIK3IP1, MAL2, TMEM123, FCHO2, SLC15A4, CLTC, CHMP4B, COX7B, CPD, CTNNA1, CXADR, MOSPD2, ABHD3, EFNB2, EPB41L1, ACSL3, FDFT1, ARL6IP1, SLC44A1, MMD, KDSR, CERS6, GLCE, ATP2C1, TNFRSF21, GPI, C16orf91, CNIH4, HLA-A, HLA-B, HLA-F, HPGD, HSP90AA1, UBAC2,…
CC	GO:0005605	0.0627046	5.3036	0.410591	2	21	basal lamina	0.168162	LAMA3, LAMB2
CC	GO:0031082	0.0627046	5.3036	0.410591	2	21	BLOC complex	0.168162	SNAPIN, BLOC1S1
CC	GO:0030424	0.0636892	1.69107	7.29288	12	373	axon	0.1701	STX6, AP3M2, TRAK1, SNAPIN, BLOC1S1, TNFRSF21, HIF1A, MYO1D, PSEN1, RAB5A, DST, FEZ2
CC	GO:0044463	0.0669132	1.40609	19.0436	26	974	cell projection part	0.177978	STX6, CETN2, NCKAP1, SEPT9, AP3M2, CXADR, TRAK1, SNAPIN, ZMYND8, GCH1, BLOC1S1, GPI, HIF1A, HSP90AA1, KCNK1, ARF4, MYO1D, TBC1D7, EPS8L1, PSEN1, RAB5A, DST, ADAM17, EZR, TANC1, SEPT7
CC	GO:0030118	0.067272	3.36373	0.938494	3	48	clathrin coat	0.178202	AP3M2, CLTC, AP1G2
CC	GO:0090544	0.068109	5.03812	0.430143	2	22	BAF-type complex	0.178958	SMARCA4, ACTL6A
CC	GO:1990752	0.068109	5.03812	0.430143	2	22	microtubule end	0.178958	CAMSAP2, DST
CC	GO:0005923	0.0688586	2.36313	2.18982	5	112	bicellular tight junction	0.179956	PDCD6IP, CXADR, MPP5, TJP1, TJP2
CC	GO:0032588	0.0690434	2.6942	1.5446	4	79	trans-Golgi network membrane	0.179956	STX6, CLTC, ARFIP1, TMEM165
CC	GO:0030120	0.070665	3.29041	0.958046	3	49	vesicle coat	0.183446	SEC23A, CLTC, AP1G2
CC	GO:0090575	0.0709529	2.34111	2.20937	5	113	RNA polymerase II transcription factor complex	0.18346	FOS, GTF2H1, HIF1A, MNAT1, TAF4
CC	GO:0005667	0.0725129	1.74494	5.88514	10	301	transcription factor complex	0.186268	IVNS1ABP, AHR, EP300, FOS, GTF2H1, HIF1A, MNAT1, SOX4, TAF4, PDLIM1
CC	GO:0045177	0.0726128	1.69378	6.66722	11	341	apical part of cell	0.186268	MAL2, KCNK1, MREG, SLC12A2, ADAM17, TJP1, EZR, NUMB, ACVR1, SLC4A7, SEPT7
CC	GO:0044427	0.073258	1.43314	15.7784	22	807	chromosomal part	0.187183	PTGES3, SUGT1, CSNK1A1, DNMT1, JMJD1C, FBXO28, PPP1R12A, MED1, PPP2CA, PSEN1, SMARCA4, TAF4, TTK, UBE2A, CENPU, NCOA3, CAPN2, DPY30, ENC1, ACTL6A, H2AFY, SEPT7
CC	GO:0042383	0.0752456	2.29828	2.24848	5	115	sarcolemma	0.188136	PPP3CA, PPP3R1, SGCB, EZR, SLMAP
CC	GO:0070160	0.0752456	2.29828	2.24848	5	115	occluding junction	0.188136	PDCD6IP, CXADR, MPP5, TJP1, TJP2
CC	GO:0005784	0.0759502	16.7612	0.0782078	1	4	Sec61 translocon complex	0.188136	ARL6IP1
CC	GO:0030478	0.0759502	16.7612	0.0782078	1	4	actin cap	0.188136	WASL
CC	GO:0033263	0.0759502	16.7612	0.0782078	1	4	CORVET complex	0.188136	VPS18
CC	GO:0043219	0.0759502	16.7612	0.0782078	1	4	lateral loop	0.188136	MPP5
CC	GO:0071256	0.0759502	16.7612	0.0782078	1	4	translocon complex	0.188136	ARL6IP1
CC	GO:0098576	0.0759502	16.7612	0.0782078	1	4	lumenal side of membrane	0.188136	CTSA
CC	GO:0030125	0.0793514	4.57958	0.469247	2	24	clathrin vesicle coat	0.195814	CLTC, AP1G2
CC	GO:0042581	0.0821413	2.05133	3.011	6	154	specific granule	0.201721	ADAM10, PGRMC1, SLC15A4, MOSPD2, B2M, TSPAN14
CC	GO:0000123	0.0823668	2.52507	1.64236	4	84	histone acetyltransferase complex	0.201721	EP300, PHF20, TAF4, ACTL6A
CC	GO:0000803	0.0851742	4.38021	0.488799	2	25	sex chromosome	0.207034	UBE2A, H2AFY
CC	GO:0032806	0.0851742	4.38021	0.488799	2	25	carboxy-terminal domain protein kinase complex	0.207034	GTF2H1, MNAT1
CC	GO:1905368	0.0938671	2.40427	1.72057	4	88	peptidase complex	0.221086	PSMD14, PSMD1, PSMD2, UBE3A
CC	GO:0001740	0.0940213	12.5702	0.0977598	1	5	Barr body	0.221086	H2AFY
CC	GO:0030056	0.0940213	12.5702	0.0977598	1	5	hemidesmosome	0.221086	DST
CC	GO:0031415	0.0940213	12.5702	0.0977598	1	5	NatA complex	0.221086	NAA50
CC	GO:0033503	0.0940213	12.5702	0.0977598	1	5	HULC complex	0.221086	UBE2A
CC	GO:0035976	0.0940213	12.5702	0.0977598	1	5	transcription factor AP-1 complex	0.221086	FOS
CC	GO:0036021	0.0940213	12.5702	0.0977598	1	5	endolysosome lumen	0.221086	CTSB
CC	GO:0042765	0.0940213	12.5702	0.0977598	1	5	GPI-anchor transamidase complex	0.221086	PIGS
CC	GO:0097470	0.0940213	12.5702	0.0977598	1	5	ribbon synapse	0.221086	ATP2A2
CC	GO:0009986	0.0961346	1.41814	13.7255	19	702	cell surface	0.224467	ATP6AP2, ADAM10, CEACAM5, TMEM123, HLA-A, HLA-B, HLA-F, MMP7, PSEN1, CLDND1, B2M, SDC1, ADAM17, TFRC, TPBG, TSPAN14, ACVR2A, CD58, SEPT7
CC	GO:0031967	0.0961508	1.33069	21.6049	28	1105	organelle envelope	0.224467	TIMM23, SLC25A13, IPO7, CHMP4B, COX7B, ACSL3, ZBTB1, SLC44A1, TNPO3, CERS6, GCH1, BLOC1S1, GPD2, HCCS, AGFG1, TNPO1, ATXN3, PHF20, ACSL5, MRPS10, PSEN1, RTN4, DST, TMEM43, SLC25A32, AKAP1, C15orf48, CEP170
CC	GO:0031975	0.0969342	1.32938	21.6245	28	1106	envelope	0.225264	TIMM23, SLC25A13, IPO7, CHMP4B, COX7B, ACSL3, ZBTB1, SLC44A1, TNPO3, CERS6, GCH1, BLOC1S1, GPD2, HCCS, AGFG1, TNPO1, ATXN3, PHF20, ACSL5, MRPS10, PSEN1, RTN4, DST, TMEM43, SLC25A32, AKAP1, C15orf48, CEP170
CC	GO:0070069	0.0971863	4.02933	0.527903	2	27	cytochrome complex	0.225264	COX7B, C15orf48
CC	GO:0031904	0.103362	3.87413	0.547455	2	28	endosome lumen	0.238725	CTSB, B2M
CC	GO:0005770	0.108228	1.78893	4.00815	7	205	late endosome	0.248198	CHMP4B, MMD, ARL8B, TMEM165, MAP2K1, VPS18, STX7
CC	GO:0030016	0.108228	1.78893	4.00815	7	205	myofibril	0.248198	DNAJB6, PPP1R12A, PPP3CA, PSEN1, DST, ACTG1, BAG3
CC	GO:0001739	0.11174	10.0556	0.117312	1	6	sex chromatin	0.249207	H2AFY
CC	GO:0016012	0.11174	10.0556	0.117312	1	6	sarcoglycan complex	0.249207	SGCB
CC	GO:0030121	0.11174	10.0556	0.117312	1	6	AP-1 adaptor complex	0.249207	AP1G2
CC	GO:0034715	0.11174	10.0556	0.117312	1	6	pICln-Sm protein complex	0.249207	SNRPD1
CC	GO:0035749	0.11174	10.0556	0.117312	1	6	myelin sheath adaxonal region	0.249207	MPP5
CC	GO:0042382	0.11174	10.0556	0.117312	1	6	paraspeckles	0.249207	CPSF6
CC	GO:0097227	0.11174	10.0556	0.117312	1	6	sperm annulus	0.249207	SEPT7
CC	GO:0097433	0.11174	10.0556	0.117312	1	6	dense body	0.249207	ACTG1
CC	GO:0044451	0.115789	1.31336	20.2754	26	1037	nucleoplasm part	0.256983	DPP3, DCAF7, CPSF6, CSNK1A1, GADD45A, EP300, PATL1, ZBTB1, GTF2H1, HIF1A, MAX, MNAT1, NPAT, PHF20, MED1, RNF111, C8orf4, NUFIP2, TAF4, ZNF217, TBL1XR1, SLTM, DPY30, ACTL6A, PPIG, H2AFY
CC	GO:0030131	0.116018	3.59698	0.586559	2	30	clathrin adaptor complex	0.256983	AP3M2, AP1G2
CC	GO:0031253	0.116738	1.62242	5.67007	9	290	cell projection membrane	0.257134	NCKAP1, GPI, HSP90AA1, KCNK1, ARF4, MYO1D, EPS8L1, ADAM17, EZR
CC	GO:0042641	0.116879	2.60781	1.19267	3	61	actomyosin	0.257134	PDCD6IP, SEPT9, SEPT7
CC	GO:0031965	0.125825	1.59359	5.76783	9	295	nuclear membrane	0.272946	ZBTB1, TNPO3, CERS6, GCH1, TNPO1, PHF20, PSEN1, TMEM43, CEP170
CC	GO:0000805	0.129113	8.37914	0.136864	1	7	X chromosome	0.272946	H2AFY
CC	GO:0016011	0.129113	8.37914	0.136864	1	7	dystroglycan complex	0.272946	SGCB
CC	GO:0030868	0.129113	8.37914	0.136864	1	7	smooth endoplasmic reticulum membrane	0.272946	SEC23A
CC	GO:0032593	0.129113	8.37914	0.136864	1	7	insulin-responsive compartment	0.272946	RAB10
CC	GO:0033018	0.129113	8.37914	0.136864	1	7	sarcoplasmic reticulum lumen	0.272946	CALU
CC	GO:0035253	0.129113	8.37914	0.136864	1	7	ciliary rootlet	0.272946	PSEN1
CC	GO:0042788	0.129113	8.37914	0.136864	1	7	polysomal ribosome	0.272946	NUFIP2
CC	GO:0051286	0.129113	8.37914	0.136864	1	7	cell tip	0.272946	EZR
CC	GO:0072357	0.129113	8.37914	0.136864	1	7	PTW/PP1 phosphatase complex	0.272946	PPP1R12A
CC	GO:0097413	0.129113	8.37914	0.136864	1	7	Lewy body	0.272946	FBXO7
CC	GO:0097425	0.129113	8.37914	0.136864	1	7	smooth endoplasmic reticulum part	0.272946	SEC23A
CC	GO:0043292	0.129634	1.70192	4.20367	7	215	contractile fiber	0.273157	DNAJB6, PPP1R12A, PPP3CA, PSEN1, DST, ACTG1, BAG3
CC	GO:0098562	0.131689	1.78356	3.44114	6	176	cytoplasmic side of membrane	0.276589	CHMP4B, ATP2A2, RAB5A, EZR, CAV2, CDH1
CC	GO:0044430	0.134846	1.24274	28.8587	35	1476	cytoskeletal part	0.282307	PDCD6IP, CAP1, ARPC1A, CETN2, SEPT9, AKAP11, CLTC, CSNK1A1, DYNC1H1, CAMSAP2, MYO1D, MYO1E, PPP1R12A, TBC1D7, PPP2R3C, PPP2CA, ARL8B, MAP2K1, PSEN1, VPS18, DST, ACTG1, TTK, EZR, SLMAP, CENPU, TBL1XR1, ARHGEF5, CAPN2, CAPZA2, PEA15, WASL, CEP170, SEPT7, CDH1
CC	GO:0043198	0.135675	3.24832	0.645215	2	33	dendritic shaft	0.282883	ZMYND8, PSEN1
CC	GO:0000777	0.135993	2.08047	1.97475	4	101	condensed chromosome kinetochore	0.282883	CSNK1A1, FBXO28, CENPU, SEPT7
CC	GO:0005730	0.1412	1.30698	17.1862	22	879	nucleolus	0.292775	ARL4A, EMG1, C1D, CHD2, AKAP11, CTSB, DEDD2, LIPA, ATXN3, PAFAH1B2, ACSL5, MED1, C8orf4, SMARCA4, EZR, WEE1, VMP1, STK24, BTBD10, ENC1, PNMA1, H2AFY
CC	GO:0000243	0.146148	7.1817	0.156416	1	8	commitment complex	0.296405	SNRPD1
CC	GO:0005915	0.146148	7.1817	0.156416	1	8	zonula adherens	0.296405	CTNNA1
CC	GO:0008290	0.146148	7.1817	0.156416	1	8	F-actin capping protein complex	0.296405	CAPZA2
CC	GO:0008541	0.146148	7.1817	0.156416	1	8	proteasome regulatory particle, lid subcomplex	0.296405	PSMD14
CC	GO:0031209	0.146148	7.1817	0.156416	1	8	SCAR complex	0.296405	NCKAP1
CC	GO:0071439	0.146148	7.1817	0.156416	1	8	clathrin complex	0.296405	CLTC
CC	GO:0097449	0.146148	7.1817	0.156416	1	8	astrocyte projection	0.296405	EZR
CC	GO:0005905	0.152488	2.29064	1.34909	3	69	clathrin-coated pit	0.307559	FCHO2, CLTC, TFRC
CC	GO:0030017	0.152595	1.7026	3.59756	6	184	sarcomere	0.307559	DNAJB6, PPP1R12A, PPP3CA, PSEN1, DST, BAG3
CC	GO:0035770	0.155307	1.69299	3.61711	6	185	ribonucleoprotein granule	0.312056	G3BP1, PATL1, DHX30, LSM14A, CAPRIN1, NUFIP2
CC	GO:0019897	0.15833	1.78973	2.85459	5	146	extrinsic component of plasma membrane	0.317148	CTNNA1, ATP2A2, CAV2, NUMB, CDH1
CC	GO:0000439	0.16285	6.28363	0.175968	1	9	core TFIIH complex	0.320271	GTF2H1
CC	GO:0016281	0.16285	6.28363	0.175968	1	9	eukaryotic translation initiation factor 4F complex	0.320271	EIF4G2
CC	GO:0031095	0.16285	6.28363	0.175968	1	9	platelet dense tubular network membrane	0.320271	ATP2A2
CC	GO:0031371	0.16285	6.28363	0.175968	1	9	ubiquitin conjugating enzyme complex	0.320271	UBE2A
CC	GO:0043083	0.16285	6.28363	0.175968	1	9	synaptic cleft	0.320271	LAMB2
CC	GO:0044666	0.16285	6.28363	0.175968	1	9	MLL3/4 complex	0.320271	DPY30
CC	GO:0005576	0.164686	1.13332	89.6457	98	4585	extracellular region	0.322905	PDCD6IP, DPP3, ATP6AP2, ADAM10, PSMD14, WFDC2, CEACAM5, CAP1, ARPC1A, PTGES3, NCKAP1, PPP1R13L, PGRMC1, ADAM28, RAB10, MTMR11, CHD2, PIK3IP1, MAL2, CLTC, CHMP4B, CPD, CTSB, CXADR, DYNC1H1, DKK1, ENDOD1, SLC44A1, KDSR, BLOC1S1, OSTF1, GLA, GPI, HDGF, HNMT, HPGD, HSP90AA1, ARF4, TNPO1, LAMA3, LAMB2, LIPA, LY75, MMP7, MYO1D, MYO1E, NRAS, PAFAH1B2, PCSK5, SERPINA1, CTSA, EPS8L1, FNBP1L, PPP2CA, ARL8B…
CC	GO:0030425	0.167752	1.39723	8.73973	12	447	dendrite	0.327924	ZMYND8, KCNK1, ARF4, CAPRIN1, MAX, MYO1D, CAMK2N1, PSEN1, RAB5A, MLPH, CAPN2, TANC1
CC	GO:0000792	0.171433	2.15924	1.42729	3	73	heterochromatin	0.334114	DNMT1, UBE2A, H2AFY
CC	GO:0016324	0.172089	1.51449	5.37679	8	275	apical plasma membrane	0.334389	MAL2, KCNK1, MREG, SLC12A2, ADAM17, EZR, SLC4A7, SEPT7
CC	GO:0005687	0.179226	5.58512	0.19552	1	10	U4 snRNP	0.342046	SNRPD1
CC	GO:0005744	0.179226	5.58512	0.19552	1	10	mitochondrial inner membrane presequence translocase complex	0.342046	TIMM23
CC	GO:0030123	0.179226	5.58512	0.19552	1	10	AP-3 adaptor complex	0.342046	VPS18
CC	GO:0031414	0.179226	5.58512	0.19552	1	10	N-terminal protein acetyltransferase complex	0.342046	NAA50
CC	GO:0031597	0.179226	5.58512	0.19552	1	10	cytosolic proteasome complex	0.342046	PSMD14
CC	GO:0097504	0.179226	5.58512	0.19552	1	10	Gemini of coiled bodies	0.342046	NPAT
CC	GO:0000779	0.180418	1.85013	2.20937	4	113	condensed chromosome, centromeric region	0.342046	CSNK1A1, FBXO28, CENPU, SEPT7
CC	GO:0098802	0.180861	1.70438	2.99145	5	153	plasma membrane receptor complex	0.342046	IRS1, KCNK1, B2M, TFRC, ACVR1
CC	GO:0032580	0.181146	2.09902	1.4664	3	75	Golgi cisterna membrane	0.342046	APH1A, ASAP2, B4GALT5
CC	GO:0005887	0.1813	1.20419	27.9593	33	1430	integral component of plasma membrane	0.342046	SLC25A13, B3GNT3, CEACAM5, CXADR, EFNB2, MMD, TNFRSF21, IRS1, KCNK1, LY75, CAPRIN1, ATP2A2, APH1A, PRRG1, PSEN1, SDC1, PERP, SGCB, SLC5A3, SLC12A2, ADAM17, TFRC, TPBG, DDR1, SLMAP, ATP13A3, TSPAN14, CAV2, ACVR1, ACVR2A, SLC4A7, CELSR1, CD58
CC	GO:0000307	0.183894	2.64887	0.782078	2	40	cyclin-dependent protein kinase holoenzyme complex	0.344935	CKS2, CCNK
CC	GO:0031672	0.183894	2.64887	0.782078	2	40	A band	0.344935	PPP1R12A, DST
CC	GO:0016234	0.186058	2.07015	1.48595	3	76	inclusion body	0.347988	FBXO7, ATXN3, PSEN1
CC	GO:0005694	0.189661	1.24711	17.9487	22	918	chromosome	0.353707	PTGES3, SUGT1, CSNK1A1, DNMT1, JMJD1C, FBXO28, PPP1R12A, MED1, PPP2CA, PSEN1, SMARCA4, TAF4, TTK, UBE2A, CENPU, NCOA3, CAPN2, DPY30, ENC1, ACTL6A, H2AFY, SEPT7
CC	GO:0000176	0.195283	5.02632	0.215072	1	11	nuclear exosome (RNase complex)	0.354018	C1D
CC	GO:0000815	0.195283	5.02632	0.215072	1	11	ESCRT III complex	0.354018	CHMP4B
CC	GO:0001931	0.195283	5.02632	0.215072	1	11	uropod	0.354018	EZR
CC	GO:0005885	0.195283	5.02632	0.215072	1	11	Arp2/3 protein complex	0.354018	ARPC1A
CC	GO:0030877	0.195283	5.02632	0.215072	1	11	beta-catenin destruction complex	0.354018	CSNK1A1
CC	GO:0031094	0.195283	5.02632	0.215072	1	11	platelet dense tubular network	0.354018	ATP2A2
CC	GO:0031254	0.195283	5.02632	0.215072	1	11	cell trailing edge	0.354018	EZR
CC	GO:0034709	0.195283	5.02632	0.215072	1	11	methylosome	0.354018	SNRPD1
CC	GO:0043220	0.195283	5.02632	0.215072	1	11	Schmidt-Lanterman incisure	0.354018	MPP5
CC	GO:0070971	0.195283	5.02632	0.215072	1	11	endoplasmic reticulum exit site	0.354018	PDCD6IP
CC	GO:0005739	0.197701	1.17892	32.0066	37	1637	mitochondrion	0.357404	TIMM23, SLC25A13, ADAM28, GPN1, COX7B, CRY1, CTSB, DGUOK, ACSL3, TRAK1, DHX30, SLC44A1, ETHE1, CXorf23, FBXO7, BLOC1S1, GPD2, HCCS, ATXN3, NMT1, PRELID3B, ACSL5, PPP2CA, MRPS10, PPP3CA, PPP3R1, MAP2K1, PSEN1, RNASEL, PERP, SOX4, SREBF2, YWHAB, SLC25A32, AKAP1, C15orf48, ADO
CC	GO:0044449	0.198392	1.56071	3.91039	6	200	contractile fiber part	0.357658	DNAJB6, PPP1R12A, PPP3CA, PSEN1, DST, BAG3
CC	GO:0044306	0.204235	1.75298	2.32668	4	119	neuron projection terminus	0.367171	STX6, GCH1, RAB5A, TANC1
CC	GO:0009898	0.207961	1.61622	3.14787	5	161	cytoplasmic side of plasma membrane	0.372301	CHMP4B, ATP2A2, EZR, CAV2, CDH1
CC	GO:0001741	0.211027	4.56911	0.234623	1	12	XY body	0.372301	UBE2A
CC	GO:0005751	0.211027	4.56911	0.234623	1	12	mitochondrial respiratory chain complex IV	0.372301	C15orf48
CC	GO:0030127	0.211027	4.56911	0.234623	1	12	COPII vesicle coat	0.372301	SEC23A
CC	GO:0042405	0.211027	4.56911	0.234623	1	12	nuclear inclusion body	0.372301	ATXN3
CC	GO:0097440	0.211027	4.56911	0.234623	1	12	apical dendrite	0.372301	MYO1D
CC	GO:0005884	0.211105	1.93688	1.58371	3	81	actin filament	0.372301	VPS18, ACTG1, EZR
CC	GO:0031519	0.212431	2.39603	0.860286	2	44	PcG protein complex	0.373625	RYBP, H2AFY
CC	GO:0043235	0.213929	1.42241	5.70917	8	292	receptor complex	0.375243	AHR, IRS1, KCNK1, B2M, TFRC, DDR1, ACVR1, ACVR2A
CC	GO:0061695	0.221706	1.44775	4.90754	7	251	transferase complex, transferring phosphorus-containing groups	0.387836	CKS2, GTF2H1, IRS1, MNAT1, TAF4, CCNK, ACVR1
CC	GO:0000164	0.226463	4.18811	0.254175	1	13	protein phosphatase type 1 complex	0.391932	NCK1
CC	GO:0030285	0.226463	4.18811	0.254175	1	13	integral component of synaptic vesicle membrane	0.391932	STX6
CC	GO:0048188	0.226463	4.18811	0.254175	1	13	Set1C/COMPASS complex	0.391932	DPY30
CC	GO:0071565	0.226463	4.18811	0.254175	1	13	nBAF complex	0.391932	SMARCA4
CC	GO:0001650	0.228909	1.66547	2.44399	4	125	fibrillar center	0.395112	LIPA, PAFAH1B2, EZR, BTBD10
CC	GO:0005819	0.229561	1.39249	5.82648	8	298	spindle	0.395185	CLTC, PPP2R3C, PPP2CA, ARL8B, TTK, TBL1XR1, CEP170, SEPT7
CC	GO:0005639	0.241598	3.86572	0.273727	1	14	integral component of nuclear inner membrane	0.405161	TMEM43
CC	GO:0005847	0.241598	3.86572	0.273727	1	14	mRNA cleavage and polyadenylation specificity factor complex	0.405161	CSNK1A1
CC	GO:0030897	0.241598	3.86572	0.273727	1	14	HOPS complex	0.405161	VPS18
CC	GO:0031011	0.241598	3.86572	0.273727	1	14	Ino80 complex	0.405161	ACTL6A
CC	GO:0031229	0.241598	3.86572	0.273727	1	14	intrinsic component of nuclear inner membrane	0.405161	TMEM43
CC	GO:0033202	0.241598	3.86572	0.273727	1	14	DNA helicase complex	0.405161	ACTL6A
CC	GO:0033276	0.241598	3.86572	0.273727	1	14	transcription factor TFTC complex	0.405161	TAF4
CC	GO:0036020	0.241598	3.86572	0.273727	1	14	endolysosome membrane	0.405161	CLTC
CC	GO:0043218	0.241598	3.86572	0.273727	1	14	compact myelin	0.405161	MPP5
CC	GO:0097386	0.241598	3.86572	0.273727	1	14	glial cell projection	0.405161	EZR
CC	GO:0001725	0.248614	2.14051	0.958046	2	49	stress fiber	0.412661	SEPT9, SEPT7
[truncated: 261 more rows]

## Sheet: GO_MF
Ontology	GOMFID	Pvalue	OddsRatio	ExpCount	Count	Size	Term	fdr	genes
[truncated: 811 more rows]

[truncated: 2 more sheets: KEGG_KEGG, REACTOME_REACTOME]
